# Supplementary material for: Constructing temporal regulatory cascades in the context of development and cell differentiation
Source: PLoS One. 2020 Apr 10;15(4):e0231326. doi: 10.1371/journal.pone.0231326 (PMC7147753; doi:10.1371/journal.pone.0231326)
Supplement: S1 File — The formatted data expression file based on human H1-derived NPC differentiation differentiation. This format is ready for upload via the webtool. (CSV) [file pone.0231326.s001.csv]

Day_0_A	Day_0_B	Day_0_C	Day_1_A	Day_1_B	Day_1_C	Day_2_A	Day_2_B	Day_2_C	Day_4_A	Day_4_B	Day_4_C	Day_5_A	Day_5_B	Day_11_A	Day_11_B	Day_11_C	Day_18_A	Day_18_B	Day_18_C
TSPAN6	1331	1791	1782	2871	2715	2682	1226	1296	1273	2909	2926	2382	5300	2292	3049	2757	3398	3155	2917	2665
TNMD	0	2	1	6	7	7	0	2	0	1	1	2	4	4	15	13	19	0	1	2
DPM1	704	1003	949	1055	970	929	634	556	610	1270	1305	1055	2307	1022	943	915	1123	1401	1352	1310
SCYL3	272	405	408	664	689	616	264	303	209	575	547	425	1106	494	711	627	849	596	506	488
C1orf112	464	606	625	620	603	556	389	436	396	866	849	679	1160	539	530	504	610	1047	920	776
FGR	1	4	1	0	0	0	1	0	1	2	1	0	1	0	3	5	2	0	1	1
CFH	7	9	13	10	5	7	6	2	6	10	8	7	10	9	10	9	10	11	12	12
FUCA2	1010	1315	1422	1006	900	877	934	896	984	1729	1646	1254	2976	1335	961	935	1170	2161	2157	2019
GCLC	528	693	723	1016	958	945	578	550	560	1317	1275	1093	2415	1125	999	1253	1130	1256	1135	1061
NFYA	1212	1515	1619	1756	1758	1631	957	907	992	1978	2031	1687	3884	1828	2025	1808	2295	2383	2107	2050
STPG1	31	22	38	44	58	47	73	32	54	86	89	63	125	42	73	103	85	140	88	99
NIPAL3	18	26	15	116	101	106	59	62	64	133	133	99	245	152	164	167	162	103	99	94
LAS1L	1404	1599	1947	2381	2308	2368	1224	1314	1265	2865	2868	2462	4919	2437	2800	2131	3148	3290	2958	2648
ENPP4	10	15	16	73	76	56	35	28	26	73	58	61	117	54	94	130	123	68	42	42
SEMA3F	16	17	34	180	210	187	13	25	30	56	62	45	176	124	595	724	623	40	56	45
CFTR	10	7	4	41	50	45	5	7	3	29	23	20	43	21	103	86	76	17	10	12
ANKIB1	1175	1604	1729	3062	2844	2907	1433	1313	1286	2867	2638	2233	5256	2533	4445	5029	5100	3307	2854	2726
CYP51A1	311	242	395	323	299	258	356	261	278	453	474	345	609	342	415	751	446	609	510	465
KRIT1	732	986	992	1631	1451	1406	751	748	690	1602	1675	1337	3003	1286	1613	1294	1782	2038	1944	1722
RAD52	265	333	348	759	556	654	306	299	331	704	693	520	1117	531	871	872	908	845	743	713
MYH16	6	4	12	28	18	18	6	10	5	18	20	16	19	8	19	13	21	17	20	14
BAD	444	343	605	579	572	540	363	371	444	768	713	525	1115	672	820	890	929	889	836	770
LAP3	1132	1386	1468	1252	1256	1170	916	893	954	1930	1873	1427	3135	1554	1231	1205	1339	2294	2068	1878
CD99	7708	8606	10123	4346	4325	4122	4043	4065	4244	6638	6601	5400	13418	6283	5505	5173	6213	9384	9009	8561
HS3ST1	202	229	295	103	92	85	34	25	29	53	38	35	113	60	181	201	213	83	99	99
AOC1	0	0	0	2	0	1	0	0	0	0	0	0	0	0	7	3	3	0	0	1
WNT16	2	4	2	1	0	2	2	2	3	2	1	2	5	0	3	5	4	4	3	2
HECW1	42	59	83	581	536	472	45	40	41	104	101	80	412	216	1475	1687	1668	60	70	69
MAD1L1	862	758	1173	1106	1131	1035	788	784	872	1547	1449	1161	2365	1178	1289	1452	1623	1842	1709	1554
LASP1	9074	9837	12374	6654	6575	5958	6746	6389	6653	10224	9706	8100	17020	8629	9153	10487	10393	14257	14015	13147
SNX11	513	601	701	882	744	734	452	466	485	1008	949	782	1729	793	941	1184	1072	1145	999	927
TMEM176A	0	0	0	4	8	3	0	3	3	3	2	1	14	3	4	6	6	4	1	1
M6PR	1483	1945	1940	2193	2176	2119	1850	1768	1801	3529	3466	2765	6115	2832	2499	2764	2732	3540	3228	3004
KLHL13	163	242	270	686	685	669	158	185	157	484	436	351	1100	514	939	861	1119	381	345	314
CYP26B1	45	43	46	1612	1523	1506	38	36	34	132	119	83	153	80	8663	7497	10269	99	74	80
ICA1	81	104	101	411	415	416	336	342	283	725	764	554	1070	496	336	381	407	891	796	766
DBNDD1	122	74	198	287	285	279	105	109	111	231	208	170	557	267	678	998	825	207	167	186
ALS2	1387	1784	1828	2437	2297	2143	1761	1691	1737	3552	3482	2708	5564	2635	3141	3619	3554	3845	3448	3277
CASP10	1	2	9	16	16	9	4	4	5	12	10	18	25	3	30	42	25	13	14	5
CFLAR	413	522	613	885	807	759	481	473	461	771	763	584	1426	699	893	1094	1000	1041	1025	897
TFPI	391	468	493	479	374	394	279	287	307	489	460	384	768	376	728	902	816	520	490	540
NDUFAF7	343	464	486	795	721	715	457	412	443	852	882	724	1582	712	1006	895	1083	1042	894	811
RBM5	2825	3872	3771	7649	7292	7276	3492	3475	3473	6632	6219	5121	12590	5846	10248	11399	11533	8048	6786	6841
MTMR7	72	74	97	566	503	540	90	86	85	273	276	246	558	249	882	863	935	213	185	171
SLC7A2	263	389	366	206	196	185	332	284	344	615	561	489	832	372	141	148	202	616	539	512
ARF5	1441	1378	1988	3535	3582	3366	1814	1856	2110	4404	4253	3327	6991	3533	3914	3319	4650	3998	3826	3535
SARM1	646	736	1032	1968	1879	1687	774	894	862	1902	1821	1389	2867	1507	2240	2504	2558	2124	2089	1879
POLDIP2	1818	2299	2558	2228	2275	2066	1545	1672	1682	3118	3059	2279	5064	2419	2754	2772	3217	3737	3286	3130
PLXND1	3478	3078	4967	219	254	203	1597	1447	1556	1490	1393	1248	2770	1417	129	103	157	2761	2536	2290
AK2	1971	2545	2776	2744	2674	2623	1620	1705	1694	3880	3697	2968	6182	2927	2469	2590	2774	4296	3774	3644
CD38	7	7	10	2	4	5	4	0	3	8	8	5	9	2	6	7	7	8	6	6
FKBP4	1869	2075	2382	3234	3187	2992	2405	2464	2521	4006	3866	3039	7490	3636	3903	4523	4561	5272	4913	4342
KDM1A	5944	7556	7978	10519	10246	9677	3642	3834	3736	8470	8429	6905	15526	7730	12562	10750	14121	9812	8393	8233
RBM6	2265	3000	3049	4535	4329	4214	2114	2029	2009	4495	4380	3602	7809	3740	5902	6096	6518	4915	4245	3935
CAMKK1	94	100	119	210	249	193	98	119	108	223	231	189	381	210	343	383	372	238	210	167
RECQL	888	1214	1162	922	895	798	723	692	639	1340	1389	1105	2141	1005	942	734	1053	1646	1334	1354
VPS50	351	493	458	1102	982	1033	507	454	434	1005	1065	846	1971	909	1377	1296	1513	1117	1007	959
HSPB6	9	4	7	18	8	16	15	14	20	27	27	27	30	25	11	23	13	19	31	15
ARHGAP33	1340	1146	2087	4294	4336	4117	1216	1521	1471	3170	2972	2221	4694	2781	6633	5758	7558	3269	2930	2576
NDUFAB1	1040	1137	1355	1288	1293	1276	691	694	768	1613	1564	1374	2803	1384	1498	1344	1727	1724	1667	1552
PDK4	6	5	8	19	8	19	3	2	3	13	9	8	24	13	14	5	8	13	12	16
SLC22A16	0	0	0	0	0	0	0	0	0	1	0	0	1	0	0	1	0	0	0	0
ZMYND10	17	10	11	61	38	53	28	20	14	36	40	33	67	37	71	85	90	33	30	35
ABCB5	0	2	2	7	6	7	4	0	2	1	3	1	3	4	5	11	4	6	5	1
ARX	14	11	18	107	91	99	47	48	58	130	112	93	179	96	89	97	102	101	102	63
SLC25A13	1627	2200	2142	1363	1369	1341	1642	1500	1675	3012	2999	2477	4812	2144	1113	1056	1354	3331	3046	3095
ST7	577	803	753	1701	1680	1683	586	579	602	1436	1412	1114	2865	1425	2272	3101	2642	1403	1303	1126
CDC27	2502	3515	3492	3309	3041	2967	1777	1831	1712	3734	3651	2876	6039	2763	3891	3639	4134	4502	3880	3768
SLC4A1	0	1	1	2	2	2	1	0	1	2	2	2	2	2	6	8	1	3	0	0
CALCR	230	287	330	11	15	7	59	57	59	80	73	53	121	56	33	35	47	274	248	290
HCCS	481	613	653	562	591	540	407	415	445	898	873	697	1462	651	644	666	699	895	770	795
DVL2	1544	1384	2156	2572	2556	2290	1857	1826	1885	3744	3762	2786	5671	2934	2700	2767	3104	3928	3691	3175
PRSS22	0	0	0	0	0	0	0	0	0	0	0	0	0	1	0	2	1	0	0	1
UPF1	2817	2692	3985	3987	3919	3452	2282	2346	2477	4509	4160	3233	6651	3696	4751	4978	5473	5648	5033	4581
SKAP2	77	81	108	325	321	296	173	165	145	317	324	269	660	318	345	466	410	294	247	263
SLC25A5	4022	5001	5662	4064	4071	3898	2688	2869	3044	5294	5117	4062	8037	3859	4472	5518	5150	6024	5467	5287
MCUB	378	408	424	371	310	278	308	306	295	477	462	413	682	357	291	156	285	657	610	586
HOXA11	0	0	0	0	0	0	0	0	0	0	1	0	0	0	0	0	0	0	0	0
POLR2J	767	730	1032	991	1160	1011	667	673	678	1310	1510	1145	2318	1026	1066	876	1189	1329	1444	1305
DHX33	1605	2031	2399	1695	1739	1637	1000	957	961	2248	2173	1885	3679	1848	1795	1497	2062	2766	2410	2299
MEOX1	12	11	13	3	2	1	1	0	0	3	2	2	6	1	0	3	0	10	7	4
THSD7A	461	687	749	8194	7246	7206	919	945	890	3094	2902	2036	6993	3861	8916	9031	10196	1626	1393	1426
LIG3	1675	2044	2293	2752	2430	2226	1460	1486	1417	2615	2609	2037	4532	2214	2672	2349	3073	3500	3089	2743
RPAP3	1013	1357	1418	1537	1430	1343	851	762	792	1947	1827	1388	3093	1387	1644	1779	1929	1918	1708	1653
ACSM3	13	28	20	20	23	23	11	14	12	12	18	12	32	10	22	21	10	39	44	35
REXO5	196	222	234	381	347	376	153	178	147	388	392	345	554	254	313	196	401	449	390	360
CIAPIN1	1774	2250	2469	2698	2549	2422	1342	1281	1365	2772	2648	2108	4931	2365	2829	2633	3264	3258	2996	2867
SPPL2B	785	731	1185	2364	2441	2302	1062	1211	1197	2413	2406	1902	3898	2224	2977	2174	3252	2689	2295	2123
FAM214B	788	798	1098	2268	2283	2189	842	816	928	2179	2084	1681	4114	2084	2453	2252	2992	1931	1880	1779
COPZ2	25	29	37	42	32	26	43	30	31	73	58	63	159	49	27	34	38	97	104	84
PRKAR2B	664	962	922	2658	2677	2407	650	669	673	1685	1723	1405	3118	1491	5246	5849	5968	1839	1606	1531
MSL3	673	858	831	1048	1017	930	561	655	537	1082	1046	861	1883	939	1192	1213	1399	1340	1213	1127
CREBBP	3917	4114	5548	8388	8009	7207	4405	4708	4552	8920	8545	6519	12630	6744	9936	12332	11652	9908	9293	8386
TSPOAP1	85	67	92	1038	985	965	147	222	149	415	380	278	920	514	2188	1869	2503	403	399	368
MPO	1	0	0	1	2	0	0	0	0	0	0	0	2	0	4	8	1	0	0	1
PON1	4	2	2	9	4	4	2	4	2	2	7	2	8	7	10	11	8	7	6	6
GCFC2	295	356	414	645	544	536	321	319	291	750	729	573	1154	532	589	652	701	787	721	672
WDR54	474	517	685	800	825	783	526	542	568	1139	1137	915	1762	885	863	985	1039	1140	1142	1115
CROT	214	293	311	442	427	457	207	186	200	445	476	379	947	433	461	379	504	534	450	396
ABCB4	54	60	70	32	23	31	24	18	18	23	35	20	80	34	26	26	19	63	51	62
KMT2E	2181	2880	3116	8306	7584	7624	2907	2902	2701	6500	6216	5008	12221	5831	9707	8983	10975	7043	6205	6039
RHBDD2	1478	1344	2026	2745	2689	2356	1413	1592	1569	3099	2903	2249	4590	2530	3560	3834	4206	3104	2861	2616
SOX8	267	206	349	77	84	71	126	102	135	147	134	142	268	124	163	254	217	304	282	216
IBTK	1650	2334	2199	3130	2932	2846	1841	1735	1704	3878	3849	3047	6562	3072	3854	3394	3992	4423	3890	3864
ZNF195	1112	1468	1566	2574	2272	2288	899	921	852	1993	1818	1573	3668	1779	3196	2922	3474	2212	2028	1859
MYCBP2	1882	2669	2715	7026	6369	6118	2471	2220	2172	5340	5021	4031	9649	4740	9431	10994	10700	5817	4862	4715
FBXL3	779	972	1060	1578	1518	1455	930	826	933	1749	1752	1327	2921	1302	1706	1986	2030	1918	1795	1775
ITGAL	0	0	0	5	2	2	6	3	3	9	3	0	3	3	6	14	1	3	1	4
PDK2	273	266	373	779	781	691	319	353	330	900	845	704	1571	789	823	656	949	818	779	725
ITGA3	1487	1213	1983	341	323	281	848	679	871	700	702	572	1988	1019	598	1035	746	1277	1203	1180
ZFX	766	939	1024	1457	1194	1141	703	614	618	1396	1333	1069	2312	1186	1400	1636	1640	1526	1374	1252
LAMP2	1806	2454	2435	3480	3111	3001	2668	2581	2703	5213	5069	4050	8276	3895	4045	5402	4747	5151	4701	4477
ITGA2B	12	16	23	52	48	41	34	25	34	43	36	30	84	51	95	90	94	76	83	58
ASB4	10	9	17	4	13	7	1	3	2	5	4	5	21	3	7	13	7	11	5	12
GDE1	1183	1552	1654	2045	2079	2008	1065	1112	1126	2721	2516	2072	4595	2207	2370	2502	2687	2823	2561	2398
REX1BD	415	401	674	491	523	492	303	316	355	621	667	466	1087	580	646	472	713	702	727	595
CRLF1	52	78	67	52	35	55	36	32	27	38	49	47	68	41	66	57	57	60	65	60
OSBPL7	228	236	315	511	489	493	270	286	272	514	503	423	885	498	642	593	742	637	520	603
TMEM98	1623	1886	2257	2817	2725	2632	1246	1493	1415	3301	3178	2522	5137	2544	2849	2215	3396	3155	2918	2709
YBX2	1	1	2	31	22	12	11	14	9	14	14	13	45	21	56	45	50	30	16	23
KRT33A	0	1	0	0	0	0	0	0	0	0	0	0	1	0	0	0	0	0	0	0
MAP3K14	310	287	454	433	429	399	229	258	249	452	418	369	776	407	459	530	533	547	509	430
ABCC8	0	0	1	25	24	14	4	4	1	8	7	12	16	16	25	41	29	4	6	5
CACNG3	3	0	1	11	4	1	0	0	3	3	5	3	17	6	11	13	20	0	0	2
TMEM132A	2730	2278	3825	4814	4925	4480	1754	1884	2084	3993	3874	3114	7223	4068	7387	7653	8552	4721	4364	3940
AP2B1	8324	10568	11611	19319	18371	17804	8984	8467	8719	19179	18444	14818	36426	17570	24961	25941	28703	21489	18743	18609
TAC1	568	816	844	1028	1160	1091	507	467	484	861	886	661	1564	807	1835	1954	2079	1125	1094	1073
ZNF263	782	896	1047	1277	1245	1200	751	752	783	1489	1526	1185	2553	1232	1379	1605	1553	1648	1511	1459
CX3CL1	505	499	760	456	492	412	243	221	261	528	527	442	958	520	777	793	840	618	531	474
SPATA20	355	339	481	399	413	376	392	448	443	758	720	576	1199	657	443	439	543	1104	1002	861
CACNA1G	12	13	18	99	100	97	26	43	44	71	61	50	95	40	179	209	221	87	84	79
TNFRSF12A	943	806	1272	126	125	99	878	674	885	913	817	674	1103	521	232	822	296	966	831	809
DLX6	0	0	0	0	1	0	0	0	0	1	0	0	0	2	2	3	1	0	1	0
MAP3K9	397	446	544	1661	1554	1419	468	512	499	1240	1169	943	2067	1040	3464	4115	3881	1078	948	884
RALA	1450	1865	1947	2194	1963	2003	1358	1294	1318	2671	2657	2035	4756	2211	2708	2892	3008	3017	2814	2656
BAIAP2L1	76	73	91	80	58	50	56	62	69	106	108	87	161	77	49	77	72	156	133	128
KDM7A	398	571	585	1845	1732	1740	589	558	542	1242	1190	966	2211	1095	2399	3459	2848	1339	1098	1080
ETV1	1270	1700	1763	1680	1571	1513	834	788	767	1185	1178	864	2754	1317	3174	3225	3686	1987	1796	1578
AGK	801	1126	1059	1294	1257	1179	773	760	753	1472	1489	1131	2569	1186	1592	1441	1691	1804	1565	1502
ALDH3B1	77	67	115	195	198	196	140	166	157	421	413	342	719	332	318	257	350	412	383	385
TTC22	0	0	0	0	0	1	0	0	0	1	1	0	1	0	1	4	0	1	1	1
PHTF2	867	1112	1190	1293	1149	1236	516	507	459	1132	1223	940	1876	946	1526	1458	1765	1394	1205	1174
CCL26	0	0	0	0	0	0	0	0	0	0	0	0	0	0	0	2	0	0	1	0
FARP2	1238	1520	1748	1815	1739	1668	1097	1092	1079	2177	2097	1704	3309	1728	2077	2079	2316	2494	2373	2219
USH1C	0	0	0	1	0	1	0	0	0	0	0	0	0	0	0	3	0	0	0	0
GGCT	764	986	1002	762	743	640	447	486	498	1099	1155	919	1595	757	726	481	791	1329	1155	1167
DBF4	1290	1796	1860	1140	1068	1025	650	689	641	1377	1497	1175	2192	1017	829	633	963	1817	1674	1525
TBXA2R	6	8	8	13	5	11	4	5	1	9	9	8	12	4	10	20	11	11	10	10
IFRD1	1602	2240	2220	2234	2023	1981	2275	2055	2279	4353	4289	3357	6591	3131	2824	3819	3546	4840	4508	4320
LGALS14	0	0	1	0	0	0	1	0	1	1	1	0	2	0	1	1	1	3	2	2
COX10	385	421	448	558	552	506	335	326	372	712	711	583	1196	588	632	894	781	882	789	749
GTF2IRD1	974	875	1266	1556	1414	1329	751	819	839	1659	1823	1261	2623	1274	2062	2723	2483	1729	1557	1366
PAF1	1602	1699	2132	2231	2124	1987	1233	1240	1285	2448	2504	2047	4063	2032	2536	2532	2816	3012	2723	2560
VPS41	1187	1656	1733	4035	3747	3550	2162	1852	1854	4112	3933	3270	7623	3502	4977	5915	5648	4480	4046	3836
ARHGAP44	66	68	108	260	282	276	105	100	107	256	279	187	403	210	307	345	359	260	187	190
ELAC2	2037	2212	2786	2089	2087	1944	1155	1249	1258	2492	2400	1887	4217	2126	2203	2087	2538	2983	2692	2426
SCIN	9	15	3	14	15	15	6	5	12	13	20	18	30	10	33	35	16	18	23	14
ARSD	174	189	215	436	430	391	172	153	175	335	291	239	606	333	460	536	525	423	404	341
PNPLA4	13	19	22	46	59	44	23	25	19	57	63	65	130	43	45	49	61	65	68	53
MYH13	0	0	0	0	0	0	0	0	0	0	0	0	0	0	1	6	0	0	0	0
ADIPOR2	1872	2469	2645	2324	2196	2110	1365	1391	1353	3058	2929	2360	4984	2374	2454	2992	2790	3447	3177	2942
CDKL3	19	34	39	83	71	66	43	35	48	90	80	63	154	63	93	112	109	99	88	108
UPP2	1	1	2	14	11	4	0	5	1	4	6	9	8	6	15	27	22	6	5	6
PRSS21	1	0	0	0	0	0	0	0	0	1	0	0	0	0	1	1	0	0	0	0
MARK4	927	826	1309	2044	1904	1727	1128	1101	1165	2059	1866	1456	3086	1715	2884	3946	3456	2109	2069	1863
PROM1	3256	4312	4342	1825	1687	1586	1623	1587	1576	2637	2657	2097	4439	1984	1608	931	1680	3985	3417	3355
CCDC124	1141	873	1602	1490	1572	1418	961	1013	1154	2038	1904	1582	3142	1608	1628	1597	2001	2231	2145	1867
CEACAM21	70	82	86	5	10	4	14	8	7	5	1	5	4	4	17	38	29	15	18	25
PAFAH1B1	5288	7175	7506	11667	11305	10754	5080	4881	5072	11431	11219	8869	20409	9856	15819	16636	17998	11675	10458	10036
NOS2	1	0	0	4	0	4	2	0	1	3	2	0	6	3	5	6	8	3	3	0
DNAH9	14	12	19	24	34	30	10	10	4	13	13	14	37	20	41	69	43	25	23	16
KIAA0100	4999	6260	7074	7521	7111	6933	4069	4008	3754	8131	7747	6225	13864	6803	8937	8872	10084	9642	8373	7903
SLC13A2	0	0	0	0	0	0	0	0	0	0	0	0	1	0	2	5	0	0	0	0
GAS7	47	54	71	77	70	69	22	33	24	52	62	29	115	57	124	112	173	89	69	58
TRAPPC6A	62	58	94	338	298	303	122	146	155	369	326	278	548	312	271	186	319	371	403	326
MATK	0	0	0	2	3	2	0	1	0	4	1	1	5	0	4	15	10	4	0	0
CEACAM7	0	0	0	0	0	0	0	0	0	0	0	0	0	0	0	1	0	0	0	0
CD79B	0	0	2	1	0	0	0	0	2	0	0	0	1	0	2	2	0	1	1	0
SCN4A	1	1	0	3	1	0	6	3	2	2	1	2	5	1	1	4	0	10	6	9
ST7L	257	303	334	591	548	487	316	312	330	674	670	536	1129	533	598	600	682	738	773	643
TKTL1	42	42	41	153	158	145	82	108	104	313	335	268	458	209	90	46	126	277	280	231
PAX6	716	903	1042	5419	5287	5274	1092	1207	1079	2903	2909	2362	5068	2515	6128	4409	6818	2773	2387	2230
RPUSD1	532	425	724	470	508	462	366	422	366	688	677	547	984	571	619	717	760	875	790	712
RHBDF1	538	548	833	488	528	457	709	739	801	1100	1193	971	1983	1076	682	571	733	1244	1212	1107
LUC7L	1751	2098	2284	3724	3285	3173	1379	1431	1427	2804	2721	2192	5075	2417	4442	3992	4943	3195	2961	2597
CACNA2D2	47	52	79	1018	978	940	228	213	230	600	550	451	1097	622	1970	2073	2278	362	291	290
BAIAP3	90	104	155	913	924	896	472	532	581	1106	1067	808	1840	1080	1876	1995	1992	1001	841	794
TSR3	762	638	989	1147	1203	1076	755	783	930	1495	1474	1037	2165	1146	1341	1387	1504	1675	1668	1438
PIGQ	1105	883	1603	1682	1816	1597	1040	1180	1175	2197	2091	1677	3291	1927	2123	1792	2421	2356	2051	1850
CRAMP1	690	729	963	1361	1319	1227	714	696	701	1519	1378	1020	2467	1305	1634	1620	1948	1752	1555	1453
TEAD3	1276	1321	1838	947	953	831	1081	1058	1187	1722	1620	1333	2829	1484	926	668	983	2496	2237	2068
SELE	0	0	0	1	0	0	0	0	0	0	0	1	2	0	0	1	0	0	1	0
DNAJC11	1537	1872	2087	1835	1717	1648	1059	1060	1099	2483	2297	1830	3893	1853	1897	1973	2228	2705	2468	2360
FMO3	0	0	0	0	0	0	0	0	0	0	0	0	0	0	0	2	0	0	0	0
MYLIP	45	59	65	103	92	89	69	81	66	144	164	141	352	161	86	202	92	111	117	102
NOX1	8	11	11	19	13	25	11	9	11	21	16	24	34	19	27	28	35	17	16	14
E2F2	654	692	908	814	758	761	348	477	437	1217	1226	917	1369	611	529	117	615	1310	1179	1076
PSMB1	2954	3738	3922	3165	3201	3021	2252	2133	2350	4850	4606	3780	8261	3752	3354	3071	3801	5418	5248	4982
SYN1	79	83	126	820	798	731	153	133	153	302	282	186	760	393	1663	2195	2006	253	250	234
JARID2	2470	2839	3417	3786	3804	3567	1689	1608	1581	3225	3236	2634	6217	3287	5155	5398	5822	3603	3237	3281
CDKL5	223	290	331	1304	1156	1196	444	437	392	937	861	702	1725	863	1873	2101	2117	981	852	868
CAMK1G	4	5	3	40	33	27	7	15	6	16	14	20	28	23	52	86	70	20	14	11
CDK11A	239	242	364	352	357	287	246	211	214	431	382	315	741	383	382	389	445	526	465	454
NADK	1322	1360	1851	1676	1744	1624	1007	1168	1164	2203	2199	1650	3368	1870	2374	1944	2660	2622	2347	2258
TFAP2B	2705	3179	3905	18661	18445	17448	3203	3419	3151	8053	7614	6031	17265	9097	21316	20662	24310	7347	6571	6212
TFAP2D	0	0	0	0	2	4	0	0	0	0	0	0	1	0	11	3	4	0	0	0
DLEC1	18	18	24	51	44	38	15	19	21	33	37	24	74	46	49	42	61	51	44	52
CYTH3	827	846	1059	1547	1594	1451	1011	998	1057	1874	1718	1296	2807	1406	2013	2391	2267	2119	1934	1834
ADAM22	226	365	310	1380	1217	1133	284	317	274	730	764	570	1384	694	2212	2272	2370	722	566	558
SYPL1	912	1229	1214	988	965	956	905	853	920	1696	1755	1436	2852	1289	961	859	1047	2147	1890	1859
CYB561	147	126	201	477	459	434	205	206	226	392	390	309	651	315	701	805	748	541	473	441
SPAG9	4596	6297	6508	19809	17887	17677	6603	6304	6151	15746	15099	12066	27177	13511	22230	21881	25018	14931	12644	12472
CELSR3	2042	2082	3046	8701	8574	7957	3096	3268	3116	6580	6328	4951	11569	6449	11372	10976	12830	7648	6748	6012
AASS	1183	1700	1792	3163	2902	2831	1248	1312	1114	2720	2759	2114	4719	2317	2765	1243	3145	3484	2773	2754
PLEKHG6	22	12	27	15	4	4	7	10	7	12	10	6	26	11	7	12	5	38	44	17
SS18L2	251	360	362	401	394	407	209	214	208	430	410	333	720	366	437	346	455	453	430	399
MPND	338	251	415	882	794	757	242	288	284	626	604	462	893	505	1025	663	1115	699	589	532
MGST1	554	790	846	689	658	654	796	690	809	1319	1376	1094	2464	1098	751	733	778	1542	1429	1286
CRY1	583	716	808	661	627	531	467	458	486	953	913	741	1203	634	905	1149	1098	1073	898	925
PGLYRP1	5	6	13	33	14	17	5	4	6	13	8	11	29	13	26	18	25	17	22	12
NFIX	60	55	79	155	150	130	57	51	55	114	103	95	295	139	254	420	292	125	122	106
ST3GAL1	576	696	832	719	685	643	486	437	445	855	802	609	1334	672	630	813	751	1090	920	883
MMP25	33	28	60	19	15	13	38	37	48	36	37	38	73	39	29	31	34	38	49	44
IL32	11	14	10	1	0	0	10	10	18	10	3	3	14	5	0	2	0	9	9	6
PKD1	3060	2704	4656	6130	6194	5736	4085	4342	4394	7250	6837	5273	11598	6535	9395	9852	10643	8922	8195	6944
MAPK8IP2	762	709	1103	3602	3739	3212	1249	1361	1488	2917	2795	2078	4847	2799	4969	5246	5693	3144	2933	2645
MED24	2428	2424	3498	5319	5230	4900	2185	2306	2353	5366	5206	4119	8636	4545	6056	5778	7019	5439	4916	4539
RHOBTB2	859	789	1230	2113	2072	1928	748	707	676	2022	1865	1506	3150	1642	2960	3586	3455	1982	1875	1626
HEATR5B	697	1075	976	2179	2096	2007	957	989	991	1836	1735	1334	3455	1689	3068	3616	3515	2144	1969	1932
SEC62	1875	2556	2465	4385	3964	3959	2083	2006	1977	4616	4593	3770	7785	3639	5891	6911	6713	4424	4014	3876
RPS20	9456	10890	12822	20576	19623	19645	11913	11761	13163	28510	27303	21866	39763	19063	19468	22221	23660	24204	22080	20808
CSDE1	16658	22261	22846	28545	27406	26040	13129	12562	12582	27681	26823	21636	47273	22958	33202	34565	37039	31993	28505	27611
UBE3C	2122	2748	3010	2393	2211	2192	1428	1412	1506	3192	3219	2493	4978	2313	2891	3162	3230	3502	3115	2985
REV3L	1453	2183	2306	4579	3823	3789	1737	1627	1606	3697	3672	2900	7215	3493	6818	6824	7551	4189	3758	3604
TENM1	50	76	88	1353	1110	1217	81	72	67	249	206	168	695	311	3590	4633	3981	144	103	137
PAX7	87	74	106	608	539	545	158	190	151	430	392	303	574	294	1042	569	1107	419	379	341
MASP2	108	125	136	341	293	277	108	115	117	301	257	219	451	217	362	410	450	271	229	226
IYD	2	2	1	12	5	5	3	2	3	7	4	0	10	5	10	19	11	2	5	2
FAM76A	165	219	246	375	330	335	198	202	180	411	399	310	746	344	454	617	491	480	398	400
TRAF3IP3	2	1	2	12	10	7	1	6	3	7	2	3	5	4	8	6	9	3	8	5
POMT2	1345	1524	1820	1887	1824	1641	1174	1203	1182	2715	2790	2214	4385	2093	2246	2437	2475	2649	2332	2223
VTA1	1589	2199	2152	2861	2767	2644	1298	1288	1276	3189	3220	2454	5236	2539	3537	3797	4122	3130	2847	2672
MLXIPL	3	2	6	13	9	12	4	9	4	17	16	4	29	16	9	11	11	16	9	14
BAZ1B	6386	8376	8722	8532	8185	7724	5421	5464	5273	11452	11200	9103	17350	8261	9163	8378	10401	14010	12272	11901
RANBP9	1581	2166	2169	2242	2126	2092	1276	1185	1278	2571	2389	2018	4449	2138	3010	3214	3405	3210	3031	2833
ETV7	1	3	2	3	0	0	0	0	0	2	2	0	7	5	2	7	1	2	0	3
SPRTN	344	455	465	604	534	514	242	247	250	564	558	442	1016	487	621	660	685	688	516	485
METTL13	783	971	1066	964	976	969	604	607	615	1395	1362	1099	2227	1085	1052	1088	1303	1468	1371	1232
DYRK4	261	343	369	511	548	507	337	325	355	753	750	620	1167	481	452	505	563	830	745	677
ZNF207	5294	6984	7097	8618	7885	7665	3926	4177	3995	8653	8354	6599	14469	6850	8622	7664	9615	9696	8709	8290
UQCRC1	3205	3275	4268	3950	3989	3658	2321	2513	2700	4942	4781	3748	7368	3810	4512	4160	5008	5624	5341	4793
STARD3NL	1375	1898	1887	2509	2594	2544	1479	1546	1569	3193	3193	2420	5387	2487	3465	3885	3795	3069	2922	2777
CD9	55	91	84	13	18	16	10	18	16	26	22	13	60	28	48	60	42	67	58	46
HHATL	1	0	1	2	1	4	1	0	3	2	4	0	6	4	4	7	8	2	1	3
NCAPD2	5649	6767	7763	7121	6998	6666	3926	4408	3979	7731	7635	5909	11543	5459	5236	3234	5959	10853	9659	9267
IFFO1	440	443	611	657	670	608	358	421	445	713	702	586	1239	674	718	771	872	1015	899	844
GIPR	14	12	20	47	67	49	26	16	18	23	23	16	71	27	77	53	80	26	26	23
PHF7	63	114	103	184	172	169	103	91	87	208	185	163	368	184	192	159	253	219	186	204
SEMA3G	3	1	2	5	5	2	3	5	1	3	1	3	8	5	9	7	4	6	8	2
NISCH	3510	3418	4940	8696	8614	7897	4025	4399	4423	8272	8181	6253	13501	7415	11613	10001	13509	9340	8333	7772
STAB1	1	6	5	11	0	1	1	8	10	11	11	12	17	6	13	20	8	10	15	8
FUZ	282	315	463	479	405	362	275	325	366	664	601	480	842	429	404	368	565	739	667	635
SLC6A13	5	4	2	10	12	7	8	6	7	14	11	11	33	17	14	32	19	21	17	16
IDS	2705	3472	3772	5388	5284	4844	3006	2692	2823	5710	5603	4468	12353	5929	8599	10660	9916	5900	5163	5199
PRSS3	1	3	5	10	4	5	0	1	1	4	3	3	7	5	4	11	3	5	5	1
ZNF200	462	579	601	612	585	555	397	366	409	764	717	605	1241	612	783	736	871	899	770	764
CD4	64	62	97	19	11	17	17	23	16	20	27	24	59	29	20	12	27	57	53	48
LRRC23	43	38	38	187	181	184	120	87	98	289	229	211	391	200	270	281	293	191	163	184
BTK	0	1	2	2	1	0	0	1	0	0	1	1	2	1	1	5	2	1	0	0
HFE	9	15	22	24	18	23	17	16	26	27	18	26	41	17	21	43	30	34	31	33
SCMH1	1158	1212	1576	1851	1884	1737	1079	1083	1053	2353	2236	1724	3301	1688	2435	2455	2779	2593	2426	2152
FYN	4079	4679	5323	10545	10297	9847	4289	4262	4457	10164	10089	8042	19055	9618	11209	11664	13162	11654	10611	9773
HIVEP2	388	485	576	1080	957	970	395	396	394	1105	1110	805	2067	1055	1745	2543	2117	912	838	801
FMO1	0	0	1	1	2	0	0	0	0	0	1	0	1	1	1	1	0	1	2	1
ELOA	1804	2198	2418	2655	2449	2407	1350	1368	1354	2866	2849	2263	4804	2454	3186	3215	3570	3318	2987	2818
LYPLA2	1374	1141	1823	1740	1725	1573	830	903	931	1778	1701	1301	3103	1719	2207	1638	2366	2164	1910	1817
CLCN6	1786	2208	2615	3375	3195	2980	1827	1786	1811	3187	2954	2417	5129	2650	4752	7074	5213	4064	3474	3362
MRC2	4973	4326	7139	3799	3915	3409	5325	5784	5937	8113	7628	5805	10624	5498	5986	6671	6943	12346	11453	10599
NME1-NME2	66	50	67	65	77	42	30	24	33	75	78	50	177	90	81	101	119	49	40	33
SLC6A7	0	0	0	1	2	2	1	0	0	1	0	0	0	1	20	26	16	0	0	0
TSPAN9	955	877	1196	1072	1069	976	687	689	739	1400	1444	1101	2448	1248	1090	1033	1257	1763	1647	1518
BTBD7	1180	1578	1641	2000	1783	1780	1072	996	950	2043	2030	1632	3522	1742	2194	2303	2585	2379	2132	2038
APBA3	180	158	229	289	291	236	269	286	324	502	490	373	626	359	372	475	474	621	508	500
MKS1	355	447	491	914	891	804	485	560	537	1060	1036	870	1868	893	930	831	1089	1285	1122	1081
ABHD5	187	294	301	445	382	376	175	204	215	456	421	359	714	335	539	592	574	460	414	395
ANOS1	224	294	312	2400	2323	2261	668	713	611	2016	2071	1581	3665	1745	4052	3032	4744	2141	1745	1823
AKAP8L	1241	1471	1824	2477	2367	2344	1274	1327	1287	2371	2343	1875	4710	2433	3213	3637	3719	2796	2528	2334
MBTD1	1092	1513	1499	3999	3650	3592	1482	1474	1451	3436	3389	2616	5790	2700	4169	3720	4689	3928	3423	3283
UTP18	1039	1225	1417	943	977	930	789	678	731	1703	1790	1362	2614	1309	1033	981	1253	1831	1705	1534
RNF216	1537	1784	2096	2278	2145	1984	1490	1420	1481	3154	3046	2359	4757	2343	2682	2832	3152	3625	3362	2972
TTC19	1133	1434	1473	2295	2225	2149	983	1034	1032	2286	2218	1863	4164	1912	2677	2669	3012	2521	2362	2260
PTBP1	12776	11828	17480	8838	8951	8060	6952	7179	7413	14314	14191	11233	18971	9649	7520	7001	8332	16867	15713	14073
DPF1	709	744	1044	1427	1424	1289	534	613	619	1667	1749	1368	2218	1116	1833	1867	2207	1368	1296	1135
SYT7	66	56	82	580	639	576	97	98	105	242	275	206	714	405	1192	1473	1384	153	153	138
LARS2	1035	1242	1485	1639	1626	1461	823	834	912	1915	1917	1477	3197	1636	1701	1555	1984	2181	1898	1762
PIK3C2A	3001	4424	4413	4077	3542	3534	2704	2558	2438	5339	5157	4404	8837	4374	4248	5149	4862	6271	5291	5231
PLAUR	303	327	434	36	37	46	89	64	87	116	103	102	182	86	37	29	35	217	183	173
ANLN	2983	3992	3967	1780	1691	1585	1423	1473	1285	2458	2462	2039	3703	1641	1219	522	1303	3265	2994	2703
WIZ	3114	2467	4369	5910	6338	5562	2473	2784	2928	5632	5247	4112	8567	4910	6708	6310	7952	6371	6170	5405
RABGAP1	1787	2314	2337	5271	5166	4861	2699	2642	2671	5633	5372	4361	9995	4740	6624	6279	7635	6224	5466	5221
DCN	8	5	6	5	7	5	0	2	0	0	2	0	2	0	13	10	11	4	4	3
QPCTL	360	338	542	349	312	281	181	221	204	391	391	351	649	327	316	344	386	478	454	427
PPP5C	2123	2103	2901	2852	2887	2817	1470	1617	1516	3139	3010	2484	5023	2596	3517	3011	3963	3344	3070	2789
CEP68	1025	1207	1407	3877	3786	3595	1325	1504	1463	3484	3411	2631	5981	2910	4185	3300	4808	3619	3086	2940
MAP4K3	2667	3714	3874	2514	2156	2105	1476	1343	1373	2910	2941	2482	5380	2501	2783	3020	3159	4214	3939	3555
ZBTB32	5	8	6	18	26	6	9	6	12	12	6	9	25	23	22	20	26	30	21	13
TYROBP	0	0	0	0	1	0	0	0	0	0	0	0	0	0	0	2	0	1	0	0
TMEM159	143	200	213	406	360	370	281	341	351	524	494	388	843	427	469	510	547	563	502	478
GABRA3	1	1	1	17	17	15	1	0	2	2	5	2	9	2	64	93	68	4	0	1
BRCA1	1454	2056	2053	2003	1888	1788	1438	1493	1327	3595	3566	2878	4319	2010	1493	417	1648	3765	3327	3143
ERCC1	1395	1462	1955	1855	1900	1746	1173	1320	1252	2422	2382	1938	3507	1867	1894	1687	2360	2671	2625	2259
CD22	2	3	1	6	6	1	4	2	0	3	4	4	11	3	7	17	7	3	8	2
SEMA3B	33	38	68	107	97	111	55	61	51	132	124	110	243	114	155	200	177	184	131	146
MBTPS2	662	971	976	1434	1268	1209	741	672	693	1501	1494	1207	2885	1326	1782	1619	1992	1574	1430	1351
PRICKLE3	0	0	3	2	0	1	4	5	4	4	5	3	9	6	0	2	4	9	6	12
LTF	0	0	0	0	0	0	0	0	0	0	0	0	0	0	0	2	0	0	0	0
EXTL3	5366	5939	7498	7811	7663	7275	3456	3478	3544	7286	6938	5657	12888	6595	9656	9322	11101	8318	7491	6905
NR1H4	6	11	15	3	1	2	2	1	2	1	1	0	7	0	7	1	1	8	2	6
ELOVL5	4077	5308	5538	4560	4300	4032	2777	2839	2789	5785	5523	4458	8837	4108	4396	5232	5153	6841	6107	5677
ALOX5	0	0	0	3	5	2	2	1	0	1	0	0	2	1	6	6	3	1	1	1
KDM5D	1077	1289	1420	2586	2304	2270	1553	1614	1513	3111	3031	2416	5571	2738	2696	2902	3168	3798	3307	3091
CALCOCO1	348	436	493	1901	1902	1947	936	869	896	1803	1732	1345	3388	1680	2598	2726	2949	1805	1629	1509
UBR7	1658	2134	2177	1859	1686	1623	916	933	914	2057	2138	1720	3077	1424	1884	1340	1995	2463	2167	2024
MAP4K5	1454	1963	1956	3171	2805	2791	1556	1547	1425	3115	3127	2515	5107	2430	3834	3817	4408	3606	3370	3314
EHD3	173	197	255	370	359	301	236	227	234	443	427	386	792	435	441	575	555	520	469	384
PSMC4	2196	2322	3035	2750	2597	2399	1624	1522	1637	3417	3231	2776	5644	2966	3038	3142	3727	3686	3392	3141
MAN2B2	355	340	496	1214	1215	1110	534	594	584	1264	1161	965	2107	1211	1538	1551	1841	1188	1170	997
SLC7A14	7	9	7	132	126	147	6	8	8	16	23	17	66	38	716	904	837	21	13	14
CLDN11	35	39	46	66	53	48	34	22	27	42	57	44	97	37	55	61	67	65	79	73
SLC25A39	1273	1060	1644	1760	1784	1678	1078	1184	1269	2636	2497	1997	3873	2215	1951	1717	2274	2604	2382	2104
MVP	104	86	143	192	157	151	100	95	130	218	205	181	486	278	154	220	168	278	231	249
NUB1	736	922	1066	1766	1648	1559	965	920	905	1947	1970	1603	3359	1687	2011	2267	2330	2192	1928	1895
PGM3	1172	1587	1677	1932	1865	1739	1148	1157	1136	2537	2460	1902	3843	1742	2553	2397	2909	2955	2640	2560
RWDD2A	132	193	229	355	332	382	217	207	218	415	410	306	649	292	571	493	623	472	397	395
CLK1	1374	1929	1831	3643	3452	3487	1546	1536	1477	2636	2491	2007	5187	2381	4667	5975	5371	3191	2785	2602
POLR3B	349	535	534	730	723	641	355	352	340	780	751	628	1463	693	821	969	988	919	792	729
ANGEL1	477	556	669	918	881	817	551	580	517	1178	1185	954	2139	1019	1069	798	1225	1334	1163	1019
RNF14	994	1306	1324	1741	1590	1533	1251	1078	1158	2158	2122	1671	4030	1831	2061	2362	2390	2362	2212	2137
DNASE1L1	133	117	168	149	154	126	118	128	131	218	237	163	350	203	168	166	221	256	245	242
DDX11	1940	2380	2929	2122	1983	1983	1331	1545	1340	2949	2922	2378	3935	2097	1841	875	2087	3747	3214	2953
HEBP1	328	324	371	383	401	381	380	381	347	769	688	544	1019	508	351	359	398	773	757	720
GPRC5A	6	7	10	8	8	11	9	8	8	17	17	21	27	11	17	57	8	19	19	15
MAMLD1	528	505	704	443	421	450	267	251	230	456	442	354	723	337	573	488	623	548	509	446
CD6	9	10	17	4	3	3	0	3	1	2	1	1	9	5	10	12	7	4	5	5
TACC3	3600	3576	5070	3108	3184	2883	1771	2131	1977	3659	3649	2734	4697	2482	2207	948	2596	4510	4197	3751
UFL1	824	1212	1241	1721	1562	1560	1060	958	946	2078	2106	1737	3836	1715	1524	1428	1727	2385	2071	2127
POLA2	1370	1548	1818	1106	1011	970	665	777	753	1632	1558	1340	2120	968	885	341	993	1799	1589	1456
ZC3H3	517	429	785	990	1088	901	472	580	615	1107	1026	825	1675	911	1244	1212	1428	1197	1119	921
CAPN1	1501	1447	2186	2379	2416	2091	1300	1299	1418	2217	2205	1669	4505	2436	3385	3130	3797	3056	2797	2771
ACPP	0	1	0	2	0	0	0	0	1	0	0	0	0	0	1	0	1	0	0	0
MDH1	2158	2807	2894	4209	4087	4041	2075	2178	2279	5057	5048	4102	8965	4137	4426	4656	5194	5413	4871	4570
SLC30A9	1986	2610	2815	4172	3905	3771	1962	1891	1923	4310	4371	3564	7613	3543	4805	4097	5264	4902	4630	4431
MTMR11	109	155	176	160	121	100	155	129	133	201	190	174	453	232	163	169	142	322	262	261
COX15	954	1250	1293	2091	1997	1875	1112	1055	1091	2418	2469	1885	4054	1935	2454	2463	2753	2605	2392	2360
CCDC88C	1250	1233	1781	2099	1881	1832	965	1050	966	2303	2176	1680	3091	1648	2506	2608	2968	2523	2288	1945
YAF2	261	403	358	762	590	659	268	302	320	687	621	514	1118	478	967	1072	1037	631	615	557
ZMYND11	1998	2824	2736	3901	3604	3598	1986	1985	1962	4361	4255	3419	7219	3410	5234	5752	5882	4583	4041	3931
WAS	10	9	12	63	48	45	19	24	17	59	41	44	95	35	54	42	66	76	53	49
DPEP1	0	0	0	3	7	2	1	2	2	2	2	2	3	1	5	3	4	5	10	4
BID	327	347	413	357	357	312	119	143	146	331	308	255	560	273	545	580	584	395	357	309
MATR3	270	330	386	934	625	649	308	261	256	536	481	376	973	475	928	947	926	612	627	477
NPC1L1	1	0	1	2	0	1	0	1	0	0	3	0	8	3	2	58	6	1	4	3
XYLT2	586	540	873	751	684	643	436	475	481	841	821	683	1437	786	873	767	953	1092	919	912
RGPD5	23	24	47	66	42	35	23	19	26	39	48	31	88	38	86	103	79	63	48	52
STMN4	77	93	111	2933	2875	2714	175	169	193	776	722	515	2356	1381	5472	6338	6172	255	210	217
NUDCD3	1797	2083	2423	3404	3512	3153	1978	1884	1986	4208	3985	3070	6162	3100	4933	4961	5494	4391	4095	3686
ISL1	0	0	1	61	56	45	3	2	2	12	11	7	19	15	95	73	113	3	1	1
CHDH	122	126	131	90	76	76	48	83	75	166	158	134	229	109	80	45	85	211	193	209
IL20RA	0	0	1	0	0	1	0	0	0	0	0	1	0	0	1	1	1	0	0	0
CLCA1	0	0	0	0	0	0	0	0	0	0	0	0	0	0	1	2	0	0	0	0
CLCA4	0	0	0	0	0	0	1	0	0	2	3	1	2	2	3	4	3	0	1	0
GLT8D1	880	1232	1185	1665	1574	1504	863	865	860	2042	1945	1597	3470	1634	2014	1588	2299	2081	1946	1752
ATP2C1	1665	2328	2334	4185	3852	3733	1979	1935	1945	3925	3853	3128	7020	3457	5380	6321	6013	4492	3948	3815
IGF1	0	0	0	0	0	0	0	0	0	0	0	0	1	0	1	4	0	0	0	0
SLC38A5	5	3	10	7	2	8	5	4	5	6	5	3	15	11	8	26	11	5	6	5
RALBP1	1585	1914	2157	2023	2089	1967	1499	1566	1605	3024	2978	2373	4904	2522	2209	2669	2631	3443	3056	2905
RUFY3	2657	3546	3761	10828	9837	9726	3761	3659	3561	8117	7795	6183	15523	7665	16202	17912	18055	8472	7080	6967
CNTN1	113	124	167	464	476	456	66	72	73	194	202	138	479	282	1176	1226	1392	167	140	147
SLC11A1	0	0	3	7	5	4	3	2	2	5	3	3	7	4	8	21	6	6	4	4
WWTR1	2358	2876	3135	2228	2096	1996	1686	1678	1666	3355	3325	2598	5128	2426	1946	1958	2287	5061	4536	4356
AGPS	1287	1658	1691	2520	2280	2225	1285	1210	1198	2477	2382	2043	4516	2152	2926	2955	3320	2874	2559	2442
ZNF806	3	4	5	29	21	32	10	7	4	9	15	19	33	21	70	32	61	13	14	11
CXorf56	473	622	634	828	803	743	386	355	422	905	844	722	1596	756	827	860	1034	946	912	821
ATP1A2	316	419	491	1387	1290	1221	197	190	167	374	389	295	502	264	3179	4117	3607	624	555	526
TTC27	532	716	697	692	716	601	430	377	430	858	871	661	1561	717	745	710	785	1055	923	875
ZNF582	121	132	127	301	277	275	158	162	160	296	282	235	540	268	299	405	347	345	319	308
VSIG2	57	72	96	157	161	166	16	23	22	67	65	73	142	103	125	82	148	52	49	52
PHLDB1	2914	2738	4073	3865	3720	3551	2413	2423	2577	4887	4618	3647	7584	4027	6283	6273	7125	5445	4989	4336
MARCO	0	0	0	0	0	0	0	0	0	0	0	0	0	0	4	1	1	0	0	0
CYP24A1	0	0	0	0	0	0	0	0	0	0	0	1	0	0	1	2	6	0	0	0
PRDM11	370	413	558	1131	1081	999	387	384	350	797	800	614	1365	690	1458	1518	1623	902	872	809
SYT13	5	9	3	616	625	566	11	16	26	57	71	60	301	190	3099	3892	3642	29	25	21
SNAI2	553	663	645	82	56	89	189	179	151	256	292	231	522	222	73	67	90	525	442	478
CD74	18	18	21	35	18	16	10	12	15	26	15	24	40	25	21	19	18	47	56	35
HGF	1	1	1	4	0	2	1	1	2	0	2	2	3	2	6	7	8	2	1	2
ZRANB1	518	710	726	1278	1163	1159	646	641	592	1416	1370	1149	2302	1092	1706	2079	1903	1412	1261	1252
NCDN	1068	874	1573	1846	2026	1667	858	822	882	1848	1762	1394	3122	1728	2927	2720	3292	2040	1911	1763
ADGRA2	29	20	25	26	31	28	63	62	76	74	70	76	154	102	42	41	45	103	97	105
CCT8L1P	1	0	0	2	2	1	1	0	0	2	0	1	0	2	2	2	2	0	1	0
ZFP64	699	733	984	1122	1038	1024	593	624	649	1264	1235	874	2023	1074	1212	1277	1385	1529	1404	1278
MNAT1	365	550	533	501	487	446	365	360	358	752	686	576	1114	504	586	563	622	756	732	642
SAMD4A	1322	1536	1932	1033	1009	910	1755	1642	1663	2496	2167	1890	3188	1444	1613	2953	1910	2751	2304	2407
RUNX3	1	0	0	0	0	0	1	0	0	0	1	0	0	0	1	3	0	0	0	0
MRE11	728	999	1007	1161	976	984	701	758	699	1687	1643	1338	2409	1106	903	715	1034	1923	1661	1567
PLEKHB1	95	102	140	74	60	53	37	24	32	39	37	35	142	61	127	82	146	95	108	82
SERPINB1	83	114	101	71	57	47	56	49	46	72	66	77	189	93	75	80	66	142	126	131
CYP3A43	1	0	0	0	0	1	0	1	1	0	1	0	1	1	3	5	2	0	0	1
SLC7A9	1	4	1	12	9	7	12	14	12	17	13	15	19	9	27	64	26	24	16	13
SPAST	881	1103	1159	3384	3072	3206	1106	1155	1113	2774	2797	2153	4969	2569	4729	5194	5260	2749	2378	2386
NRXN3	186	215	260	364	315	298	19	20	18	66	64	50	148	94	1084	1296	1310	57	52	45
OSBPL5	831	778	1208	913	885	845	549	527	641	939	870	653	1560	891	1361	1407	1683	1257	1053	968
AQR	1851	2514	2576	3428	3279	3146	1652	1557	1566	3609	3535	2925	6346	2979	3831	3799	4354	4035	3605	3426
CPS1	293	474	482	1299	1097	1139	518	548	520	1098	1055	819	1956	922	797	710	940	1350	1255	1124
C8B	1	3	0	1	0	1	1	1	0	3	0	0	0	1	1	7	4	0	0	4
FHL1	806	977	1015	2303	2139	2114	842	865	871	1851	1803	1445	3588	1655	4039	4027	4292	1870	1731	1571
RTF2	1583	1854	2086	2802	2648	2769	1485	1515	1676	3414	3268	2642	5473	2726	3170	3567	3677	3619	3267	3139
GABRA1	0	0	0	2	0	0	0	1	0	0	2	0	1	0	6	4	5	0	0	0
NLRP2	0	1	0	0	0	0	0	0	0	0	0	0	1	0	3	6	1	0	0	0
SLC45A4	508	476	727	742	708	642	301	326	323	675	651	519	1135	645	867	801	1045	755	682	646
RNF10	2575	2931	3392	4601	4319	4045	2497	2496	2638	4949	4932	3808	8672	4223	6159	6379	7265	6136	5524	5152
ZNF839	234	247	325	507	508	455	251	256	261	590	553	434	986	558	495	357	545	648	540	540
ZDHHC6	868	1173	1195	1362	1239	1171	1115	1014	1054	2041	1989	1500	3263	1439	1486	1393	1617	2394	2104	2002
GRAMD1B	107	154	165	340	328	323	114	89	85	211	204	155	593	301	590	537	642	206	187	176
RNH1	1929	1508	2557	2170	2236	2012	1548	1644	1861	3195	3021	2436	4896	2647	2670	2972	3100	3462	3331	2883
NDUFS1	2971	3698	4096	5576	4601	4552	2392	2338	2309	5425	5283	4293	9054	4402	6185	6515	6928	5659	5391	4700
RB1CC1	1389	1871	2024	3753	3449	3402	1996	1873	1970	4152	4147	3199	6704	3445	5093	5408	5642	4616	4033	3978
ERP44	842	1046	1143	1758	1690	1618	1030	995	1045	2230	2184	1799	3827	1770	2244	2970	2509	2352	2080	2024
ALAS1	840	965	1063	994	999	922	742	652	797	1523	1407	1217	2099	1017	1573	1850	1857	1760	1563	1512
BIRC3	18	15	20	11	14	8	10	13	11	25	21	17	25	28	9	19	10	27	18	18
AKAP11	2339	3506	3729	6411	5612	5494	2688	2525	2337	5940	5903	4692	10800	5374	7614	7504	8675	6145	5310	5049
GLRX2	126	191	207	98	84	92	116	114	125	183	225	168	326	144	114	118	121	338	270	277
SNAPC1	169	293	251	232	240	270	249	245	235	449	425	312	657	299	309	331	308	489	414	427
DERA	618	806	781	686	655	597	433	431	439	939	1012	886	1527	685	552	374	642	1282	1157	1053
STRAP	4899	5787	6746	7243	6876	6578	3884	3954	4062	8404	8138	6600	13780	6662	8119	9294	9399	9759	8963	8304
ABCC2	174	236	261	48	42	34	134	120	101	176	177	141	385	162	60	126	60	296	261	274
DEF6	10	5	15	26	21	22	5	13	16	34	40	26	42	36	29	37	28	38	29	37
PLEKHO1	1661	1785	2288	2116	2036	1896	1071	1187	1153	2195	2158	1701	3478	1823	2815	2833	3182	2637	2599	2336
GCLM	750	1087	995	325	295	311	466	426	431	651	631	459	1075	488	368	685	510	995	941	878
UBR2	944	1359	1397	3003	2676	2645	1277	1282	1144	2487	2407	1980	5074	2407	3431	3115	3831	3291	2678	2520
EHD2	95	72	120	48	49	47	89	86	108	73	62	54	184	93	166	213	199	171	165	170
DEPDC1	977	1441	1335	772	697	615	506	523	532	965	975	794	1561	691	431	229	497	1493	1334	1263
CCDC28A	70	129	128	121	156	124	119	105	116	185	169	162	345	158	133	136	166	267	243	240
RRAGD	370	505	500	2356	2139	2094	1264	1159	1193	3122	3092	2342	4479	2141	3618	5715	4104	1867	1705	1742
HSF2	814	1148	1123	1669	1594	1619	749	703	742	1723	1686	1429	3115	1378	2212	2305	2444	1762	1539	1573
PHF20	1353	1708	1825	2727	2535	2459	1562	1631	1550	3140	3080	2386	5442	2499	3098	2996	3485	3724	3275	3180
HSD17B6	18	15	27	12	13	14	10	12	5	19	31	19	28	12	22	22	22	30	22	19
NR1H3	84	97	120	133	127	143	90	117	112	207	204	158	360	181	136	145	178	293	252	255
TYMP	25	20	33	49	42	29	35	27	27	46	37	32	89	49	60	39	40	51	75	60
NCAPH2	1479	1310	2133	1943	1955	1781	1206	1360	1377	2861	2621	2036	3505	1843	2220	2105	2553	2940	2649	2343
TOMM34	953	1060	1266	861	853	844	585	594	651	1273	1356	1096	2154	1029	904	863	1057	1749	1623	1380
SEC63	2824	3786	3941	4877	4581	4454	2998	2746	2728	6189	6105	4612	9494	4477	5448	6328	6422	7342	6693	6518
KPNA6	2329	2888	3203	3715	3512	3408	1932	1952	1851	4132	3924	3237	6990	3519	4581	4398	5095	4640	4068	3848
VIM	77218	88115	103716	97025	95705	90054	98982	98572	101223	156847	152019	120022	256055	124132	92202	160336	110871	204431	189893	178994
RTEL1-TNFRSF6B	170	155	222	224	176	181	109	133	83	201	190	157	362	205	288	154	269	256	215	197
FAS	206	256	277	287	263	217	168	178	184	395	366	259	822	395	253	239	300	476	452	382
RNASET2	154	159	215	341	305	342	206	211	222	507	561	443	836	466	365	382	483	571	507	491
CD44	1137	1392	1463	537	473	461	557	466	536	716	687	564	2088	1031	702	916	757	1159	1143	1172
KCNG1	287	247	382	320	278	304	570	547	637	668	644	516	1234	661	240	598	344	1105	1058	989
AGPAT4	1533	2050	2150	4209	4099	3875	1610	1658	1595	3371	3188	2619	6978	3518	5464	5944	6106	4129	3647	3492
SLAMF7	3	1	0	1	2	1	1	1	0	1	0	2	3	0	3	3	0	1	0	0
BTN3A1	162	224	241	338	334	304	127	126	110	230	248	205	628	281	438	354	504	439	298	332
MIPEP	210	301	299	299	271	279	177	202	196	417	429	354	739	338	308	354	327	452	391	377
PRKCH	22	17	22	2	1	3	3	2	8	2	6	3	8	2	6	7	4	12	8	11
INSRR	3	4	2	3	3	4	1	3	0	5	3	3	4	2	11	8	7	1	2	2
IFNGR1	350	504	519	734	811	802	490	470	452	1005	1010	806	1615	771	904	1330	1128	962	819	826
B4GALT7	444	387	630	861	833	821	407	432	451	1001	919	748	1671	901	992	746	1179	955	973	877
SH2D2A	1	0	0	5	1	1	0	1	1	1	0	1	2	1	0	2	2	0	5	1
VRK2	42	70	51	72	62	60	63	54	49	124	110	108	180	87	37	43	47	153	120	115
TNFRSF1B	68	64	75	22	23	19	8	23	11	19	15	18	38	31	12	7	16	78	65	53
VEZT	2064	2926	2838	5615	5303	5122	1985	1986	1959	5048	5013	3994	9167	4434	6503	5286	7294	5282	4813	4505
POU2F2	200	175	276	4709	4898	4523	357	401	353	1130	1076	775	3165	2015	9477	10397	10809	518	477	444
BRD9	1891	2175	2722	2790	2516	2410	1368	1324	1311	2600	2541	2146	4589	2388	2926	2624	3367	2988	2690	2565
SNX1	2081	2808	3026	4601	4257	4186	2386	2380	2298	5152	4932	4008	8679	4131	5137	4655	5642	5677	4920	4573
TBPL1	530	625	652	1047	1037	973	457	446	455	1046	980	832	2002	999	1282	1432	1403	1067	921	899
ARNTL2	580	757	798	472	416	351	391	412	409	622	627	487	986	465	568	476	604	970	896	757
BCLAF1	6480	9320	9218	11661	10986	10524	4200	4037	3764	9741	9720	8184	16795	8146	12076	13447	13424	11578	10126	10050
SLC39A9	1660	2152	2400	3215	3188	2967	1653	1627	1556	3615	3790	2942	6672	3355	3792	4015	4427	3809	3644	3379
ANK1	70	58	93	431	405	363	122	127	131	261	248	177	630	353	584	637	693	247	235	229
IBSP	1	0	0	1	0	1	0	0	0	1	0	0	1	0	2	0	0	1	0	0
TFB1M	200	252	269	275	242	253	211	197	214	345	348	292	714	299	302	252	324	477	468	421
RABEP1	1980	2687	2686	4931	4584	4426	2394	2214	2150	4913	4586	3924	7771	3886	6770	7572	7821	5186	4524	4365
HMGB3	3504	4685	4760	5542	5474	5051	2145	2198	2124	4687	4634	3810	8061	3655	5699	4016	6187	5487	4794	4630
NUP160	2673	3663	3974	4824	4328	4263	2134	2219	2083	4860	4791	3802	7757	3765	4997	4765	5364	5384	4661	4510
BAK1	773	731	1049	584	551	524	589	587	635	1017	938	712	1500	716	682	603	723	1388	1293	1278
MUSK	4	5	6	5	4	2	1	4	5	4	3	3	11	2	9	5	6	5	4	5
IKZF2	185	345	334	554	498	430	378	341	338	682	665	558	1157	545	484	449	616	891	713	769
GRN	1156	976	1681	2205	2364	2057	2094	2046	2276	4261	4280	3327	7007	3769	2426	2827	2826	4382	4090	3944
FAM13B	1127	1623	1668	2944	2628	2436	1082	1054	1027	2578	2619	2049	4684	2212	3437	3642	4098	2908	2627	2493
ARHGAP31	405	461	515	212	201	194	183	166	195	219	205	175	465	244	375	419	405	413	381	381
CENPQ	339	426	455	367	338	347	267	221	234	545	569	422	814	370	325	295	365	541	531	493
SARS	4950	6153	6682	6717	6946	6351	9152	8801	9367	15691	14900	11594	23235	11442	8704	12706	10260	20817	19088	17761
RANBP3	1834	1840	2626	2644	2626	2562	1376	1495	1466	3033	2958	2257	4802	2458	3062	2982	3633	3334	2997	2651
ARID4A	665	975	960	1575	1402	1476	705	695	623	1350	1385	1074	2476	1231	2149	2214	2420	1606	1361	1350
EIPR1	573	721	812	920	946	894	488	486	534	1118	1057	834	1707	886	1084	1150	1251	1218	1214	1059
PNPLA6	331	328	563	761	768	663	426	495	528	860	820	645	1474	855	1042	1312	1245	913	901	773
IFT88	402	532	533	895	857	826	396	428	445	1009	973	812	1747	784	936	868	1040	1050	904	922
ALG1	301	302	426	415	474	373	259	226	244	533	524	438	869	467	462	504	564	509	448	412
ZCCHC8	851	1056	1179	1429	1299	1241	1321	1308	1319	2669	2540	2043	3868	1812	1586	1768	1835	3126	2731	2612
ABCF2	1489	1668	2007	1886	1819	1782	1327	1208	1350	2583	2406	1967	4237	2000	2268	2447	2642	3389	3017	2947
CHPF2	921	883	1296	1385	1336	1147	724	702	798	1363	1299	977	2379	1272	1862	1563	2132	1570	1418	1310
LRRC7	184	205	239	1153	932	968	260	291	261	585	589	468	1190	559	2288	3091	2599	585	520	513
FUT8	536	622	702	2227	2133	1947	671	703	655	1583	1591	1225	2445	1220	2650	2368	3161	1740	1435	1438
UBA6	1989	2675	2765	3300	2933	2823	1749	1637	1669	3216	3222	2660	5793	2615	3747	3846	4269	3972	3526	3364
GAB2	912	1110	1258	2790	2594	2527	1892	1674	1801	3320	3075	2495	5432	2726	4077	5308	4734	3388	3137	2898
ATP6V0A1	1123	1346	1587	4917	4666	4394	2363	2301	2326	5002	4756	3812	9032	4534	7182	9132	8443	4769	4335	4222
PIAS1	1168	1568	1663	2696	2556	2578	961	975	970	2336	2394	1974	4242	2038	3344	3317	3884	2419	2211	2114
SLC4A7	1995	2806	3031	3285	2870	2868	1215	1283	1164	2193	2151	1777	4287	2051	3609	3252	4127	2989	2664	2566
APBA2	1505	1475	2040	3395	3437	3248	996	1073	1049	2372	2193	1750	3896	2278	4961	5592	5913	2564	2242	2115
MAP2K3	250	229	347	387	381	325	186	195	203	386	394	283	654	360	408	426	460	510	474	375
EFCAB1	8	9	13	9	12	12	6	6	5	13	8	7	21	10	8	6	2	10	8	7
TMSB10	14899	17364	19884	15936	15886	16349	9735	8765	9901	16161	15366	13062	32802	15343	22005	22911	25768	19735	18139	17356
ASTE1	51	55	57	67	62	67	44	49	28	63	77	58	126	75	85	101	89	102	77	79
RNF19A	729	956	979	1857	1704	1671	815	809	760	1739	1678	1337	3299	1514	2117	2236	2265	1732	1508	1557
PEX3	252	332	350	439	440	381	233	215	192	456	456	379	907	405	535	607	590	506	436	397
GABARAPL2	994	1196	1316	2374	2236	2173	972	971	1097	2182	2094	1744	4075	1907	3317	3253	3730	2200	2011	1964
MYOC	0	0	0	0	1	0	0	0	0	0	0	0	1	0	3	0	0	0	0	0
SH3YL1	478	589	692	1442	1261	1383	701	730	816	1610	1582	1286	2592	1142	1753	1977	2014	1790	1588	1479
FAM136A	1220	1510	1592	1375	1318	1311	957	970	970	1957	1951	1493	3196	1557	1321	997	1515	2514	2280	2102
VCL	11981	14742	16949	6961	6519	6210	8749	7898	8412	15991	15165	12704	27503	13432	5968	6343	6738	24380	22402	21103
DEPDC1B	1038	1298	1286	1217	1126	1124	498	573	519	1110	1085	862	1600	657	825	406	937	1325	1166	1047
DAPK2	153	178	246	74	61	58	114	103	96	137	134	104	274	125	99	108	79	320	269	250
NSMAF	843	1079	1102	1166	1035	1059	653	654	688	1424	1410	1043	2654	1210	1197	1173	1344	1757	1463	1559
ADSS	1262	1671	1589	1675	1593	1495	1313	1085	1295	2382	2456	1928	4325	2004	1852	2114	2192	2420	2357	2301
STAP1	1	1	1	3	2	1	0	0	0	5	4	0	5	0	0	1	3	0	1	1
TIMP2	3319	3685	4633	10801	10358	9752	3521	3320	3512	7164	7024	5771	15572	8096	16473	18969	18368	7560	6754	6675
RFC1	2755	3821	3835	3336	3234	3104	1899	1930	1848	4625	4514	3649	6638	3068	3146	2739	3551	5353	4598	4618
TBC1D23	554	711	750	1243	1220	1082	594	564	568	1194	1161	995	2322	1102	1417	1667	1686	1414	1257	1236
CUL3	2566	3436	3420	3892	3703	3392	2191	2072	2088	4448	4528	3582	7423	3528	4531	5460	5314	5121	4678	4405
MYOM2	61	74	77	192	214	200	96	90	68	182	186	139	329	170	313	352	388	230	203	188
OTC	0	1	0	0	0	2	0	0	0	3	1	0	2	3	2	1	3	2	3	4
CYP46A1	195	226	305	362	351	364	125	137	114	355	353	329	901	429	532	473	601	398	310	354
AC118549.1	1368	1753	1870	2421	2235	2206	1432	1391	1406	3104	3042	2483	4946	2360	2854	3378	3241	3769	3289	3115
SLC18A1	1	5	2	21	23	18	5	2	2	7	7	5	14	6	44	45	49	1	4	5
USP2	16	6	9	74	95	67	11	10	13	39	25	29	65	39	153	171	194	37	29	29
CASR	0	0	0	0	0	0	0	0	0	0	0	0	1	0	1	3	0	0	1	1
TUBG2	239	260	373	413	447	413	292	316	316	627	609	490	1011	496	661	603	743	667	548	540
RPL26L1	541	567	725	638	626	645	408	392	422	767	790	662	1322	655	697	662	844	1002	962	886
FLT4	156	135	232	204	193	177	133	153	159	398	370	271	413	214	145	42	138	456	391	417
NSUN2	2494	3103	3275	2091	2003	2003	1343	1292	1320	2764	2709	2126	4719	2205	2398	2304	2645	3218	2805	2754
FBXO42	771	1000	1004	1668	1655	1576	830	775	741	1724	1675	1370	2846	1444	2365	3349	2792	1768	1546	1540
MFAP3	773	1072	1022	2199	1975	1960	870	845	852	1996	1992	1607	3648	1847	2423	2517	2830	2111	1862	1849
MRI1	375	424	533	581	567	588	391	392	430	711	696	610	1283	658	756	831	882	926	839	748
METTL1	367	427	514	321	352	309	194	188	200	505	540	429	966	448	276	209	365	561	539	481
HOXC8	0	0	0	0	0	0	0	0	0	0	0	0	5	1	1	4	2	0	0	0
AGA	228	270	306	449	428	382	255	283	275	520	492	409	807	374	408	312	501	597	551	542
PI4K2B	326	416	453	296	256	234	236	201	232	418	386	304	649	294	200	157	232	523	458	431
BOD1L1	2340	3342	3453	5677	5010	4976	2869	2558	2386	5738	5511	4445	9815	5087	6347	7604	7559	6293	5358	5221
MAT2B	1910	2515	2605	3514	3455	3216	1452	1498	1544	3226	3295	2491	5414	2500	2911	1924	3220	3543	3161	3100
TLL1	44	44	43	266	267	273	23	15	19	75	79	46	186	100	330	206	316	55	60	80
EDC4	1722	1690	2386	2745	2724	2535	1376	1444	1502	2882	2750	2078	4488	2495	3430	3310	3968	3551	3197	2867
TRIO	7093	8295	10270	8894	8120	7762	5001	4419	4726	8114	7696	6164	14465	7693	13615	16921	15273	10029	8923	8510
VCAN	17590	24562	25807	28479	25752	24754	12284	12856	10946	27125	26700	20878	42481	21018	20789	17558	23549	40387	33300	31707
CLEC16A	625	727	968	2239	2141	2020	922	950	974	2067	2031	1584	3585	1866	2647	2920	3191	2107	1925	1634
MSR1	12	14	17	5	0	2	19	6	8	1	4	0	0	5	5	7	2	19	19	21
CDH1	1	2	0	3	0	2	3	2	2	2	7	6	8	7	6	20	7	2	2	2
MTREX	2059	2780	2813	3517	3364	3263	1993	1938	1859	4226	4103	3216	6661	3193	3813	3975	4205	4697	4416	4091
DNAH5	41	81	90	64	70	78	72	60	60	95	80	69	179	96	93	124	87	119	120	95
ZFYVE16	1392	2065	2127	3264	2870	2877	1501	1463	1388	3089	2825	2399	5145	2556	3848	3753	4284	3709	3225	3106
RIPOR1	1571	1514	2262	1887	1787	1707	1471	1473	1614	2252	2140	1619	3985	2225	2865	3403	3247	2726	2774	2407
C6	0	1	1	1	2	0	0	0	1	0	2	1	1	0	2	1	0	3	1	4
RAI14	3764	5244	5267	4604	4502	4123	2997	3044	2850	6145	5935	4798	9011	4318	4211	2839	4891	6653	5939	5917
SOX30	0	2	1	0	0	1	0	1	2	0	1	1	0	0	2	4	2	0	1	1
PNKP	745	717	1081	901	758	770	630	637	725	1198	1172	988	1931	1060	923	603	1042	1447	1333	1120
BEST2	1	2	7	8	6	5	2	3	9	2	2	2	6	8	8	7	6	10	10	3
PHLPP2	853	1105	1200	1469	1431	1344	842	867	777	1806	1816	1401	2653	1347	1826	1886	2008	1952	1703	1616
SPDL1	1776	2389	2352	1330	1272	1220	992	934	902	1941	1868	1507	2912	1319	1218	916	1363	2293	2078	1844
STAU2	1344	1817	1805	3243	2895	2967	1328	1271	1313	2850	2749	2158	5079	2275	4328	4343	4817	3145	2815	2749
PQLC2	506	495	669	539	592	518	513	518	537	1045	964	761	1402	729	733	852	894	1109	1008	865
CTNS	351	297	412	534	514	522	510	497	555	1028	987	796	1487	777	672	857	727	1176	1097	986
RTN4R	201	140	308	475	476	426	255	279	280	521	499	434	702	373	655	731	764	533	484	452
PHF23	1320	1535	1788	1545	1518	1500	1075	1053	1058	2030	2057	1612	3502	1730	1916	1649	2240	2198	2098	1972
CDH10	218	278	314	770	773	712	206	216	225	581	590	442	1266	575	1180	1477	1381	473	426	415
INPP4A	1346	1625	1767	2705	2570	2548	1602	1477	1510	2970	2855	2273	5067	2493	4144	4234	4643	3193	2887	2775
RAB27B	29	55	37	315	344	333	22	14	18	36	42	42	158	69	409	413	437	40	47	45
PSMA4	3258	4360	4353	4075	3964	3966	2175	2216	2234	4650	4561	3684	7955	3751	4183	3726	4620	5556	5042	4916
MYO16	371	483	529	535	534	499	313	295	332	447	406	296	887	503	963	1588	1097	677	520	523
LSG1	1115	1425	1433	1597	1581	1497	732	762	709	1750	1671	1357	3178	1468	1631	1706	1944	1842	1755	1596
PARP3	58	54	70	135	114	125	98	93	97	166	154	139	285	138	158	137	173	242	246	207
TNC	10718	12466	15100	2804	2760	2547	3477	3053	3375	3958	3789	3241	11698	5560	6160	7784	7129	11472	10916	10068
THAP3	268	243	350	441	434	430	219	286	274	531	432	377	771	408	602	712	627	641	577	499
RIPOR3	48	53	72	61	40	29	35	30	28	44	62	52	83	59	56	53	48	176	151	141
TDP1	1001	1363	1300	1138	1092	1105	614	624	582	1294	1286	1030	1888	975	1157	1108	1316	1402	1290	1236
AIFM2	212	224	267	141	126	101	197	207	220	198	229	158	359	190	166	320	192	492	511	443
C2orf83	0	0	0	0	0	0	0	0	0	0	0	0	0	2	1	0	0	1	0	0
SPATA7	90	89	142	682	622	682	266	283	270	680	676	484	1079	496	755	1075	861	578	512	528
MED17	1251	1575	1658	2344	2133	2083	890	921	965	2196	2067	1737	3898	1822	2477	2308	2951	2256	1984	1858
RETSAT	619	714	862	1109	1048	931	587	569	576	1149	1201	882	2435	1207	1159	884	1279	1340	1294	1114
CAPG	37	38	67	16	14	15	49	45	42	46	44	32	85	50	11	16	10	103	100	93
AP2S1	1862	1967	2413	1589	1690	1567	1086	1117	1191	2288	2214	1852	3887	1930	1576	1636	2015	2492	2389	2235
USH2A	16	28	19	116	104	95	15	16	11	59	93	70	174	97	85	53	99	58	66	46
ZPBP	0	0	0	1	0	0	0	0	1	0	0	0	0	0	1	3	0	0	3	1
TG	10	3	3	17	29	23	9	2	9	19	21	13	28	14	36	36	23	23	18	16
ADAM28	3	4	4	10	4	3	2	0	1	4	2	3	22	5	6	22	11	5	5	4
BARX2	1	3	1	1	0	3	1	0	1	2	1	3	3	1	3	1	1	1	0	1
DCUN1D1	891	1232	1236	1410	1401	1367	925	803	820	1847	1776	1398	2892	1474	1858	1879	2080	2014	1855	1743
JADE2	78	69	100	66	53	50	80	73	87	140	133	136	298	144	68	79	81	170	137	127
ZIC2	1608	1748	2278	2766	2991	2750	1610	1532	1670	3434	3454	2661	5986	3028	2312	3065	2628	3326	3071	3001
LCP2	1	0	2	1	0	0	0	0	0	0	0	0	2	0	3	4	0	3	1	0
TRIT1	620	817	827	1052	1044	1001	614	570	570	1245	1166	995	2262	1032	1104	1073	1295	1622	1324	1379
ADRB1	0	0	0	6	13	6	1	1	4	6	2	1	9	6	6	10	7	0	0	1
GUCA2B	0	0	0	0	0	0	0	0	0	0	0	0	0	0	0	0	0	0	0	0
CUL7	1558	1609	2261	3247	3175	2796	2113	2193	2305	3563	3547	2707	5843	3097	3233	3240	3906	5143	4738	4262
CTNNA1	10144	12594	14104	15140	14573	14114	10141	9576	10078	18836	17784	14431	31824	15467	14132	14294	16382	22019	20014	19523
PHKA2	382	456	555	1132	1034	924	613	639	664	1312	1266	1070	1981	960	993	834	1209	1457	1301	1239
CNTLN	430	572	581	819	725	724	544	576	502	1107	1168	873	1698	845	633	454	708	1437	1340	1239
EPHA3	1002	1301	1409	6616	6393	6074	1207	1186	1148	3467	3320	2528	6144	3066	5733	6637	6633	2908	2475	2355
HSPA5	13226	16002	17554	14325	13909	12979	15327	12623	15149	22374	21655	17791	35444	16475	15138	16486	17455	31131	29105	27383
DSG2	227	308	298	164	135	142	343	335	339	503	503	390	774	305	144	110	164	594	532	541
GEMIN8	145	166	219	555	565	491	168	216	210	511	478	368	855	441	660	762	801	460	351	366
OFD1	457	589	632	1189	1103	1012	689	732	679	1277	1294	1024	2350	1133	1231	1229	1365	1694	1450	1288
GPM6B	6148	8268	8881	17073	16481	15836	5789	6160	6142	15755	16239	12398	30963	15052	23165	25862	26785	16251	14424	14440
MAGEC2	0	0	0	0	0	0	0	0	0	0	0	0	0	0	0	2	0	0	0	0
PREX2	1388	1984	2064	2418	2098	2070	1658	1703	1570	3808	3747	2919	5664	2791	1741	1415	1986	4430	3614	3737
WDR37	800	885	1204	2005	1868	1831	853	840	866	1795	1775	1494	3307	1697	2794	3009	3164	2015	1833	1751
YTHDC2	1513	2025	2072	2930	2703	2844	1495	1422	1405	3320	3107	2571	5478	2482	3460	3139	3869	3696	3304	3117
CTPS2	627	773	800	1399	1250	1190	622	620	547	1389	1363	1017	2317	1092	1299	1194	1500	1510	1362	1332
ATP6V1H	744	975	1075	2457	2361	2242	1126	1009	1139	2564	2506	1920	4470	2129	3101	3991	3583	2111	2094	2028
POLR2B	4278	5978	5791	6731	6217	6200	3170	2955	2945	7148	6876	5518	12981	5957	7615	7413	8432	7485	6607	6496
FAM214A	281	422	444	2081	1938	1909	448	482	486	1028	1021	756	2335	1166	3049	2758	3386	1285	1074	1109
ARAP2	32	46	69	189	179	126	114	110	107	234	223	178	358	149	263	353	289	191	167	142
TPR	6618	9057	9261	12455	11571	11456	7181	6774	6087	15295	14916	12144	23798	11984	13161	13340	15224	17338	15140	14556
CP	792	1131	1117	119	98	86	101	116	98	119	141	108	206	100	150	101	135	574	570	460
KIAA0556	464	581	627	1264	1205	1118	655	644	690	1334	1372	1087	2144	1168	1436	1628	1756	1562	1505	1360
DTNBP1	133	190	192	245	267	211	242	251	240	424	379	327	661	352	330	493	418	398	406	416
XK	4	9	12	45	43	37	17	17	15	48	42	33	66	45	53	62	60	40	29	41
ANO2	98	108	118	175	181	154	80	105	94	192	222	172	357	181	138	80	128	249	241	196
C12orf4	508	749	752	960	912	935	484	455	429	1025	1053	784	1893	886	1123	936	1366	1192	1094	1002
SCML1	577	859	854	908	871	884	414	470	443	1042	1051	877	1725	749	774	578	907	1267	966	1002
WWC3	1357	1430	1854	1251	1216	1145	1360	1368	1523	2293	2417	1934	3379	1689	1472	1428	1749	3139	2834	2601
ARHGAP6	88	120	165	105	102	78	84	77	125	170	133	117	264	126	204	293	266	202	218	167
FAM184B	22	10	26	38	45	37	21	20	10	46	44	22	58	23	70	138	94	38	51	27
MAP4	9474	10467	13004	13056	12675	11573	10976	10605	11095	19114	18351	14825	31768	15990	15069	18718	17664	23125	21408	20395
GOPC	855	1301	1304	2457	2339	2329	1280	1256	1258	2823	2706	2100	4781	2242	3507	3346	3855	2938	2616	2426
ROS1	0	0	0	0	0	0	1	0	0	0	0	1	0	0	1	0	0	0	1	0
USP28	779	1073	1097	1170	1133	1040	840	841	827	1601	1558	1301	2587	1227	1204	1542	1421	2258	1945	1771
HDAC9	365	524	504	2182	1974	1955	1142	974	1039	1386	1319	978	2760	1365	2404	2470	2679	1606	1323	1402
TSPAN17	1350	1313	1721	1542	1589	1536	1157	1189	1252	2350	2348	1896	3886	2144	1958	1826	2302	2626	2363	2255
NOP16	468	508	619	499	440	418	270	295	288	492	563	448	969	495	576	702	669	627	701	642
CC2D2A	748	956	899	1671	1671	1447	721	761	713	1810	1707	1430	3270	1556	1813	2037	2040	1768	1673	1646
RRM2B	1299	1803	1866	1421	1248	1278	1078	989	1000	1950	2028	1626	4091	1869	1603	1773	1830	2562	2252	2342
ZNF800	448	633	665	861	785	767	482	471	492	948	951	722	1571	775	1011	1116	1126	1129	945	944
TNFRSF17	0	0	0	0	0	0	0	0	0	0	0	0	0	0	0	3	0	0	0	0
SNX29	505	578	685	1488	1550	1309	587	593	568	1165	1170	955	2266	1172	1909	1719	2220	1354	1185	1188
LMO3	14	22	26	262	252	256	26	23	19	74	64	44	116	70	611	363	576	79	58	63
MRPS10	937	1247	1320	1260	1250	1200	800	761	754	1732	1708	1354	2874	1458	1251	1154	1446	2012	1922	1745
GUCA1A	7	11	11	16	18	18	14	13	7	16	11	15	28	6	29	25	34	12	16	15
RSF1	2748	3725	3930	7198	6784	6590	3359	3113	3037	7016	6895	5424	11543	5688	8847	9408	10024	7968	6795	6656
VPS13D	1313	1733	1876	4107	3720	3451	1762	1672	1659	3748	3801	2879	6269	3087	4995	4792	5596	4091	3507	3494
CELF2	4937	6474	6924	8972	8402	8026	3629	3697	3364	6813	6809	5371	11821	5807	13645	15288	15813	8283	7363	7081
FAM120A	2129	2385	2967	2514	2433	2217	1522	1620	1577	2891	2898	2243	5001	2541	2694	1994	3178	4524	3950	3725
R3HDM1	1561	1973	2082	3038	2768	2758	1533	1629	1546	3206	3076	2409	5204	2642	4092	4015	4480	4123	3601	3463
COL9A2	51	56	97	134	151	108	59	60	49	83	89	68	203	118	226	116	258	171	145	120
KITLG	1000	1439	1332	1169	1051	1007	782	677	720	1455	1502	1155	3385	1586	1495	1879	1536	1933	1767	1724
ERCC8	354	463	499	694	633	598	299	322	318	786	725	588	1205	598	708	628	767	917	827	686
ADAMTS6	31	40	36	210	165	184	49	34	41	76	85	94	155	64	183	208	238	104	91	68
H6PD	998	1009	1434	2871	2651	2345	1612	1628	1603	3731	3682	2927	5216	2587	2572	2469	2973	3903	3698	3258
VAMP3	1400	1799	1921	1220	1166	1076	1178	1051	1105	2274	2232	1834	3861	1856	1128	1366	1352	2757	2475	2327
PER3	198	262	310	458	427	404	288	260	272	558	534	472	838	399	518	817	647	721	614	574
UTS2	0	0	0	0	1	0	1	0	0	0	0	1	2	1	0	0	2	0	0	1
TNFRSF9	0	6	2	4	7	5	17	11	7	7	8	5	14	10	5	7	4	12	7	11
EPN3	6	2	3	7	6	2	0	3	2	1	5	1	25	13	10	7	8	9	6	2
LTBP1	2191	2710	3057	9553	9117	8353	2708	3330	2931	6951	6816	5006	8390	4015	4366	2623	5235	8223	6924	6800
RCN1	7518	10021	10330	10841	10537	9830	9339	9283	9436	20032	19193	15107	28981	13904	10862	12592	12331	22820	20625	19771
ELN	41	30	42	144	134	110	37	50	47	69	55	53	106	47	121	114	163	152	122	111
RFC2	1320	1587	1825	1100	983	1011	646	737	690	1650	1710	1300	2158	1093	1033	663	1083	2027	1826	1720
ARID1B	2310	2478	3203	6348	5755	5443	2447	2553	2445	5149	5090	3795	8568	4563	7233	7764	8481	5527	4899	4637
CLPTM1L	1888	2006	2683	2122	2198	1976	1484	1459	1556	3076	2960	2358	4834	2523	2528	2699	2798	3407	3085	2864
NEDD4L	842	1101	1185	6229	5729	5530	1063	1007	979	2679	2625	2015	5545	3056	9511	11265	10890	2244	2021	1970
FOXP3	12	6	16	43	33	33	13	15	16	46	55	39	79	33	49	35	56	42	51	39
PPP1R3F	132	129	171	281	295	283	141	151	136	308	252	188	379	197	436	643	543	303	263	252
HEXB	757	969	1074	687	643	607	1122	908	1003	1561	1455	1240	2838	1316	834	1314	881	1900	1737	1627
PTCD2	320	497	513	720	623	621	374	418	350	852	822	706	1432	714	752	531	810	1037	1020	818
NEXMIF	30	29	32	469	459	393	49	49	38	139	151	109	303	146	1839	2099	2003	132	93	98
JKAMP	940	1345	1232	1663	1613	1516	750	756	784	1705	1700	1358	3203	1467	1831	1729	2100	1905	1590	1522
DKK3	1096	1285	1486	2625	2699	2482	1324	1321	1395	1944	1868	1581	4001	2036	5300	5350	6083	2775	2491	2439
ARHGEF5	0	0	0	0	0	0	0	1	1	1	0	0	1	1	0	1	0	0	0	2
NFE2L3	140	239	274	498	339	390	155	137	145	376	345	282	658	302	607	636	564	335	376	287
MCUR1	1491	1787	2011	1426	1333	1265	1394	1342	1395	2558	2442	2015	3753	1763	1929	2317	2146	3095	3017	2706
LIMA1	2330	2997	3207	1563	1402	1447	1318	1248	1297	2030	1843	1561	3555	1680	1771	1586	1963	3723	3399	3289
LETMD1	378	488	544	1506	1470	1436	925	975	919	1976	2017	1535	2857	1336	1930	2250	2216	1972	1864	1645
SLC4A8	1253	1677	1857	7228	6531	6067	1093	1132	1026	3349	3244	2664	6825	3463	8544	8514	9650	2852	2423	2352
LAMC3	178	116	253	3	14	9	33	58	49	30	29	18	36	24	10	8	8	194	189	164
PTGER3	3	2	1	25	23	28	3	0	4	3	6	10	20	4	43	79	45	3	6	2
TNIP3	2	2	1	3	3	8	2	2	1	0	2	1	13	5	5	15	10	1	2	1
MAPK9	971	1227	1318	1518	1389	1441	800	756	813	1615	1617	1347	2690	1307	2447	2605	2790	1779	1618	1553
COL23A1	201	191	294	21	22	21	26	21	24	36	28	23	78	38	75	85	84	81	68	82
BCAR1	5342	4159	7452	2529	2587	2264	2963	3208	3416	4707	4261	3407	7065	3959	2525	2796	3159	7066	6766	5931
FAM160A2	464	517	663	1463	1392	1328	846	916	825	1770	1751	1403	2916	1495	1697	2215	1902	1895	1704	1525
HERPUD1	732	905	937	940	905	894	1934	1874	2038	3735	3416	2672	5011	2288	1566	3127	1876	4336	4008	3700
HOMER3	1056	1053	1623	1218	1311	1158	638	640	670	1048	966	673	1950	1090	1382	1243	1583	1288	1226	1124
RAD51	536	625	727	350	357	349	347	354	361	708	764	554	833	405	350	92	393	893	807	752
POLQ	863	1250	1242	837	735	765	465	516	419	1035	1042	842	1378	632	582	168	637	1340	1097	1014
PIK3CB	427	586	642	512	520	436	403	360	419	675	658	547	1311	622	702	758	829	925	836	805
CYBA	27	21	46	56	32	27	46	56	41	58	58	60	115	67	43	287	63	97	101	93
THOC3	220	219	263	259	271	223	174	190	172	341	333	251	494	224	261	306	300	376	342	316
HEBP2	481	630	664	668	631	613	524	496	551	998	909	773	1750	776	750	764	828	1060	966	933
MPHOSPH9	1075	1443	1441	1891	1760	1738	864	892	800	1807	1950	1551	3105	1502	1856	1233	2021	2452	2143	1918
PLEKHA5	1547	2104	2146	1767	1576	1542	1140	1115	1139	2288	2116	1752	4200	2023	2110	2554	2410	2891	2612	2463
PRSS8	0	1	3	18	7	2	1	3	3	7	6	2	6	2	5	1	4	1	11	4
SIKE1	1199	1625	1703	2261	2162	1959	1705	1541	1490	2986	2846	2135	4546	2252	2515	3085	2974	3647	3463	3242
RRP12	1234	1177	1674	1262	1336	1161	772	819	907	1727	1674	1363	2994	1518	1403	1430	1599	2070	1935	1743
FNIP2	880	1223	1207	2962	2802	2733	1216	1199	1165	2753	2610	2117	4555	2211	4469	5146	5000	2669	2325	2363
MSMO1	4516	6032	6189	7891	7388	7094	4298	4093	4231	8356	8042	6445	13954	6737	8701	15909	9927	9512	8055	7756
TTC17	1570	2109	2203	4997	4306	4326	2542	2528	2444	5485	5216	4331	8718	4029	5477	6628	6409	6043	5221	5010
ALX4	5	8	7	9	9	6	9	7	3	19	25	15	28	18	10	18	9	26	16	10
FSTL4	4	2	4	62	53	46	4	13	5	10	12	13	34	24	108	90	131	10	5	17
FOXN3	1434	1681	2034	2183	1986	1905	1632	1579	1651	2662	2639	2025	4366	2283	2838	4449	3464	3391	2924	2930
METTL24	0	2	0	1	1	2	0	0	0	1	0	2	2	0	4	2	0	1	1	1
AKR7A2	843	797	1149	1340	1350	1345	621	689	651	1670	1664	1320	2500	1242	1311	1043	1466	1684	1600	1302
MRTO4	2006	2406	2681	1687	1637	1436	849	938	898	2228	2066	1842	3498	1649	1594	1428	1916	2458	2380	2127
NNAT	116	127	148	598	557	541	118	119	90	240	246	176	545	352	979	883	1102	218	190	219
USE1	183	205	262	389	358	374	247	250	284	452	435	333	788	358	579	850	649	486	493	427
MCF2L2	19	37	40	165	174	144	46	49	60	110	118	101	216	114	276	342	361	114	116	83
NRIP2	74	90	97	270	202	207	58	83	54	154	146	128	274	124	246	176	277	162	173	133
LAMA3	3	7	3	13	5	9	4	0	2	8	10	4	14	7	11	27	10	2	6	10
AP5M1	951	1303	1282	2237	2081	2014	1081	1080	952	2276	2273	1913	3998	1985	2819	2699	3042	2503	2058	2083
ANAPC4	637	896	916	1454	1204	1271	752	661	671	1474	1396	1253	2937	1367	1408	1403	1620	1935	1509	1582
KCNQ1	0	2	1	5	2	3	1	0	2	2	5	3	5	1	8	9	3	1	1	2
TRAPPC3	542	687	705	804	855	819	609	615	674	1296	1251	1010	2294	1063	1229	1387	1391	1400	1243	1147
THRAP3	6013	7530	8242	8932	8102	7546	4687	4550	4626	9109	8793	7094	14622	7190	8762	8221	9967	10631	9979	8943
PHPT1	1579	1370	2285	3094	3173	2785	1751	1767	1901	3738	3469	2856	5784	3165	3592	3536	4203	3776	3747	3261
ENTPD2	3	2	3	10	7	4	1	1	4	9	4	2	12	8	15	8	6	9	10	1
LY75	4	6	1	1	2	1	2	0	5	0	1	5	7	3	6	10	10	3	6	8
ARID4B	1510	2153	2103	4046	3758	3652	1457	1524	1317	3143	3185	2562	5936	2885	4564	4055	5152	3541	3054	2963
OPN3	240	231	301	247	268	258	171	158	167	332	311	240	428	234	240	231	250	490	444	401
SDCCAG8	239	265	291	722	608	635	265	273	261	603	589	463	1135	543	858	734	901	728	614	629
PTPRN	53	46	72	105	101	89	84	52	81	102	90	87	305	175	356	529	414	156	106	134
HHAT	114	137	177	495	406	418	207	214	206	494	478	372	791	366	375	303	454	472	442	400
KIF1B	9423	12595	13289	32538	29827	28228	10874	11050	10292	26683	25481	19781	43845	22230	41900	42425	47372	27645	24540	23349
FOXC1	81	79	88	75	91	65	73	61	75	184	159	125	268	131	78	179	104	162	181	172
TBC1D22A	408	367	512	552	610	554	369	330	402	752	764	588	1249	665	667	854	764	845	858	754
SYNE2	4429	6263	6848	11477	9822	9302	4600	4692	3811	10116	9563	7438	12803	6501	9555	6071	10406	11537	8805	8798
PLEKHH1	293	342	344	955	888	840	395	342	351	786	711	591	1413	749	1553	1370	1649	908	723	686
ATP9A	2497	2889	3524	14340	14071	13216	3050	3204	2966	7940	7529	5881	14023	7373	23259	20875	26633	7274	5920	6173
SPO11	0	0	0	0	0	0	0	0	0	0	1	1	0	0	0	1	0	0	0	0
CBLN4	0	0	0	0	1	0	0	0	0	0	0	0	0	0	1	3	0	0	0	0
CHRDL2	2	2	7	10	6	7	1	2	5	3	7	6	11	8	7	22	9	6	9	7
FAM168A	3132	3955	4470	7935	7621	7047	2705	2891	2749	6352	6164	4911	12323	6179	11901	12353	13469	6940	6253	5908
RELT	440	388	646	297	336	296	190	207	231	412	381	330	573	313	404	465	465	409	359	347
GALC	266	330	360	543	546	516	319	322	337	597	624	533	1293	614	522	658	645	784	746	717
NOP58	2527	3454	3369	2742	2505	2546	1496	1474	1408	3365	3407	2709	5504	2630	2670	2443	2893	4090	3787	3569
SZRD1	4058	4202	5619	4595	4621	4214	2819	2842	2960	5947	5713	4524	9221	4599	4817	5330	5508	6802	6154	5848
KCNH2	78	70	102	1098	1321	1079	273	293	288	710	641	449	1274	792	1612	2041	1971	519	450	436
CUL1	1792	2425	2538	3854	3584	3686	1453	1450	1486	3523	3309	2611	6028	2970	3290	3310	3934	3629	3244	3053
FAM114A2	428	563	599	1109	1085	1015	576	529	479	1233	1169	949	2186	1066	1245	1115	1348	1300	1130	1057
CYFIP2	3836	4415	5360	10117	9475	8836	4501	4419	4358	10029	9748	7497	19634	9717	13469	14282	15812	10001	8819	8501
TAB2	1975	2765	2771	2672	2613	2523	1563	1587	1572	3698	3470	2862	5777	2751	2850	3449	3480	3944	3603	3487
GINM1	517	742	758	1028	940	889	645	622	615	1412	1330	1076	2117	1075	1215	1508	1388	1372	1243	1223
EIF2AK2	1976	2579	2923	3220	2945	2676	2023	1943	1934	3957	3857	3082	7081	3498	3758	3940	4103	4821	4444	3925
USP36	1167	1298	1568	1652	1589	1526	1137	1176	1159	2276	2227	1786	3644	1851	1975	2453	2242	2628	2375	2210
KMT2C	1992	2969	3084	8963	7516	7516	2864	2673	2345	5928	5650	4272	11105	5613	10011	10588	11169	6519	5426	5282
MCOLN3	1	2	1	3	2	0	3	6	4	11	12	11	25	10	1	4	3	6	5	5
CCDC85A	3	4	9	45	40	24	49	29	28	64	77	48	55	34	70	138	115	33	22	20
PUM2	3399	4619	4871	7272	7067	6685	3557	3434	3362	7573	7454	5802	12684	6154	8976	9743	10365	8043	7245	6781
MRPL43	792	723	1110	1281	1225	1233	656	698	706	1473	1428	1091	2372	1171	1550	1287	1677	1495	1436	1359
ITIH4	13	10	15	101	85	109	22	26	25	79	73	65	121	72	71	94	101	102	82	68
ITIH1	0	1	0	1	0	0	0	1	1	2	0	0	2	0	4	5	0	2	0	0
HPF1	531	770	734	963	910	886	501	523	474	1287	1246	1022	2019	918	882	791	1039	1372	1243	1151
ZFR	4233	5390	5711	7386	7070	6824	4072	4076	4018	7707	7739	6139	13836	6979	8856	9810	9996	9662	8838	8351
ZNF280C	453	636	677	1253	1046	1108	458	494	433	967	1011	773	1715	834	1021	1065	1160	1258	1137	970
NPFFR2	1	0	1	1	1	2	1	0	0	0	2	0	3	3	1	1	0	3	1	1
PHF21B	673	715	962	5366	5439	4987	931	956	945	2311	2243	1653	4734	2762	7112	7634	8400	1872	1744	1575
TRAF1	19	16	22	41	37	20	38	40	39	63	59	39	115	57	37	29	32	110	81	87
RC3H2	2321	3315	3414	5042	4717	4590	2717	2561	2480	5591	5336	4308	8873	4280	6478	6957	7075	6003	5247	5278
	0	0	0	0	0	0	0	0	0	0	0	0	0	0	0	0	0	0	0	0
IL17RB	60	84	93	186	178	150	88	89	86	204	211	170	309	165	207	213	255	258	213	216
TRAF3IP2	108	125	162	303	242	251	67	61	68	152	149	142	374	167	408	345	468	208	156	154
GYG2	1306	1722	1856	795	875	788	726	715	781	1371	1293	1107	2213	1009	1095	746	1168	1914	1771	1587
DCBLD2	4782	5954	6546	7518	6917	6657	5140	4374	4617	8710	8412	6627	14561	7048	7539	7419	8158	9537	8183	8486
SERPINB3	0	0	0	0	0	0	0	0	0	0	0	0	0	0	0	1	0	0	0	0
SOAT1	815	1170	1112	1036	951	865	769	732	746	1394	1502	1192	2221	1066	1049	1160	1246	1905	1642	1587
PKP2	90	145	164	135	136	141	141	137	144	264	288	229	408	205	139	157	147	264	266	227
MSH4	5	4	3	15	7	13	6	5	7	17	13	9	12	8	18	36	15	13	18	10
F7	4	4	11	9	5	13	8	14	12	18	7	18	37	20	9	11	12	29	32	26
GDI2	8423	10787	11287	13657	13047	12966	6747	6672	6796	14323	13667	10980	22381	10679	13910	15254	15940	17504	15864	15214
PRDM1	72	70	99	11	12	11	14	23	8	16	14	11	42	22	11	9	8	53	41	49
ATG5	555	686	699	678	673	682	534	507	515	1078	1064	884	1670	818	823	1043	974	1217	1124	1015
TMCC3	56	79	93	385	348	376	113	109	107	175	147	138	352	152	811	938	943	196	169	146
PITHD1	807	1087	1123	1408	1393	1361	719	774	767	1806	1848	1394	2699	1224	1965	2326	2287	1898	1746	1535
MTA3	862	1069	1225	1957	1856	1720	987	993	1056	1910	2004	1522	3606	1690	2453	2240	2825	2278	1909	1850
USP13	1438	1850	1968	2291	2141	1913	976	1094	1027	2645	2523	1936	4173	2015	1946	1604	2156	2769	2413	2299
ATP11B	857	1249	1244	1886	1880	1724	1435	1277	1435	2451	2506	1912	3821	1874	2070	2288	2427	2929	2523	2639
LAMC2	13	29	36	18	9	16	7	1	3	12	6	6	33	15	16	32	25	11	14	11
CDK14	1727	2214	2378	3335	3035	2894	1521	1470	1462	3484	3271	2640	5247	2603	3715	3958	4280	3851	3688	3354
SEC61A1	7631	8870	10341	9843	9529	9135	5914	5833	6176	13210	12750	10077	21879	10738	12724	12813	14847	14711	13688	12637
PPP1R12A	2586	3409	3534	3988	3525	3570	2556	2424	2417	4975	4866	3856	8137	3948	4152	4615	4727	5919	5136	5115
RASGRF1	14	8	11	4	1	0	1	3	2	1	0	3	8	3	16	27	19	7	4	2
CAMK2B	6	3	5	273	254	230	21	16	20	65	48	33	165	96	1040	1088	1150	34	36	14
CROCC	765	616	1142	1794	1773	1556	823	968	927	1675	1681	1263	2565	1411	1804	1620	2096	2104	1848	1603
POLR3E	820	868	1177	1399	1268	1287	847	848	796	1517	1456	1199	2429	1302	1530	1378	1753	2166	1926	1736
ATP2B4	1911	2516	2666	13690	12704	12460	2643	2718	2558	8172	7997	6645	18168	8969	12532	10598	14442	6111	5238	5193
ZC3H11A	4024	5359	5709	8402	7941	7716	4191	3951	3948	8346	8189	6440	13813	6465	9682	10264	10703	9705	8555	8044
RIOK2	683	861	896	1119	1080	1091	554	522	548	1290	1291	998	2286	1124	1082	1161	1212	1351	1229	1150
YIPF1	414	561	613	954	942	905	452	426	466	1116	1143	887	2154	979	1134	1047	1255	1127	1005	958
NDC1	1785	2497	2627	2019	1847	1787	1134	1149	1178	2767	2847	2202	3785	1805	1674	1449	1883	3013	2502	2451
DGKG	7	8	7	0	3	1	4	5	1	1	2	1	7	2	4	8	3	8	8	3
FLYWCH1	709	643	1106	1601	1764	1466	1041	1013	1145	1898	1786	1340	3125	1789	2411	2424	2701	2250	1956	1829
UNKL	500	469	690	631	667	546	438	457	484	693	667	580	1043	567	822	992	1025	868	853	726
TBXAS1	33	51	74	102	73	71	53	45	46	88	92	66	160	73	71	48	78	138	99	88
PARP12	108	114	163	39	35	47	66	69	63	81	72	63	209	110	22	38	29	184	196	157
ALDH18A1	2284	2809	3082	3654	3617	3399	1689	1719	1686	4093	4108	3170	6987	3383	3722	3340	4306	4350	3890	3660
TARBP1	854	1225	1217	2309	2134	2171	1150	1219	1079	2356	2299	1961	4282	1899	3480	3449	3788	2779	2300	2292
GATB	504	574	698	644	632	646	465	470	465	911	903	730	1598	790	709	723	828	1145	1012	963
MXD1	314	308	363	983	929	858	824	632	787	775	693	561	1489	707	1596	2394	1717	1053	1028	1018
CDK17	1261	1636	1671	2565	2344	2320	1014	1027	974	2161	2113	1642	4114	2017	3412	3423	3891	2384	1972	2065
DNAJC25	198	263	282	394	429	352	166	174	168	414	430	342	766	331	474	438	586	419	377	344
SLC2A3	5552	6825	7502	1083	1024	986	4072	3244	3871	4826	4646	3649	5645	2581	1350	7799	1974	7165	6854	6929
PSD	219	171	303	1202	1208	1151	365	333	352	745	763	568	1413	772	2175	2719	2600	885	769	703
CTDP1	795	655	992	907	935	816	532	531	611	1124	1148	946	1763	959	1017	1338	1242	1164	1149	1011
YBX3	2957	3147	3799	1991	2026	1935	2445	2463	2578	4492	4195	3321	7027	3464	1749	2413	1927	5568	5149	4900
STYK1	0	1	3	1	2	1	2	3	0	1	0	0	4	0	2	8	0	5	2	3
WNK1	9733	12351	13680	12655	11716	11391	8389	7980	7669	15579	15171	11905	25056	11987	14433	16131	16360	19799	17228	16343
RPS17P5	0	0	0	2	0	1	0	0	0	0	0	1	1	1	0	1	2	0	2	1
CCAR1	4081	5810	5437	5598	5099	5206	3223	3353	3092	6444	6395	5258	12201	5801	5790	5437	6581	8501	7550	7087
OGFR	556	500	785	897	817	754	526	571	541	1055	959	762	1575	916	973	938	1058	1132	1159	948
GNA15	0	1	1	0	0	1	1	0	1	2	0	1	0	0	2	2	0	0	1	2
CREB3L3	0	0	0	1	0	0	0	1	0	0	0	0	1	0	3	3	0	1	0	1
PIGV	115	133	156	370	321	272	185	189	180	424	422	348	738	333	392	305	415	385	428	381
PTPRU	348	299	521	164	200	155	330	306	373	540	618	461	1119	542	173	262	204	540	542	502
SNRNP40	1535	1976	2146	2017	1754	1733	1172	1196	1278	2743	2613	2093	4028	1870	1842	1564	2024	3115	3004	2727
RIMBP2	73	72	94	376	373	344	61	49	44	143	110	81	368	188	746	980	834	118	100	103
COL11A1	5674	7108	8054	5795	5590	5163	8003	7369	7498	17562	16850	13902	26096	12038	5948	8313	6795	13593	12270	11632
QSER1	3119	4351	4448	5669	4931	4777	2627	2607	2445	5507	5440	4246	9681	4834	5792	5235	6554	6713	5678	5620
MPC1	364	495	430	569	613	538	346	291	360	678	671	565	1338	612	846	1053	905	698	640	676
ACAA1	439	461	592	818	796	812	416	433	500	911	835	731	1689	842	1067	931	1227	932	887	811
BCAT1	19597	25412	27878	10705	10182	9092	17296	15563	16021	27398	26410	21146	47808	23039	9955	15345	11513	37509	32494	32711
HDAC7	3726	3530	5512	2049	1987	1901	2736	2648	2977	4134	4011	3270	6303	3406	2561	2627	2905	6160	5522	4842
LZTS1	3592	3219	5173	5030	5100	4560	1198	1329	1309	2644	2463	1897	4949	2903	4001	3837	4783	2911	2715	2435
PRDM6	7	2	8	23	38	21	14	14	8	34	30	26	36	20	22	44	38	28	16	20
WNT8A	0	1	1	0	1	0	0	0	0	0	0	2	1	0	3	7	3	0	0	1
SPAG4	14	7	21	23	18	23	19	16	17	33	18	18	47	25	46	56	62	31	47	44
NCKAP1	5253	7002	7156	8437	7731	7425	5155	4844	4855	10627	10546	8474	17662	8388	10145	13591	12054	10960	10127	9542
MRPS35	970	1304	1255	1347	1353	1267	831	782	848	1863	1815	1501	3004	1447	1474	1818	1768	1991	1860	1736
GUCY1B1	132	175	146	431	369	359	216	208	211	437	450	357	515	247	705	590	752	502	464	453
SFSWAP	1682	1873	2318	2743	2522	2442	1438	1422	1501	2768	2768	2208	4623	2202	3050	3034	3473	3306	3085	2860
TNK2	1002	887	1472	1654	1513	1485	998	1129	1118	2044	2001	1620	3165	1828	2462	2504	2882	2193	2064	1791
MON2	1301	1910	1929	3696	3279	3168	1582	1530	1444	3250	3281	2594	5926	2802	4370	4332	4678	3884	3447	3202
CDH3	91	87	112	58	64	69	87	98	104	133	156	132	237	101	116	203	107	235	202	179
ARSF	1	2	0	2	7	4	1	3	2	6	2	2	9	6	1	6	3	1	0	1
GPBP1	2268	3117	2983	5040	4565	4508	2115	2167	2171	5203	5178	4159	8271	3954	5844	5766	6250	5481	5031	4786
DGAT2	3	3	1	11	12	9	7	8	10	10	16	10	20	23	27	56	40	15	15	16
ZNF112	209	292	297	704	565	600	275	290	279	570	532	429	1058	519	745	804	831	632	515	508
CS	5223	6305	6977	8520	8400	7982	4399	4569	4358	8647	8223	6490	14206	6831	10173	12470	11619	10472	9225	8897
LTK	1	2	5	7	2	4	4	7	9	0	5	5	14	7	7	17	7	8	6	7
MRPS24	126	98	202	137	156	108	115	94	118	220	198	134	282	132	142	214	171	225	220	175
ELMO2	1407	1906	1948	2993	2853	2775	1621	1585	1675	3285	3312	2579	6009	2824	3968	3866	4543	3485	3086	2898
WAPL	2441	3180	3325	4005	3588	3570	2251	2248	2112	4911	4749	3824	7711	3656	4008	3956	4584	5151	4872	4484
VMP1	1785	2622	2482	2113	1839	1915	1701	1640	1613	2943	2783	2283	5015	2227	2320	2544	2865	3125	2877	2838
APPBP2	1678	2229	2174	3853	3559	3456	1921	1907	1845	4348	4305	3367	6882	3478	4740	4898	5248	4519	3910	3945
POLD1	1588	1256	2289	1295	1361	1179	1010	1170	1146	2186	2202	1622	2309	1295	1022	637	1158	2655	2312	1991
SEZ6	363	313	503	915	910	845	269	188	250	468	450	411	1457	717	2501	2677	2798	692	684	669
EIF4B	7544	9890	10609	20521	19319	18373	13389	13059	13322	27807	26949	21068	40015	19118	21278	32134	25661	26886	24176	23611
SLC6A16	414	494	575	548	504	492	266	289	249	570	540	431	769	362	557	425	633	743	727	629
BICRA	700	557	921	1344	1382	1183	641	635	632	1297	1199	912	2177	1199	1562	1351	1749	1406	1365	1195
SPHK2	383	325	612	632	666	520	302	332	338	634	637	478	1082	591	811	652	830	749	700	641
RPL18	7804	7948	11006	18437	19321	17914	9471	10217	10816	24128	23121	17964	34227	17364	18508	20850	21962	19445	18503	16666
CA11	105	97	143	630	613	634	189	237	212	736	692	621	1423	791	1185	1195	1328	440	366	371
ISOC2	385	367	587	535	571	500	264	296	267	736	754	606	1179	621	490	315	578	782	694	673
U2AF2	6565	6302	8993	6719	7051	6261	3543	3841	4011	8432	8183	6383	12516	6467	7741	6677	8761	9410	8819	7778
EPN1	2748	2192	4080	3916	3954	3403	2466	2552	2920	4601	4391	3402	6714	3703	4857	5623	5481	5571	5342	4976
MED29	1249	1202	1583	2123	2166	2033	1124	1130	1208	2611	2549	2010	4064	2089	2626	2761	3003	3008	2844	2527
AHRR	151	147	258	292	323	258	277	294	303	398	414	284	831	442	709	704	927	430	418	485
GSC2	0	0	0	0	0	1	0	0	0	0	1	0	2	1	0	2	0	0	1	0
ZNF275	1064	1255	1500	1409	1408	1379	821	832	806	1512	1525	1162	2487	1193	2023	2189	2318	1753	1546	1496
MTMR1	775	947	995	1325	1239	1152	605	578	513	1484	1452	1170	2397	1226	1772	2143	2074	1480	1341	1312
GPC1	4773	3609	6794	4605	4884	4447	2708	2897	3077	5476	5117	3915	8364	4608	6475	5875	7234	6314	5898	5486
ADCK1	125	112	166	266	258	241	151	160	145	321	330	286	631	302	332	328	386	362	346	339
HAGH	370	330	499	709	713	692	454	425	452	781	735	654	1309	680	955	784	1022	888	781	757
RNF4	2287	3068	3169	3043	2957	2765	1494	1416	1504	3211	2992	2526	5189	2573	3394	3403	3941	3387	3113	2953
CASP8	248	283	338	156	143	153	180	176	165	292	266	230	694	310	143	149	166	472	371	407
LIMCH1	4469	6033	6037	6969	6497	6301	5641	5631	5501	12003	11612	9116	14870	6902	10475	12506	12131	12913	11709	11173
INTS13	586	721	780	830	690	711	442	522	481	974	896	783	1575	797	888	1295	1032	1303	1149	1081
TM7SF3	1056	1472	1567	2260	2178	2114	1525	1482	1532	3167	3137	2560	5676	2579	2572	2158	2808	3699	3249	3071
DLX3	2	1	2	1	5	2	1	0	2	3	1	6	6	2	2	7	1	2	10	1
SPA17	385	481	510	776	722	669	290	275	269	750	689	546	1142	578	732	519	823	691	591	594
TSPAN32	1	1	1	8	4	4	0	0	2	3	1	2	1	1	13	13	10	0	1	0
WISP2	1	0	3	10	6	4	2	0	1	5	0	1	4	1	14	14	7	1	3	3
DMRT3	0	0	0	1	1	0	0	0	0	0	0	0	1	1	0	0	0	0	0	2
ST3GAL6	27	51	55	90	69	81	28	36	30	57	70	61	108	62	105	93	122	86	81	72
ATP2C2	11	25	22	39	32	21	15	6	6	25	16	17	44	25	50	58	52	30	39	29
NGFR	46	46	73	2071	2249	1893	428	579	601	1999	2119	1476	3637	1883	1931	3546	2759	571	550	497
CDON	2120	2975	3108	3361	3051	2798	2753	2917	2584	7842	7755	6454	12040	5474	2048	2055	2317	8374	7217	6962
TAF2	1331	1894	1921	2236	2011	2018	1178	1173	1182	2493	2506	2064	4483	2063	2479	2376	2733	3098	2860	2703
HIPK2	7088	8213	10273	16662	15735	14593	9057	9168	8771	17785	17655	13176	23322	12371	20996	20393	23530	20553	17802	16993
TNPO3	2369	2919	3201	4557	4473	4190	2436	2485	2450	5343	5195	3928	7980	3882	5145	5451	5625	6113	5449	5251
BORCS8-MEF2B	13	4	12	15	25	26	19	22	19	46	37	26	52	34	26	51	28	44	44	28
RFXANK	719	688	1022	1095	1076	1043	806	806	868	1531	1531	1165	2532	1260	1091	859	1227	1887	1824	1618
TMEM161A	391	334	535	496	559	491	376	496	501	805	757	605	1262	735	584	534	637	1021	954	855
LPAR2	334	305	460	1156	1210	1163	487	649	598	896	855	626	1762	980	1831	1795	1978	1134	952	945
CTSA	796	803	1032	1286	1239	1168	859	833	924	1981	1971	1632	3856	1969	1571	1280	1736	2097	1993	1783
SUGP2	3292	4250	4640	6437	6200	6052	2906	2935	2820	6051	5958	4513	10665	5359	8787	7917	9709	6807	5802	5668
SLC12A2	1902	2405	2669	2612	2467	2302	1671	1575	1547	3450	3399	2653	5917	2827	2598	3712	2972	3527	3030	2965
SNX24	379	506	508	679	607	581	440	462	447	891	880	666	1509	687	647	693	777	1060	904	882
EYA2	1	2	0	42	35	44	7	9	10	13	8	6	27	14	25	27	27	9	2	2
CNN2	7836	7208	10829	4535	4252	3924	4731	4703	5059	8553	8417	6824	12799	6811	4931	4603	5713	13438	12812	11751
ABCA7	88	104	154	459	407	415	147	179	198	431	431	333	686	392	775	851	810	451	386	332
SNCAIP	271	418	368	3776	3522	3447	500	581	527	1843	1780	1355	2877	1493	5088	3383	5836	1201	1068	1140
DDX20	955	1295	1302	1273	1270	1203	651	672	631	1572	1443	1180	2518	1189	1442	1355	1613	1768	1439	1469
BTBD1	1709	2192	2222	2740	2606	2587	1578	1443	1627	3247	3325	2675	5686	2674	3368	3292	3902	3558	3286	3243
FAR2	122	166	179	165	113	145	93	73	75	171	173	125	249	122	206	204	227	210	172	166
BCAS1	11	13	8	22	25	18	2	11	6	11	16	14	30	10	30	29	28	12	15	25
POU1F1	1	0	2	3	1	0	3	0	0	2	1	1	0	1	1	2	3	1	3	1
CHI3L2	2	0	2	0	1	0	0	2	0	3	0	0	0	0	0	3	0	0	1	2
SBNO2	938	754	1314	800	752	743	559	550	636	968	958	718	1541	874	802	872	939	1199	1140	1066
PMS1	623	825	829	1278	1226	1221	686	693	586	1585	1534	1205	2327	1162	1289	1289	1557	1844	1580	1535
HMG20B	958	906	1400	1804	1887	1748	961	928	1048	2288	2281	1749	3493	1881	1929	1584	2203	2103	1914	1716
CALCRL	347	495	470	471	419	453	270	239	275	580	543	481	1019	495	478	430	564	587	540	498
TAF11	768	1042	1126	1499	1438	1408	700	675	693	1544	1580	1265	2755	1326	1590	1441	1762	1556	1431	1353
ANKS1A	1265	1292	1686	3394	3323	3027	1224	1317	1220	2509	2415	1909	4313	2325	5109	5284	5854	2924	2539	2514
AP3D1	5211	4926	7190	8045	7992	7175	5544	5801	6094	10891	10761	8185	15775	8638	9618	11920	11467	12563	11686	10442
ZNF76	690	787	1006	1568	1491	1375	697	734	779	1615	1558	1225	2654	1364	1725	1374	2123	1803	1575	1448
SLC9A3R2	132	79	167	84	74	79	87	100	107	153	145	113	238	130	177	234	170	195	175	175
NTHL1	311	272	466	296	266	287	200	213	244	512	476	342	717	382	335	246	373	580	541	433
UHRF1BP1	1267	1716	1811	2665	2440	2333	2448	2425	2347	4865	4717	3552	6259	3099	3559	3854	3964	6170	5351	5074
GNAI3	3988	5027	5402	6214	5693	5484	3465	3305	3358	7087	6886	5530	12090	5789	6339	6659	6981	7576	7048	6649
IPO5	12082	16340	16531	17853	17055	16321	17267	16865	16966	33969	33624	26284	45775	21437	16132	18537	18469	38969	34822	33430
OAT	679	959	984	1625	1576	1473	735	726	743	1609	1565	1226	3050	1479	2080	2172	2452	1706	1555	1499
WDR3	1358	1966	1954	1947	1869	1845	1071	1154	1016	2399	2292	1876	4179	2025	2117	1961	2399	2973	2612	2470
PKN2	1999	3002	3127	3925	3585	3488	1964	1959	1885	4221	4234	3291	7310	3486	3597	3339	4009	4974	4451	4245
WDR18	1003	886	1427	1037	1156	1013	795	921	1060	1890	1806	1368	2484	1331	1306	1662	1556	1947	1871	1688
TRAM2	2233	2857	3164	1495	1410	1333	1658	1494	1594	3174	2970	2465	5225	2449	1665	1665	1875	3331	3047	2833
NTN1	646	536	885	1654	1659	1447	510	593	541	1208	1192	894	1940	1071	3168	2853	3421	1506	1475	1259
GLP2R	0	0	0	0	0	0	0	0	0	0	0	0	0	0	0	4	0	0	0	0
MCM10	1637	2195	2380	1500	1461	1336	854	995	904	2561	2499	2094	2872	1327	1106	221	1259	2549	2277	2061
DGKA	134	155	185	241	212	177	216	242	241	291	291	238	676	358	297	281	311	500	442	401
ERBB3	9	11	16	15	11	15	27	16	13	18	17	27	44	24	13	30	11	45	33	23
ROPN1	0	1	3	3	2	0	0	1	1	2	2	4	1	0	2	8	3	1	1	3
ANKRD44	202	267	297	491	396	397	235	226	236	426	382	348	905	406	947	986	1057	556	537	444
KARS	3580	4682	4786	4561	4247	4376	2294	2304	2341	4827	4715	3910	8306	3859	4863	5359	5607	6089	5372	5063
ADAT1	666	846	959	1170	1102	978	491	472	455	1078	1027	874	1977	951	1290	904	1359	1221	1088	1005
PDIA5	420	479	584	335	378	319	163	172	174	365	366	319	566	299	461	385	512	420	423	409
TBC1D22B	393	526	530	757	668	636	345	374	386	852	824	620	1440	667	935	1218	1051	876	847	758
NDUFB4	872	1080	1287	1369	1372	1339	718	676	789	1701	1496	1305	2541	1280	1538	1710	1732	1672	1614	1452
SPEN	4200	4950	5938	10531	9600	9068	3897	4124	3771	8504	8012	6274	15061	7540	12105	12952	13938	9389	8157	7804
MYLK	600	686	876	588	526	528	293	333	288	461	490	379	969	499	438	232	447	1143	1012	932
ZC3H15	2003	2554	2644	2817	2758	2680	1584	1579	1577	3412	3452	2671	5791	2795	2945	3227	3508	4117	3693	3409
MAP2K4	1246	1699	1738	2325	2192	2064	1111	1063	1047	2539	2503	1934	4355	2030	2781	2989	3202	2721	2331	2316
TMEM206	403	566	548	659	586	616	471	472	502	823	758	613	1319	634	844	845	947	896	814	737
SNAP91	33	33	37	995	965	966	116	164	150	398	383	266	894	437	2582	3233	2909	289	219	224
SLK	2749	3928	4028	2948	2657	2621	2494	2204	2191	4429	4507	3570	7869	3555	2867	3135	3455	5405	4877	4650
CYB5R4	354	497	501	815	786	758	328	285	296	812	794	628	1342	688	933	927	958	734	651	664
COL17A1	360	398	490	11	6	8	28	21	15	32	14	13	124	58	14	12	13	166	165	149
GSTO2	64	35	75	58	58	43	34	46	42	75	78	68	138	74	56	68	55	108	89	93
SEC61A2	750	975	1075	1717	1559	1549	728	668	661	1448	1388	1090	2540	1215	2428	2415	2943	1492	1334	1178
PRKCQ	5	5	9	7	2	7	7	5	5	14	15	10	27	14	8	37	14	17	9	14
TLE2	5	4	9	15	3	11	0	1	1	10	2	11	5	6	39	27	31	8	5	1
ASB1	1772	2104	2515	2315	2389	2138	1432	1444	1505	2783	2754	2205	4440	2221	2989	3260	3365	3242	2821	2633
FAM107B	1532	2064	2101	3243	3096	3069	1366	1372	1338	2879	2858	2364	4810	2371	3693	3716	4168	2865	2703	2578
ME1	408	522	529	99	107	114	372	371	362	539	539	406	886	392	121	213	136	958	868	858
TBC1D1	1258	1562	1799	1364	1336	1253	807	831	790	1446	1493	1169	2430	1185	1108	888	1279	1996	1840	1762
CDK13	1493	1960	2286	3044	2880	2787	1830	1773	1845	3681	3558	2857	5930	2888	3544	3511	3896	4038	3554	3428
MTHFD2	3088	3982	4065	1467	1463	1327	6763	6359	6812	11257	10798	8409	11782	5407	2157	6552	2489	16099	14622	13818
SLC9A7	165	209	277	989	850	874	285	314	281	738	693	610	1238	688	1611	1980	1790	611	665	561
FOXJ2	642	726	877	1021	1091	996	689	690	695	1513	1513	1171	2377	1168	1343	1521	1676	1690	1549	1375
YBX1	24047	28151	32404	32637	31644	30074	15177	15733	16102	32310	31207	25258	54352	26448	36903	32813	41948	37292	34114	32399
PDE4A	35	34	44	164	192	164	31	39	44	98	88	74	204	113	382	535	495	113	90	103
PPP2R5A	265	362	391	413	384	375	290	322	340	631	553	467	1136	479	414	456	474	813	749	750
CTNNA2	598	770	852	2686	2682	2410	1409	1384	1539	2596	2580	1937	4360	2262	4481	5836	5235	2952	2759	2550
ELAVL1	3905	4525	5285	5437	5187	4983	2569	2713	2631	5775	5678	4409	9170	4537	6406	6380	7215	6386	5936	5546
TIE1	109	91	139	31	27	37	22	13	19	10	12	11	25	18	29	41	24	62	64	65
DIP2B	2121	2772	2923	5318	5070	4856	2429	2258	2328	4667	4495	3555	8733	4278	7057	7863	8065	5208	4515	4352
SMARCD1	4727	5570	6117	7545	7428	6898	3196	3465	3261	6869	6608	5362	11894	5807	8065	7563	9214	8502	7225	6916
KDM4A	1717	2262	2415	4945	4624	4499	3064	2948	3015	6251	6054	4610	9055	4506	6346	5697	7074	7601	6986	6426
NFYC	1220	1255	1653	2554	2361	2241	1113	1264	1257	2681	2668	2127	4369	2221	2499	2552	2943	3188	2962	2625
ZMYND12	1	2	3	12	3	6	3	2	2	4	6	6	11	6	16	7	14	6	5	5
SLC9A3	72	55	102	135	160	118	131	106	108	208	165	136	307	168	190	135	184	191	173	154
NGEF	45	52	77	50	30	36	20	19	23	36	32	27	81	28	48	66	54	59	70	69
ASPM	3664	5542	5643	4521	4149	4025	2412	2494	2005	4599	4551	3610	6237	3106	2815	1863	3104	5994	5218	4906
CD84	0	1	0	2	0	0	0	0	0	0	0	0	3	0	3	2	3	0	0	0
ELOVL1	748	828	900	471	411	423	465	443	470	829	766	586	1313	650	638	541	648	981	970	871
SPI1	0	1	2	2	2	0	1	0	0	1	0	0	0	0	0	7	1	0	0	1
ZNRD1	200	183	237	344	340	328	193	238	217	418	374	333	709	347	316	236	390	479	466	422
MPPED2	2	12	12	73	68	77	11	9	13	34	32	18	68	26	208	235	249	19	21	16
CLDN18	26	33	36	39	37	40	39	35	26	61	45	39	72	35	37	34	39	82	67	59
ZBTB11	629	850	881	1374	1302	1185	636	630	594	1242	1233	1046	2166	1050	1688	1743	1918	1560	1278	1294
ATXN3	627	724	858	2039	1672	1768	938	919	925	1712	1639	1295	2988	1434	2078	2605	2389	2150	1869	1725
GOLGA5	685	960	923	1212	1179	1186	621	627	642	1478	1477	1178	2706	1195	1564	1747	1762	1540	1495	1368
FGFR2	356	452	481	4331	4188	4000	676	835	717	2327	2174	1591	3003	1452	3440	3525	3813	2049	1560	1594
LRRC40	1089	1569	1482	1899	1790	1810	799	788	778	1662	1756	1415	3143	1528	2264	2027	2549	1940	1852	1751
ISOC1	449	566	594	590	599	538	444	440	468	963	919	806	1395	622	672	746	767	1070	1029	853
EML1	1209	1645	1663	1663	1556	1502	888	863	805	2099	2050	1648	3813	1761	1769	1651	1925	2036	1788	1741
TRMT11	403	545	493	657	547	565	373	330	337	716	772	586	1280	577	668	674	750	691	691	623
THUMPD1	1288	1715	1774	2432	2281	2223	1128	1116	1032	2670	2488	2026	4203	2007	2555	2851	2998	2679	2329	2271
MSANTD3	729	875	1008	897	857	825	520	504	580	1121	1062	878	1698	793	1160	1519	1306	1126	1019	1028
KIF26A	38	22	50	46	31	37	34	30	26	52	36	39	49	38	67	61	94	72	86	55
ATG2B	928	1313	1390	2618	2305	2367	1238	1165	1088	2405	2392	1833	4696	2269	3214	3164	3412	2833	2349	2386
ARFGEF1	2266	2952	3003	4117	3676	3714	2335	2182	2194	5016	4892	3892	9221	4303	4758	5290	5264	5590	4949	4843
ACSM2B	7	8	13	0	1	0	4	2	1	0	3	3	10	0	0	3	1	12	7	4
ZFAT	128	169	209	281	264	278	131	151	146	294	326	228	493	261	307	469	397	325	292	253
MTFR1	653	829	902	821	760	702	524	536	536	940	902	707	1538	727	959	830	1053	1176	909	976
STAG3	252	308	392	1212	1086	997	294	318	280	683	637	507	1272	640	1806	1415	1879	675	591	539
FECH	528	686	768	745	666	624	597	607	595	1120	1154	904	2218	1053	802	871	906	1405	1420	1415
MYO9A	1003	1354	1373	3068	2731	2527	1772	1681	1696	3283	3094	2406	5458	2608	3597	4203	3827	3681	3008	3095
DDX3Y	1487	2173	2196	3181	2824	2900	1429	1324	1265	3205	3170	2566	5496	2721	3383	5199	4231	3076	2628	2607
PFKP	2646	2520	3512	628	683	591	1778	1644	1815	2167	2101	1630	3168	1642	926	5119	1303	3835	3699	3518
IDI1	6211	8736	8364	6422	6069	5620	3134	2905	3030	6697	6647	5555	11353	5295	6460	9479	7550	7987	7258	6759
SP100	38	45	41	4	2	1	26	17	23	12	20	10	60	37	10	14	9	64	58	61
KLF6	1673	2049	2241	2177	2159	1979	1784	1578	1690	2638	2594	1984	4707	2283	3090	4938	3571	3341	3057	2981
PLPP1	91	108	140	233	201	169	148	117	135	277	310	213	481	257	275	322	293	256	286	275
NEO1	3658	4585	5024	13053	12638	11872	5575	5948	5707	13813	13571	10655	20003	9700	17070	18535	19772	11823	10817	9894
TRAM1	2164	2836	2981	2830	2726	2532	2238	2097	2187	4824	4854	3868	7526	3538	2836	3239	3111	4910	4417	4356
PHKA1	88	117	134	168	157	165	146	143	110	346	336	265	507	219	208	178	197	453	341	362
TNFRSF1A	1876	2002	2452	1087	1194	1011	1488	1480	1633	2560	2456	1923	4046	2061	1410	1734	1687	3208	3060	3031
CACNB1	281	293	406	1070	1091	1007	353	367	366	745	677	541	1440	736	2014	2072	2262	665	662	602
EVI5	427	539	627	1060	945	922	520	528	553	1185	1092	918	1919	919	1126	1156	1354	1285	1286	1176
STOML1	155	126	204	417	445	385	177	208	202	344	331	259	676	381	672	764	855	434	380	330
PKM	32937	36180	44449	27270	27598	25307	14014	14357	14533	32190	31574	25339	54897	27581	26421	41915	31776	37897	34707	32454
DHX29	1315	1790	1802	2226	2144	2003	1036	1005	1008	2304	2335	1862	4548	2183	2394	2288	2658	2712	2498	2364
DNTTIP2	1700	2203	2194	2236	2163	2135	1231	1178	1074	2742	2904	2279	4844	2227	2386	2421	2728	3002	2696	2645
METTL22	433	579	674	892	795	763	474	458	491	941	918	704	1497	772	1030	1131	1149	1131	984	934
TP53BP1	3191	4191	4420	9255	8244	8193	3820	3636	3521	8619	8130	6439	15000	7076	12009	11506	13593	9584	8086	8006
TRO	1785	2123	2510	6158	6205	6081	2167	2368	2289	4853	4723	3807	9124	4694	8756	7268	9729	4535	3844	3738
RRP15	1085	1497	1537	1322	1128	1127	744	700	675	1782	1690	1385	2942	1374	1223	1231	1411	1826	1545	1575
RHOA	9490	11633	12828	10376	10563	9811	6668	6673	6951	13329	13051	10526	23955	11283	10865	9998	12510	15435	14339	13504
DHX8	1725	2113	2368	2680	2491	2434	1328	1327	1261	2788	2882	2309	5126	2553	2928	2642	3316	3046	2813	2662
PMS2P4	38	34	34	102	86	76	41	45	54	118	113	92	157	92	107	114	142	112	88	101
PRKCZ	58	89	94	511	438	420	70	77	68	177	196	132	455	223	872	1060	1032	168	165	151
ZFY	363	479	520	638	608	576	276	289	249	576	622	456	1035	450	702	903	792	694	621	638
IARS2	2107	2769	2910	2572	2562	2513	1829	1746	1770	3785	3700	2988	6551	3070	2865	2937	3264	4178	3696	3530
SYT1	1335	1733	1812	6989	6765	6213	1832	1604	1660	3125	3122	2476	7097	3726	10715	12598	12550	3376	2957	3020
NAV3	214	270	313	1071	925	882	78	70	72	225	188	168	584	312	1739	2050	1930	147	123	119
IDH3G	824	731	1096	1179	1226	1107	466	451	534	979	968	750	1855	1006	1537	1511	1728	1168	1010	1002
ROGDI	326	276	416	1060	1050	960	458	470	541	999	951	760	1916	1077	1688	1325	1973	1146	1060	974
PDZD4	1791	1491	2548	4896	4934	4472	2017	2083	2243	4426	4339	3464	7003	3975	9346	10188	10824	3948	3656	3306
ATP2B3	0	3	3	42	52	53	3	2	6	8	5	4	31	13	208	293	281	2	6	2
ROCK1	2105	2907	3119	3331	3086	2961	2293	2104	2052	4348	4239	3355	7145	3546	3322	3693	3765	4956	4712	4252
CBFB	1059	1374	1446	1312	1203	1097	821	833	836	1759	1778	1408	2600	1186	1305	1081	1454	2015	1799	1732
PDK3	108	148	198	275	241	230	127	138	138	285	287	222	437	236	214	487	242	347	280	268
HYAL2	1071	935	1479	1234	1325	1178	482	554	549	1331	1356	991	2181	1205	1280	991	1450	1124	1154	992
HDAC4	626	575	873	1463	1365	1245	737	734	767	1484	1453	1099	2196	1123	1892	1911	2083	1824	1610	1470
RASSF1	363	373	523	401	391	407	252	271	266	429	439	369	668	353	560	893	691	572	557	511
FGFR3	1441	1311	2088	4273	4373	4120	2439	2922	2822	5877	5771	4493	7350	4020	5567	3774	6310	5814	5115	4532
IFI35	18	15	30	23	18	18	21	20	18	36	18	21	80	32	37	35	31	41	46	41
HEATR6	821	1137	1123	1642	1495	1507	874	875	838	1844	1864	1442	3338	1551	1759	1770	1956	1981	1712	1727
COASY	706	769	975	957	935	874	685	725	786	1263	1132	954	2034	1025	1201	1391	1329	1642	1495	1402
PLEKHH3	487	401	686	616	696	571	554	587	692	1127	1133	840	1525	827	928	1019	1030	1285	1307	1122
MEF2A	839	1033	1072	1783	1637	1487	1150	1035	1096	2028	2018	1610	3266	1539	1974	2387	2345	2209	1976	1857
OTUD5	1298	1236	1714	2355	2335	2164	1200	1213	1331	2290	2223	1814	4246	2077	2800	2641	3206	2800	2647	2398
TFE3	1374	1388	1851	1424	1319	1215	1312	1308	1418	2115	2073	1548	3744	1845	2009	2369	2284	2991	2816	2779
TBC1D25	198	174	245	486	397	437	176	195	192	382	340	273	631	374	749	875	837	408	336	325
ACSL4	1359	1900	1921	2038	1922	1784	930	915	925	1760	1705	1347	3122	1610	2806	3391	3293	1987	1699	1711
INPP5A	789	857	988	870	982	875	676	632	719	1304	1264	1006	2141	1100	1249	1515	1418	1493	1356	1331
GPKOW	347	362	500	632	634	595	435	407	422	756	809	574	1291	637	733	719	833	931	879	859
GRIPAP1	1297	1398	1790	3674	3340	3407	1975	1866	1973	3815	3630	2988	6483	3338	4836	4381	5444	4568	3867	3623
FTSJ1	690	706	1011	822	799	796	430	484	482	918	906	697	1555	803	1166	1168	1298	1056	1034	888
PRR11	2802	3565	3739	2510	2537	2352	1578	1675	1487	2994	2839	2213	4038	1912	2087	1259	2066	4386	3928	3723
REEP1	34	49	52	776	769	681	50	58	58	168	199	129	505	255	2442	3036	2626	112	124	130
ATP11A	1270	1437	1873	2293	2195	2125	1272	1325	1253	2139	2124	1667	3960	2066	2398	1987	2627	2812	2590	2256
POLR1A	3494	4006	4605	4985	4589	4248	2486	2557	2326	5742	5502	4374	9726	4688	5024	3917	5752	6710	5989	5417
LAPTM4A	1320	1762	1800	2642	2624	2550	1222	1177	1264	2816	2892	2373	5463	2613	2980	2660	3361	2714	2514	2424
TTC7A	553	540	672	605	599	503	444	452	446	964	886	717	1492	742	813	698	822	1046	958	898
IP6K2	1515	1777	1984	4768	4742	4643	1777	1903	1816	4003	3774	3151	6898	3468	5848	6043	6656	3996	3621	3332
STON1-GTF2A1L	15	27	32	6	5	6	7	11	8	16	16	11	46	11	5	1	7	18	19	15
SRBD1	590	769	768	1009	860	928	441	452	483	1060	1103	864	1851	844	1072	787	1187	1294	1209	1145
KIF2A	2337	3163	3358	3658	3269	3143	2088	1933	1932	4359	4224	3289	6682	3255	4282	4221	4884	4868	4248	4084
RASGRP2	16	18	28	28	20	22	43	44	50	58	46	45	83	51	60	71	76	86	65	74
PSME4	3741	5030	5183	4001	3672	3562	2789	2416	2569	5005	4816	3913	9375	4485	4205	3868	4874	6402	5796	5557
IFT80	399	607	588	1404	1261	1305	687	658	625	1599	1576	1275	2726	1309	1112	969	1236	1729	1480	1383
SIRT2	478	494	644	1683	1734	1682	837	834	910	1748	1636	1236	2939	1596	2554	3283	3011	1856	1643	1543
ERLEC1	858	1071	1100	1477	1431	1375	827	806	788	1781	1833	1427	3285	1532	1816	1919	2236	1896	1640	1641
PPP2R5B	146	152	219	738	749	651	232	258	273	494	506	391	1164	650	1236	1778	1467	519	462	466
PYGM	20	17	21	41	23	20	11	9	11	20	24	15	49	42	28	53	32	62	65	41
PAGE1	0	0	0	0	0	0	0	0	0	0	0	0	0	0	0	0	0	0	0	0
PITX1	0	0	0	2	2	0	1	0	0	3	1	1	2	2	1	3	3	1	0	1
TRPC7	0	2	1	0	0	0	0	0	0	0	0	0	0	1	1	1	0	0	0	1
MAST4	490	556	771	907	837	730	486	520	460	831	798	625	1507	754	1658	1818	1906	1211	954	963
ADGRF5	22	26	37	179	183	171	19	18	14	63	64	60	157	95	69	64	61	50	35	39
SDK2	1899	1757	2693	8161	7702	6841	4127	4409	4269	10408	10091	7796	15584	8488	8183	7791	9439	9070	7712	7639
ADAM7	0	0	1	3	1	2	1	0	0	3	0	1	1	1	3	3	2	0	0	1
NUP133	1863	2482	2545	3425	3282	3216	1624	1685	1582	3583	3432	2839	6143	3017	3701	3785	4196	4149	3674	3540
NUCKS1	17725	23621	24758	22353	20763	19717	11481	11688	11028	25003	24727	19372	35765	17131	21766	17971	23945	29182	26026	24751
VPS35	3767	5089	5151	6616	6243	6023	3734	3461	3584	7802	7925	6127	13587	6449	7536	7507	8490	8595	7894	7459
DNAJA2	1603	1997	2288	2699	2630	2494	1655	1564	1686	3398	3366	2648	5857	2680	3392	3996	3884	3444	3170	3057
BCL3	65	62	91	34	41	45	44	38	45	53	66	36	135	73	44	106	57	99	102	84
KCNAB2	42	32	48	254	271	249	66	78	93	257	251	175	355	223	412	525	516	193	171	144
ABCC9	900	1236	1346	1374	1163	1109	643	710	660	1587	1578	1209	2650	1317	1157	800	1299	1912	1671	1559
GAL	53	48	62	1	0	0	4	1	10	1	0	2	4	2	2	4	1	13	12	7
CLEC2D	255	335	317	460	428	405	305	287	283	520	515	425	766	328	574	641	622	717	612	652
FUNDC1	267	404	418	446	434	467	191	182	211	504	470	403	954	431	511	529	590	482	460	456
MAOB	1	1	2	10	10	7	1	1	1	6	10	2	10	6	27	44	39	2	3	5
RORA	77	92	120	611	595	484	172	178	145	435	463	382	850	434	925	3272	1115	388	389	349
DRD4	12	13	12	68	45	64	34	32	27	51	50	42	77	48	97	209	114	64	58	62
TGFBR3	505	683	661	464	438	404	431	468	422	1224	1192	887	1627	755	217	219	231	1251	1189	1097
	25	45	36	306	272	276	96	73	107	219	178	159	437	189	563	735	666	176	181	162
PLA2G10	4	4	6	24	16	16	5	5	7	14	14	26	39	22	11	38	24	12	25	16
HES2	6	12	10	27	20	28	6	7	5	14	10	11	38	20	43	35	43	24	8	15
ATP1B3	2447	3126	3274	3478	3463	3242	2518	2349	2580	5022	4988	4083	8548	4188	3572	3979	4132	5916	5381	5192
NEDD4	1012	1447	1503	1287	935	910	1247	1191	1227	1693	1625	1290	2894	1363	1205	1166	1232	2643	2343	2187
PIGB	119	176	197	256	212	223	161	118	127	303	291	209	528	240	272	270	322	323	329	298
MAPK6	4063	5511	5759	6956	6079	6132	3551	3286	3327	6729	6903	5366	11998	5803	7800	9642	8845	7625	7047	6819
GNB5	331	370	382	805	758	696	450	442	445	936	866	740	1592	774	1299	1590	1474	923	846	774
RAB27A	210	279	301	153	113	117	129	132	116	269	246	222	338	152	118	125	129	312	299	305
HDHD5	1002	948	1319	1177	1255	1112	773	792	789	1736	1694	1382	2674	1370	1334	2085	1567	1813	1741	1570
UFD1	1649	2160	2114	1757	1724	1712	1188	1130	1181	2357	2292	1950	4164	1937	1851	2249	2217	2535	2224	2184
LRP6	2111	2969	3097	5995	5334	5313	2289	2339	2230	5194	5056	3953	9159	4360	6258	5695	7079	5739	4980	4696
GUCY2C	0	0	0	0	0	0	0	0	0	0	0	0	0	1	1	2	1	0	0	0
SCT	2	1	5	22	12	12	2	5	3	3	9	5	17	8	15	31	25	15	9	5
PHRF1	2031	1769	2933	2495	2353	2065	1211	1251	1342	2608	2434	1817	4116	2223	2666	2437	3230	2939	2651	2477
ELP1	1541	2067	2060	3480	3392	3206	1782	1743	1804	3464	3353	2654	6296	3084	4308	4221	4909	4294	3781	3602
NUCB2	623	791	901	1131	1075	1047	537	552	519	1187	1151	951	1838	884	1475	1370	1637	1439	1272	1219
PFN2	7041	8964	9432	14137	13520	13081	6312	6270	6491	14037	13888	11374	23852	11408	14095	12370	16268	16477	15336	14633
PTPN3	15	9	7	105	119	111	65	69	59	206	231	181	336	173	117	187	196	73	95	74
SPTB	16	13	21	17	16	20	12	15	9	27	29	24	50	24	29	43	40	23	34	20
DAPP1	3	4	7	4	5	8	4	5	8	10	8	7	12	6	12	13	7	8	9	7
FGF10	328	425	403	362	310	297	305	250	271	436	454	330	815	428	139	178	131	891	792	704
SLC44A1	430	556	626	1167	1033	1032	493	480	467	1065	944	821	1646	767	1753	1475	1834	979	901	826
TMEM260	258	417	398	1429	1328	1306	539	549	544	1302	1257	1017	2249	1063	1414	1251	1559	1360	1198	1165
SMG6	1536	1881	2112	3480	3282	2966	1660	1673	1617	3576	3399	2723	6148	2989	3828	3852	4367	4223	3764	3419
EXOC5	3494	4860	4913	7048	6301	6399	3301	3113	3044	7099	7084	5593	12088	5938	8076	8753	9101	7880	6897	6623
CLTCL1	295	366	418	418	403	379	414	404	416	649	613	482	888	479	556	528	612	828	746	732
FGF22	12	9	12	21	14	10	7	6	6	17	13	18	30	10	18	11	16	10	10	12
FSTL3	96	96	135	188	204	175	217	195	229	424	359	295	570	318	272	377	294	372	313	318
DGCR2	2687	2523	3890	5346	5615	4799	2327	2550	2697	5768	5833	4375	8958	4637	6618	5806	7606	5903	5525	4925
RNF126	1027	834	1405	851	942	836	612	714	677	1223	1225	940	1728	935	1210	1497	1360	1278	1266	1116
MNT	709	643	1077	1736	1765	1620	897	955	922	1931	1848	1383	2947	1682	2302	2600	2639	2050	1830	1619
ZXDC	937	990	1230	1627	1596	1531	939	893	967	1804	1735	1480	2953	1445	1927	2578	2156	2092	1899	1722
JMJD6	477	575	673	793	723	706	457	368	464	818	823	628	1362	691	1592	2497	1760	975	868	815
POLB	314	430	407	974	876	939	354	346	381	789	796	628	1518	695	1438	1423	1601	853	859	772
ST6GALNAC1	0	0	1	1	1	1	0	0	0	0	1	0	6	1	10	5	2	1	0	1
WIPI1	193	215	258	549	514	462	310	275	321	521	531	405	1040	480	594	699	655	568	564	532
FRMPD1	13	7	13	31	30	40	12	7	8	22	25	12	32	22	33	39	39	21	27	20
GBA2	1494	1727	2098	2452	2366	2318	1441	1435	1462	2555	2454	2020	4395	2167	3464	3286	3878	3210	2824	2572
NDST1	5876	6072	8298	6391	6328	5652	3841	4048	4091	8641	8546	6804	13065	6673	7373	5978	8389	10268	9143	8555
ASNS	4568	6280	5967	4044	4169	3791	13925	13273	14096	24336	23238	17721	32279	15064	6031	12332	7092	35291	32043	30260
AP3M2	680	916	931	1669	1477	1377	1047	1035	1056	2096	2137	1670	3259	1568	1920	2212	2255	2338	2154	1957
CNGB1	1	1	6	177	172	179	6	8	6	28	23	23	68	39	692	1062	845	12	9	18
ST6GALNAC2	15	14	10	36	14	12	12	13	14	33	33	20	37	17	22	30	25	48	46	44
CHAT	0	0	0	4	3	3	2	0	0	1	1	0	1	0	9	3	4	0	0	0
PABPC1	20311	24287	26807	35119	35033	32460	27857	28186	28725	51995	51049	40020	74059	36068	32253	47098	37360	62792	57285	54392
TESK2	6	9	4	16	10	9	8	10	8	16	13	18	23	9	21	31	11	15	24	11
CFAP20	1029	1262	1360	1749	1805	1725	763	830	812	2112	2051	1629	2919	1488	2049	2160	2489	1956	1898	1754
CSNK2A2	2164	2504	2883	3266	3032	3061	2416	2341	2580	4304	4219	3278	6151	2925	3829	5729	4480	5474	4692	4653
PTPN21	981	1181	1323	2003	1944	1836	1082	1040	1068	2047	1903	1578	3149	1539	1856	2104	2244	2006	1778	1668
EIF2B3	573	782	775	630	523	548	416	366	426	892	854	676	1529	711	656	678	764	1043	892	830
CAMK2A	59	57	81	292	272	278	28	29	24	92	99	86	251	154	780	894	930	85	69	59
TCOF1	2969	2838	4110	2990	2803	2605	1947	2087	2067	4035	3836	3014	5659	2907	3020	2808	3373	4694	4195	3717
CDC42	5475	7198	7394	8830	8378	8059	4790	4453	4907	9550	9422	7496	17883	8346	10875	11690	12440	10222	9544	9382
OSBPL3	1221	1529	1645	1395	1298	1258	920	941	891	1696	1765	1404	3508	1723	1219	918	1321	2132	1882	1901
EPHA8	1	0	0	22	42	21	1	3	2	11	6	2	10	11	53	46	55	3	2	1
SLC12A3	0	1	0	1	2	0	0	1	1	2	1	0	1	1	4	15	2	0	1	1
RAD18	973	1298	1445	949	935	893	477	475	425	1259	1274	1075	2013	907	842	745	1013	1376	1150	1144
ATP2B1	1928	2547	2550	5511	5175	5221	2686	2524	2621	6504	6501	5073	10744	4870	7575	7356	8444	5741	5120	5154
TRPM5	1	0	3	2	1	4	3	0	1	1	2	2	4	3	5	2	0	4	4	0
NCK2	1659	1720	2385	1735	1815	1676	1203	1191	1303	2416	2392	1822	3085	1687	2204	3158	2684	2862	2734	2368
MAP4K4	11803	15005	16390	21871	20355	19563	9803	9426	9423	20001	19011	15061	33592	16787	26389	27160	30493	22261	19399	18804
MGAT4A	208	273	257	508	511	464	242	230	221	474	482	395	764	350	1002	1023	1052	583	531	472
RPL31	7043	9360	9551	19569	19051	18658	9572	9592	10309	24190	23399	18549	37257	16505	19648	21624	23107	18714	17022	16176
WDR1	8369	8497	11313	5911	5989	5518	5709	5191	5933	9500	9126	7443	16381	8224	7187	7980	8663	14062	13153	12769
SNX13	759	1102	1068	2355	2125	2063	1010	973	929	2198	2187	1779	4011	1978	2739	2802	2946	2361	2115	2025
MS4A12	0	0	1	1	0	0	1	0	0	0	1	0	4	0	0	0	0	0	1	0
ARHGAP10	169	230	259	233	224	250	202	214	218	384	400	310	671	319	167	142	180	448	451	393
RPS6KA2	2291	2399	3003	4887	4811	4421	2760	2671	2814	5946	5798	4374	9076	4730	6147	7221	7186	6411	5890	5577
ING3	434	621	556	841	816	771	388	353	354	747	810	625	1293	580	757	1036	924	810	751	745
VASH1	1594	1583	2220	2285	2193	1955	1168	1113	1128	2392	2206	1735	3892	2072	2857	2845	3282	2665	2254	2166
LMCD1	366	354	524	300	311	271	339	340	363	588	579	429	1178	583	343	241	435	1011	942	941
BUD23	1373	1643	1731	1658	1668	1588	1151	1147	1115	2421	2314	1817	4057	2045	1778	2062	2143	2478	2230	2180
SEL1L	2458	3306	3441	5277	4832	4713	5312	4864	5232	10123	9456	7602	14937	6932	5682	7932	6848	10723	9865	9229
TRIP13	1314	1671	1775	678	636	608	394	434	411	850	837	721	1182	569	541	184	539	1088	920	840
ATP6AP1	2251	2394	2996	4678	4897	4378	2751	2800	3035	6104	5916	4599	9717	4969	6499	7822	7473	6055	5544	5106
TCF3	5815	4973	8161	8151	8279	7357	4269	4956	4953	9515	9029	6806	12124	6488	8448	7279	9536	10771	9819	8846
TRIB2	5595	6033	7501	6703	6605	6039	2849	2698	2852	5554	5412	4240	9636	4999	12414	16086	14291	6511	5985	5590
DAZAP1	2368	2353	3348	2297	2146	2032	1531	1558	1626	2783	2756	2189	4624	2375	2729	2706	3037	3324	2963	2884
MBD3	2476	1954	3388	3040	2994	2610	1546	1764	1860	3699	3491	2763	5291	2887	3549	3471	3970	3961	3754	3185
PRLH	0	0	0	0	0	0	0	0	0	0	0	0	0	0	0	0	0	0	0	0
HLTF	1674	2432	2396	5026	4767	4531	2202	2288	2207	5542	5512	4303	9044	4288	5767	5473	6628	5565	4973	4696
FAM50A	1105	1119	1481	1461	1519	1478	1534	1410	1658	2449	2314	1991	4290	2131	2071	2289	2462	2814	2468	2336
FAM3A	390	379	582	818	870	758	606	579	648	1199	1056	888	1674	942	1063	998	1177	1383	1251	1142
CPSF1	3125	2601	4495	5023	5165	4667	3057	3403	3432	5986	5818	4434	8355	4516	5477	5740	6349	6764	6002	5326
MYO3B	4	3	3	6	5	0	0	3	1	2	3	3	5	3	6	4	3	1	3	3
CYBRD1	135	186	162	183	183	141	329	285	294	509	537	460	767	351	203	259	252	523	476	459
CDH19	0	2	4	1	4	1	0	0	0	0	0	1	0	0	4	7	3	1	0	0
PDCD2	1128	1442	1533	1834	1806	1773	1042	1062	1112	2333	2208	1890	3737	1794	1954	2032	2260	2643	2419	2323
SLC6A15	440	559	581	1558	1520	1363	1127	1022	1091	2045	1952	1504	3631	1692	1487	2157	1724	1658	1489	1522
RDH11	1805	2429	2305	2537	2395	2328	1187	1118	1189	2571	2452	1927	4335	2031	3668	4420	4238	2669	2364	2187
PRKACA	2040	2033	2650	3187	3136	2932	1379	1574	1537	3200	3115	2489	5466	2887	3886	3386	4628	3650	3253	3174
ADGRL1	818	686	1159	3850	3821	3392	787	867	834	2314	2233	1785	4294	2478	7750	8243	8855	1962	1809	1566
SPP2	4	11	13	18	19	14	15	5	3	19	8	12	30	16	31	34	24	22	10	13
ACTN1	10974	10883	15056	2427	2277	2160	6979	6061	7082	6918	6641	5396	10417	5256	2686	2934	3001	13696	12566	11784
ZFYVE26	928	1263	1371	2175	1827	1824	1233	1204	1207	2117	2197	1706	3821	1923	2486	2455	2752	2773	2432	2317
RPS6KA6	235	364	345	1056	1006	964	538	508	541	1317	1187	922	1537	870	1238	1455	1435	1420	1191	1122
EPN2	1577	1511	2219	1614	1631	1440	1140	1086	1168	1610	1493	1224	2741	1470	2451	2660	3002	2167	1873	1760
PTPN18	230	226	284	495	494	459	336	409	389	727	689	524	1039	500	505	464	588	872	808	739
LIMS2	31	26	58	39	32	47	53	81	74	70	64	46	87	38	50	36	61	102	139	131
ASIC4	15	6	13	261	233	229	28	34	32	72	71	53	139	80	318	365	369	59	49	44
SPEG	210	199	329	569	607	543	259	344	314	462	452	294	961	539	1109	1255	1362	644	495	494
LNX1	92	108	106	131	160	120	59	66	37	133	138	116	245	115	242	280	282	108	111	83
ALDH3A2	632	794	864	1405	1417	1299	756	741	753	1571	1607	1339	3136	1525	1533	1464	1828	1817	1614	1489
TFRC	1887	2554	2495	2611	2483	2423	1581	1410	1414	4473	4254	3767	7876	3755	3353	2567	3709	5216	4616	4650
SREBF1	1746	1438	2535	990	1051	978	629	779	750	1238	1102	822	1484	866	1124	1038	1320	1224	1098	974
TRPC5	0	0	0	2	1	2	0	0	1	1	2	2	1	2	7	13	6	6	3	3
AFF4	5252	7442	7871	10420	9273	9049	5770	5231	5425	10696	10524	7958	18509	9178	13579	16140	15677	11866	10607	10453
UBE2D1	544	728	757	1226	1178	1079	464	499	493	1033	1006	812	1734	827	1628	1714	1723	1143	1066	938
MPP5	1262	1813	1803	2749	2347	2453	1343	1355	1335	3137	3022	2472	4770	2220	2516	2215	2880	3655	3180	2984
RHOBTB1	940	1308	1308	1664	1593	1560	601	635	590	1345	1339	1038	2528	1287	1699	1494	1908	1655	1480	1350
SMC1A	6016	7568	8352	9106	8249	7903	4270	4159	3908	9412	9138	7484	13800	6734	8988	7541	10102	10421	9183	8331
HSD17B10	944	1109	1380	1545	1622	1501	816	827	889	1859	1754	1448	3228	1548	1580	1240	1940	2077	1810	1762
MARK2	1258	1129	1764	1967	1860	1716	1111	1127	1129	2268	2218	1676	3320	1869	2536	2651	2859	2561	2277	2224
HMMR	1326	1815	1815	1077	983	985	585	580	569	1174	1168	951	1835	887	572	269	636	1861	1751	1535
CHFR	1033	1144	1552	1849	1706	1685	1010	963	1055	1954	1868	1519	3354	1720	2372	2580	2593	2194	1941	1719
TRHDE	10	10	20	105	84	72	20	26	18	50	52	44	112	57	134	154	139	55	50	53
P4HA2	107	146	153	190	208	188	328	259	310	447	327	281	902	429	197	800	244	560	453	484
FCGR2B	0	0	0	0	1	0	0	0	0	0	0	0	0	0	4	9	0	0	1	0
NFATC3	1035	1300	1371	1345	1207	1232	825	910	829	1924	1928	1419	2798	1457	1167	956	1292	2387	2060	1956
TRNT1	449	600	621	805	768	758	453	425	429	872	843	695	1493	628	883	754	999	1029	940	877
ACADVL	1780	2120	2586	2656	2524	2554	1606	1625	1492	2875	2908	2310	5534	2812	3844	3013	4147	4068	3481	3390
STK10	1746	1743	2252	518	474	501	986	848	967	1116	1051	799	1877	1002	555	542	611	2056	1928	1804
FBXW11	2205	2764	2917	3693	3682	3469	2125	2097	2124	4479	4373	3566	7472	3512	5105	5806	5679	4622	4300	3957
ACAP1	17	17	31	137	88	79	58	60	54	112	127	95	212	110	107	129	124	108	156	78
CRMP1	8142	8433	11094	25627	25703	23998	7179	7581	7532	17469	16720	12906	30237	16104	34847	35728	41032	16308	15103	14117
EVC	499	643	725	963	877	833	911	826	885	1444	1297	1021	2024	1065	945	802	936	1887	1713	1646
DERL2	926	1148	1216	1729	1576	1536	880	914	844	1980	2019	1666	3477	1725	1887	2007	2174	2136	1868	1826
SIDT1	17	10	1	12	12	20	8	5	3	12	6	15	28	10	31	71	27	16	10	9
NDE1	930	1081	1370	1185	1147	1042	760	813	704	1291	1163	947	1843	915	880	435	956	1828	1653	1482
MRVI1	117	137	182	218	200	193	113	149	124	195	190	153	392	198	210	167	232	350	297	251
TMEM38A	33	39	52	140	127	154	92	106	103	233	228	184	327	159	242	377	287	209	181	172
AP1M1	2021	1883	2597	3101	3169	2843	1606	1675	1724	3325	3080	2367	5039	2667	4067	4531	4845	3678	3487	3126
PVR	612	691	819	483	416	440	638	591	641	916	850	697	1481	740	691	922	813	1394	1345	1159
XRCC1	991	999	1401	1940	1781	1702	1170	1351	1371	2215	2129	1596	2883	1514	2016	2148	2381	2774	2430	2387
SCARB1	941	960	1305	342	393	332	368	388	424	700	726	586	1221	566	495	571	576	1204	992	901
CYP2W1	1	3	6	33	23	13	2	4	7	21	23	11	16	18	28	62	20	18	21	14
MCM2	4837	4694	6664	4986	5121	4521	2953	3304	3184	7686	7689	6007	8566	4406	3910	1837	4549	8909	7927	7208
MOV10L1	7	21	16	8	17	12	146	154	169	173	202	132	233	117	16	73	12	303	325	259
PANX2	105	93	178	94	126	91	164	189	202	221	215	176	414	228	206	454	252	422	416	417
SELENOO	411	339	546	577	600	563	303	385	395	662	654	469	1176	633	748	743	914	806	682	646
TP63	0	2	3	2	0	3	2	6	2	10	2	4	14	3	5	8	2	11	9	11
ALPK1	62	66	73	126	119	125	128	119	140	233	220	203	423	193	109	125	116	291	285	266
LLGL2	32	32	54	11	9	9	18	27	23	27	25	17	60	35	7	12	6	58	65	61
PDE8A	445	581	631	596	629	599	539	488	486	980	935	743	1619	670	703	836	832	1289	1084	1078
CLCN4	173	225	284	1303	1249	1156	277	283	257	701	692	546	1640	847	2229	2342	2577	606	558	552
NLE1	870	820	1166	1145	1083	1011	740	709	734	1606	1573	1137	1987	1033	1272	1490	1506	1810	1702	1553
SDHA	1845	1987	2624	2340	2162	1985	1554	1608	1679	3038	2899	2267	4766	2349	2608	2680	2978	3680	3315	3176
SMARCE1	2877	3996	4106	6198	5933	5748	2200	2253	2166	5473	5402	4259	10025	4908	6435	5947	7338	5830	5241	5133
FNDC8	10	9	18	7	6	2	10	5	5	15	18	14	20	7	4	6	4	11	11	18
GSDMB	84	142	161	369	310	368	279	268	245	333	340	268	535	271	701	1007	785	535	439	434
KDM5A	2164	2863	3034	5023	4592	4531	2588	2396	2295	5151	4944	3862	8548	4129	5180	5256	5725	5821	5030	4811
ADAM11	44	33	60	363	361	310	78	95	69	225	215	164	403	219	434	424	472	159	136	133
PPP2R3A	601	801	874	2100	2020	1895	693	658	670	1562	1569	1305	2833	1432	3011	2833	3240	1692	1422	1414
FERMT2	2961	3776	3978	2698	2485	2438	3003	2744	2850	5117	5010	4002	8335	4015	3232	4189	3723	7455	6596	6345
ABCB11	3	3	6	21	22	20	4	2	3	1	5	5	8	10	18	24	31	3	2	4
DHRS9	0	0	1	0	0	0	0	1	0	1	0	0	0	0	1	1	3	1	1	1
CD5L	0	0	0	0	0	0	0	0	0	0	0	0	0	0	0	3	1	0	0	0
PTGS2	0	6	2	7	9	14	2	1	0	1	6	3	7	5	7	11	17	7	4	3
IGF2BP2	4051	4626	5601	5313	4882	4579	3327	3391	3286	5956	5544	4333	9305	4754	5523	5911	6289	7528	6984	6365
MAP3K13	393	580	628	1860	1657	1637	588	575	511	1334	1286	1026	2322	1272	2237	2453	2512	1244	1109	1056
ST6GAL1	506	596	611	1155	1193	1067	324	395	352	734	660	542	1491	781	1072	1094	1105	892	772	715
TBX21	0	0	0	0	1	0	0	0	1	0	0	1	3	2	2	11	1	3	2	1
VDAC1P1	0	0	2	1	0	1	0	0	0	0	1	0	1	1	0	0	3	1	1	0
FRY	215	365	382	1880	1822	1731	659	570	599	1586	1558	1154	3338	1684	3069	3306	3185	1485	1429	1247
PICALM	3842	5199	5252	6027	5610	5369	3736	3360	3640	7119	6815	5605	12235	5774	7268	8314	8258	8039	7119	6984
NSF	1028	1394	1412	2190	2108	2078	1087	1040	1060	2407	2334	1899	4565	2036	2918	3181	3320	2877	2625	2379
GLI2	2204	1993	3194	5377	5332	4913	1826	2144	2028	4815	4734	3569	7775	4106	4127	2804	4829	5028	4600	4129
CLASP1	3186	3994	4652	9348	8886	8396	3877	3872	3680	7818	7548	5881	13449	6703	11076	11439	12662	8919	8128	7680
MRPS34	1012	925	1368	894	942	899	602	633	681	1341	1251	1036	2027	1121	985	849	1119	1549	1376	1307
NOTCH3	7405	6028	10803	8449	7930	7108	6732	7174	7353	12242	11463	8864	16829	8904	8099	8263	9232	13213	11977	10984
CLNS1A	1615	2133	2211	3605	3274	3225	1743	1737	1718	3770	3722	2979	5569	2629	3468	3353	4036	4164	3730	3471
PPP2R2C	1	2	0	8	14	15	8	7	9	20	19	10	41	24	99	116	105	16	7	8
TEAD2	2768	3022	3913	3694	3430	3153	1546	1758	1668	3472	3318	2636	5439	2742	2776	1430	3113	4163	3868	3492
EED	698	879	868	742	732	669	471	464	425	895	904	727	1491	651	794	862	951	1018	927	897
CDHR2	71	83	105	325	293	249	50	64	70	149	140	102	240	163	446	453	448	133	127	135
SNCB	4	8	6	18	19	17	2	1	7	5	3	2	17	6	75	172	89	6	9	4
TSG101	1131	1364	1463	1875	1821	1761	1275	1222	1297	2488	2413	2000	4364	2125	2430	2829	2759	2594	2409	2176
NCBP3	2283	2929	3246	4758	4176	4170	2435	2351	2344	4806	4769	3776	8299	4021	5302	4826	5950	5526	4986	4745
ATP2A3	10	2	7	4	3	4	4	2	5	3	5	7	17	7	8	6	3	10	3	9
CA12	149	183	239	1161	1212	1106	176	120	143	394	392	286	1223	609	3396	5022	4208	311	273	275
MGLL	14	5	14	31	20	21	6	3	9	11	20	10	21	16	44	37	33	18	20	9
NTN4	132	183	191	445	387	386	177	206	184	510	503	384	657	346	508	327	511	509	455	394
BCS1L	480	562	663	872	864	844	500	431	478	975	826	699	1741	848	982	888	1138	1135	1006	955
NUAK1	3533	4427	5075	3765	3657	3320	3825	3894	3807	9391	9121	7572	15024	7042	3292	3149	3711	11799	10483	9421
DPP8	1145	1509	1691	1661	1458	1361	1001	956	976	1836	1802	1417	3316	1561	1727	2201	2020	2245	1858	1918
SLC24A1	220	297	351	438	362	378	275	305	239	544	615	419	1088	491	301	189	377	808	771	710
ZNF532	5113	6809	7210	11220	10626	10171	5065	5206	5018	9816	9731	7595	18254	9128	14050	16595	16517	11834	10451	9852
SCARF1	51	44	74	65	65	47	30	27	26	49	65	46	98	48	93	109	112	77	72	48
LMAN1	2392	3223	3181	3009	2852	2808	2096	2080	2009	4553	4618	3668	6947	3261	3322	3214	3761	5242	4700	4463
HACD3	6642	8552	9065	9594	9218	8627	4601	4596	4452	10478	10553	8285	17531	8766	9810	8104	11034	11438	10048	9642
IPCEF1	8	11	21	8	14	16	3	7	7	14	13	13	15	4	16	44	24	13	14	12
ZZEF1	1628	1904	2207	3558	3255	3169	1511	1392	1402	2915	2914	2250	5308	2698	4417	4778	4835	3260	2994	2869
NOX3	0	0	0	0	0	0	0	0	1	0	0	0	0	0	0	3	1	1	0	0
ENO1	43014	48914	58413	22321	22639	21117	17415	17254	18447	37970	37307	30491	63773	31487	23418	82973	31397	44775	42188	39374
SLC12A1	5	4	10	47	32	31	8	8	7	19	28	29	37	19	20	30	28	24	15	39
MYDGF	1332	1354	1761	1014	1048	906	876	792	925	1675	1525	1243	2539	1203	1300	1428	1434	1899	1803	1591
ANO8	854	674	1223	2362	2164	2095	850	933	931	1865	1794	1410	3073	1730	3463	3497	3858	1940	1691	1540
TUBE1	484	695	677	1394	1293	1215	1037	1089	1108	1958	2007	1486	2950	1404	1843	2860	2293	2488	2135	1999
ARHGEF10L	860	743	1202	2420	2507	2207	777	890	857	1781	1628	1280	3074	1753	3536	3230	3987	1778	1544	1404
TXK	1	0	1	0	1	2	2	2	1	0	1	3	5	1	5	4	1	3	2	2
WSCD2	76	85	106	158	160	138	19	16	14	38	33	29	153	86	156	174	187	68	59	64
KCNQ2	1870	1772	2812	7930	8406	7331	1850	2009	2101	4400	4038	3190	7779	4622	13639	14277	15645	4598	4211	3719
TACR2	9	7	15	13	5	12	6	2	12	21	19	19	31	17	22	62	12	8	15	9
ACTR6	364	501	453	811	764	787	461	435	420	876	932	656	1620	771	979	1085	1078	1031	912	829
TIPIN	396	569	620	308	305	296	190	208	206	487	444	408	602	311	255	134	292	627	585	458
SRI	2031	2518	2818	2321	2228	2134	1512	1508	1509	2671	2648	2168	5133	2303	2806	2527	3277	3384	3078	2894
EIF4G3	3773	5053	5263	7718	7348	7086	3874	3810	3753	8219	8051	6542	13795	6698	9339	8705	10613	8759	7801	7557
NUP37	468	607	671	543	503	557	443	460	420	914	883	720	1374	610	494	355	527	1024	1016	942
SEMA3A	7243	9894	10069	3401	3087	3041	5384	5318	5209	12527	12468	10241	19466	9027	2432	2028	2807	13894	12957	12057
GTSE1	1863	2008	2497	1500	1456	1344	757	952	866	1834	1673	1408	2344	1138	1126	551	1118	2182	2029	1844
SEMA3C	2995	4167	4184	2795	2582	2540	3831	3625	3713	7980	8031	6875	14829	6825	1486	1573	1725	8445	7648	7790
TTC38	552	578	727	724	741	663	425	496	466	990	923	755	1448	762	650	576	705	1100	942	894
ACAT1	670	816	868	1014	1002	1000	559	499	542	1159	1142	916	2041	955	1283	1089	1362	1448	1259	1209
GRAMD4	502	450	713	1264	1380	1235	520	552	560	1077	1013	826	2151	1100	1838	1802	2082	1169	1038	948
CELSR1	3255	3028	4751	5469	5415	4960	5336	5249	5558	10791	10875	8318	16873	8919	5066	4466	5775	12315	11079	10465
WNT8B	53	51	65	102	104	91	41	63	38	133	113	98	212	74	85	58	112	155	149	151
ZNF638	3431	4469	4503	10172	9273	9215	4213	4146	3869	9766	9459	7720	15830	7577	11269	10815	12688	11430	9476	9179
SLC25A40	538	706	759	832	681	665	501	499	518	1082	1085	837	1618	735	761	802	872	1211	1100	1017
TIMM21	513	716	670	703	629	638	442	383	446	896	889	723	1551	674	812	823	915	1031	1005	864
ADD2	2407	2845	3437	9342	8638	8257	2162	2352	2098	6608	6617	4971	11098	5792	11763	12102	13460	6475	5599	5161
FGF4	0	0	0	0	0	0	0	0	0	0	0	0	0	0	1	0	1	0	0	0
RASAL2	2138	2812	3048	10692	9885	9836	3118	3373	3130	8621	8483	6415	14455	7180	11194	11361	12607	8563	7157	7032
VPS9D1	481	430	688	1025	984	1026	570	603	643	1143	1149	852	1855	993	1462	1364	1678	1277	1255	1104
ZNF37A	902	1258	1226	2115	1686	1697	1440	1353	1187	2916	2792	2285	3845	1916	2335	2816	2550	3367	2967	2757
MARK3	2217	2774	2932	3878	3564	3594	1971	1873	1870	4272	4094	3236	7003	3431	4924	5324	5618	4658	4037	4147
SLC25A3	10568	13187	14318	14910	14294	13895	9776	9631	9765	17302	16601	13700	28096	13377	15188	16839	17263	22971	21190	20042
FNDC3B	2719	3550	3728	3414	3177	2912	2733	2569	2534	4532	4436	3626	8488	4092	3724	4691	4373	5362	4693	4726
FOSL2	950	929	1285	375	359	338	1308	1175	1281	1917	1739	1441	2378	1114	471	1995	615	2300	2201	2196
CACNG5	3	3	5	52	58	44	2	7	6	7	9	13	32	17	96	101	125	8	4	8
CACNG4	1697	1712	2264	5067	5203	4708	1389	1460	1478	3089	3036	2277	5054	2909	7958	8608	9008	2872	2576	2410
FRYL	2250	3039	3086	5857	5315	5097	2059	2130	1889	4439	4179	3414	8346	4038	6072	5214	6851	4957	4316	4238
TMEM131	2492	2992	3470	5484	5112	4850	2778	2722	2626	5881	5529	4363	10401	5213	6042	6254	6836	6391	5618	5603
FSCN1	10102	8017	13802	11330	11934	10284	4706	5053	5439	9731	9307	6923	17141	9646	14147	14049	16422	11084	10859	10241
ACTB	122095	113053	163896	112320	115827	105388	75652	78697	81243	137481	131470	105455	241820	129842	129592	120478	155210	191496	176553	166245
MOCOS	5	10	15	9	6	8	24	21	19	35	25	24	36	19	10	13	6	57	64	46
PLD1	117	149	139	170	148	156	163	139	152	245	240	202	638	309	174	152	183	339	295	302
ATP12A	2	2	1	1	1	0	0	0	0	1	0	0	1	1	3	9	2	3	1	1
WDR62	1336	1294	1810	983	897	763	638	754	695	1280	1256	950	1488	738	747	413	812	1599	1392	1197
DLG1	1624	2194	2222	2495	2257	2264	2070	1953	2060	3655	3421	2766	5359	2548	2430	2661	2733	4787	4176	3949
RAB7A	3752	4433	5018	5425	5253	4990	3572	3396	3656	7385	6967	5706	12676	6240	7596	8769	8818	7218	6682	6353
BCAP29	803	1103	1158	1365	1193	1231	752	765	729	1690	1769	1468	3014	1388	1276	1450	1449	1837	1619	1536
SEC31B	245	339	422	834	800	849	464	467	421	914	837	758	1628	838	1206	1171	1313	1114	884	813
SART3	2336	2875	3272	3470	3350	3292	2086	2006	2189	4436	4352	3465	6898	3418	3796	3737	4393	5137	4724	4373
ARHGAP15	0	3	8	33	28	37	1	0	3	2	8	7	12	6	27	15	22	8	3	10
TUBA3D	20	16	26	32	40	42	29	23	23	56	48	37	82	48	68	61	76	64	69	38
PAX2	0	0	0	28	19	23	1	0	1	4	4	3	21	9	121	128	120	2	3	1
EXOSC7	580	754	792	825	839	771	547	603	606	1213	1181	930	1991	966	881	788	998	1276	1144	1079
KIFAP3	433	600	636	2817	2819	2701	663	633	655	1649	1492	1281	3334	1742	4677	5505	5611	1345	1163	1172
MKRN2	1081	1346	1424	1742	1676	1560	1134	1167	1257	2730	2605	2124	4115	2005	1920	2289	2223	2843	2472	2313
MCM6	3384	4403	4683	3220	3299	3142	1896	1980	1884	5724	5505	4593	6707	3081	2853	981	3010	6021	5243	5084
REXO2	615	757	846	442	445	391	530	500	563	831	768	674	1370	579	432	439	524	1001	880	888
RBM7	460	653	589	681	598	590	509	505	530	802	797	644	1399	656	754	998	856	1074	873	848
RBMS2	843	1013	1135	1430	1342	1323	814	813	786	1473	1382	1121	2463	1249	1418	1305	1516	1816	2066	1499
BAZ2A	3951	4866	5731	7035	6594	6453	4154	4377	4053	8171	8012	6256	13605	6918	7968	8300	9363	9934	8765	8389
PTPN23	1764	1444	2479	2920	2698	2475	1823	1783	2045	3352	3093	2461	5163	2898	3882	4977	4375	4003	3716	3294
MLH1	1656	1997	2208	2053	2069	1857	1220	1233	1184	2604	2621	2016	4198	1893	2123	1577	2462	3189	2996	2691
UNG	1214	1530	1709	1770	1685	1587	851	940	930	2450	2490	1874	3292	1570	1693	1331	2059	2723	2384	2308
FMO4	14	6	18	57	48	44	15	12	11	41	27	29	101	36	35	18	50	49	30	35
KLHL20	416	517	572	948	945	1006	505	485	504	1006	934	775	1738	810	1196	1261	1370	1076	958	921
RGS11	11	12	22	102	88	99	81	101	90	121	117	103	211	124	236	265	231	215	157	137
SLC46A1	60	69	92	147	129	129	65	50	57	142	133	128	258	131	208	251	218	140	138	121
PLXNA2	2620	2736	3665	13351	12570	11976	1753	1877	1673	5312	5102	3994	8550	4672	19810	16889	22546	6364	5186	5120
SPAG5	2963	3832	4121	2356	2277	2329	1524	1633	1561	3031	3098	2421	4600	2165	1844	1123	2091	4074	3435	3103
ANKRD13A	726	1049	1020	2314	2256	2156	905	950	888	2066	2065	1555	3546	1743	2302	2782	2719	1954	1843	1628
TPD52	141	167	173	1224	1122	1062	260	288	261	679	653	480	1470	790	591	773	730	521	471	483
ACACB	175	167	243	368	299	285	171	188	163	369	386	260	589	294	315	171	306	576	495	418
TRAF4	2969	3064	4217	3746	3817	3422	2111	2187	2359	4407	4018	3321	7509	3958	4155	3869	4794	4341	3942	3641
PAG1	601	814	906	1771	1630	1576	947	966	994	1719	1658	1247	2498	1195	3086	4271	3468	2539	2243	2281
GPATCH1	312	383	406	523	558	534	304	273	284	702	605	503	1066	514	709	834	777	746	655	597
ICAM3	1	0	1	8	0	4	3	3	0	2	3	1	9	1	5	5	6	1	2	2
NT5C2	1105	1458	1535	2233	2195	1982	1250	1099	1210	2497	2536	2060	4306	2118	2693	2802	3016	2769	2614	2453
MCAM	197	218	278	293	307	256	202	224	201	300	269	210	522	265	812	915	965	368	343	286
GPC4	14202	17186	19573	13326	13155	12018	17662	17225	18013	40316	39470	32354	54934	25804	9785	8215	11104	38971	35622	33993
MBNL3	1499	2026	2097	2104	1920	1843	1033	1180	1048	3209	3232	2518	4338	2101	895	299	998	3645	2964	2982
CAMSAP3	64	43	96	713	785	668	193	207	207	438	418	300	786	478	1749	2233	2074	375	332	297
RAP1GAP	23	23	30	252	280	245	73	81	85	186	205	154	276	142	492	801	589	172	139	109
XAB2	950	797	1333	1760	1852	1644	962	1045	1127	2067	2047	1504	3297	1754	1977	2044	2222	2331	2208	1961
ARHGEF1	1104	926	1504	1008	993	975	873	928	952	1286	1363	1058	2188	1203	1584	1508	1604	1887	1762	1476
STXBP2	14	15	21	27	19	20	13	27	21	19	17	24	55	28	42	95	43	50	55	38
MAP2K7	881	767	1307	1376	1480	1231	724	814	746	1450	1429	1099	2399	1243	1538	1774	1843	1589	1509	1379
NMRK2	1	0	1	4	1	1	3	2	1	0	2	2	5	4	3	13	4	4	5	7
DGKD	1035	1038	1506	2454	2260	2177	1067	1113	1140	2159	2170	1707	3482	1984	3401	3815	3734	2290	2060	1921
CTTNBP2	134	172	191	982	831	891	158	192	157	475	411	319	1030	498	1539	1702	1776	462	389	329
ACTL6B	17	27	25	1031	1016	970	67	74	66	277	220	179	705	438	2093	2315	2363	109	81	76
RARB	20	26	33	108	114	107	15	8	14	36	58	45	75	44	191	200	229	26	46	32
TOP2B	7340	9936	10203	19879	18489	18018	6927	6816	6600	17028	16909	13626	30219	14694	23507	20111	26116	18280	15850	15895
TM9SF3	4433	5985	5975	6725	6129	5939	3743	3454	3653	8462	8323	6842	14655	6929	7624	7469	8571	8648	8071	7606
NFKB2	309	328	430	461	398	372	652	692	778	884	780	660	1327	674	391	591	469	1264	1108	1006
UBE2T	861	1087	1164	697	717	706	361	432	361	908	853	692	1272	583	642	402	838	1030	857	786
PPP1R12B	412	563	540	1676	1518	1538	611	598	597	1245	1236	976	2134	1000	2129	2569	2510	1457	1301	1119
DNAJC10	3638	5160	5189	5141	4766	4714	4058	3708	3799	7546	7572	6078	12537	5879	5562	5318	6133	8501	7776	7308
GTF3C1	4098	4384	5644	6736	6763	6147	3170	3283	3058	6976	6679	5292	11676	6116	7646	6736	8837	7634	6574	6281
IL4R	179	151	227	29	28	26	99	95	95	113	104	93	191	111	23	47	31	152	127	152
USP33	1841	2531	2563	4351	4080	4007	1892	1860	1836	4098	4014	3207	7418	3501	5743	5474	6221	4767	4166	4077
PAK3	326	480	494	3298	3086	2999	523	565	477	1291	1290	931	2786	1471	5512	5431	6080	1240	1035	999
CAPN6	5	5	5	5	3	6	0	0	1	2	0	1	10	4	5	14	4	4	4	1
DCX	943	1151	1364	36225	33379	32447	2551	2917	2279	9532	8813	6368	23794	13719	48402	50634	54332	5190	4080	4485
SNRPA	2256	2319	3187	2441	2557	2226	1282	1356	1391	2712	2527	1902	3915	2037	2067	1469	2418	3236	2986	2861
SPAG6	6	4	6	35	38	28	13	15	18	27	26	19	69	35	39	54	61	18	32	21
EXOSC5	220	200	310	284	287	249	130	182	145	367	380	328	596	325	235	239	312	397	400	327
DYNC1I2	3513	5048	4580	8240	7997	7790	3576	3371	3593	6945	6719	5325	13042	6372	9849	11043	11371	7529	6776	6424
APBB1IP	0	0	0	0	0	0	0	0	0	0	1	0	0	0	4	2	0	0	0	1
LRCH4	304	276	447	692	672	619	278	279	335	622	617	487	1087	603	770	774	864	638	579	580
FAM76B	753	1031	1049	1739	1545	1538	875	817	810	1931	1905	1515	3454	1601	1926	2042	2240	1981	1831	1722
SIRT6	379	339	564	682	659	622	378	431	449	764	669	523	1240	633	840	882	971	910	844	745
TYR	4	2	3	6	7	1	0	1	1	6	2	1	7	3	4	2	1	5	5	1
POLD3	1186	1673	1582	1378	1307	1214	869	890	871	2175	2205	1749	2754	1212	1236	842	1306	2327	1872	1782
ACTN2	13	9	14	29	28	21	7	11	23	25	24	23	63	29	38	86	57	33	30	17
CAPZB	5413	6218	7084	5726	5888	5452	4319	4193	4459	7324	7113	5727	13283	6477	6912	7199	7996	9237	8747	8374
GPR137B	70	104	123	320	357	296	169	163	169	299	303	234	497	249	595	864	717	247	205	204
NAALAD2	199	244	265	1081	956	990	318	338	330	997	1069	821	1475	802	951	836	1070	894	676	710
JADE1	1602	2040	2216	1991	1887	1792	1591	1572	1501	2968	3111	2395	4214	1986	2187	2374	2370	3519	3293	3054
SLC25A43	54	85	62	49	66	56	64	83	68	120	113	89	148	81	80	101	73	158	139	158
UBE2A	1149	1528	1649	2011	1871	1807	1322	1251	1298	2326	2256	1854	4241	2003	2353	2750	2724	2783	2476	2398
FGFR1	10128	10707	14159	12585	12287	11674	7703	8196	8264	17643	17044	13662	31382	16517	13237	12276	14899	20552	18666	17057
FKBP6	2	0	4	4	1	2	1	0	2	3	3	2	2	2	4	9	3	3	4	2
SMC1B	3	7	10	10	10	6	5	6	4	14	8	10	26	12	5	5	13	20	10	9
FBLN1	4286	3816	5993	1891	2031	1829	1279	1545	1567	1868	1840	1444	3043	1564	2046	1619	2405	5866	5423	4844
ITGA8	2	4	4	0	3	4	3	1	0	0	2	1	6	4	3	5	0	1	4	0
CST7	5	3	1	8	8	8	2	1	1	11	7	4	5	8	9	6	7	6	5	3
MAP2	11097	16023	15853	57806	54039	52469	16652	17499	15550	49280	47217	38161	83479	41512	87627	85541	97845	42947	36706	35322
PIAS2	530	749	780	1332	1212	1200	701	707	701	1510	1443	1180	2565	1192	1648	1793	1840	1587	1468	1379
AMPH	376	443	503	2191	2212	2036	613	662	604	1566	1556	1182	2682	1316	2910	3029	3351	1451	1253	1215
ARAF	858	834	1235	1120	1090	1027	712	796	810	1602	1600	1226	2363	1245	1281	1352	1472	1644	1623	1467
MCCC1	336	451	473	1025	928	884	367	443	387	896	866	676	1582	761	1076	733	1185	1007	928	890
LAMP3	31	29	34	5	8	7	391	316	378	227	216	207	324	139	11	56	22	566	527	526
FAP	0	1	0	16	14	8	0	0	0	6	1	3	1	3	6	2	1	0	3	1
NEBL	1957	2860	2671	1837	1707	1638	4317	4034	4256	7396	7360	6258	11902	5586	1861	3098	2013	8864	8372	7872
ACER3	943	1337	1388	1592	1386	1345	889	794	843	1764	1805	1393	2885	1412	2075	2166	2322	1973	1685	1667
UBE2K	2840	3830	3953	3183	3102	2989	2201	1960	2103	4425	4339	3564	7247	3273	3882	4868	4622	4881	4524	4358
PIK3C3	948	1330	1429	3051	2726	2854	1293	1174	1285	3002	2980	2440	5394	2547	3656	4082	4209	2789	2457	2361
N4BP2	1967	2835	2899	3987	3216	3146	2288	2292	2108	4874	4867	3937	7221	3513	4250	3763	4668	5385	4746	4706
TIGAR	618	879	849	787	640	640	475	431	416	851	850	663	1758	846	743	933	901	1145	1057	1001
TULP3	989	1185	1291	1194	1169	1044	827	816	867	1638	1625	1271	2687	1260	1168	1366	1372	2002	1919	1824
SYNJ2	1250	1386	1644	284	268	251	701	596	627	891	858	657	1336	667	484	490	529	1388	1176	1307
ADCY2	345	442	450	600	517	487	645	620	627	1350	1269	989	1682	782	961	1181	1085	1991	1843	1601
PPP2R5C	2351	3161	3251	5558	5201	4982	2661	2656	2543	6024	6124	4725	10069	4823	6357	6570	7269	5933	5607	5394
PMS2P1	96	152	130	272	235	245	114	127	137	284	320	221	507	262	285	218	296	322	337	272
RBFOX1	10	13	20	34	32	27	3	4	1	4	7	9	12	3	160	174	167	17	15	8
GNB1	14221	16568	19639	20863	20626	19251	11691	11233	12079	22895	22302	17790	38616	19379	27890	30737	31876	24853	23080	21652
HOXA9	0	1	1	2	2	1	0	0	2	1	0	1	3	2	2	3	1	0	5	0
EDN1	119	170	151	24	17	14	80	64	61	56	55	38	73	28	30	68	48	134	113	103
MLLT10	1445	1912	1888	3772	3648	3509	1715	1592	1757	3479	3543	2891	6647	3143	3534	3408	4006	3999	3493	3422
ZCWPW1	16	21	40	116	109	98	50	40	43	123	125	91	214	96	146	123	145	145	156	128
ADCYAP1R1	68	73	103	737	725	695	89	95	87	240	275	191	545	272	1473	1215	1781	286	230	254
FGF20	1	0	0	1	0	0	1	0	0	0	0	0	0	0	1	3	1	0	3	0
P2RY10	0	0	0	0	0	0	0	0	0	0	0	0	0	0	0	0	0	0	0	0
ITM2A	0	1	0	1	0	1	1	0	0	0	0	0	2	1	0	2	0	0	0	1
NRDC	3880	5141	5309	5695	5184	5082	2960	2892	2851	6355	6121	4993	10801	5118	6085	7019	7079	7505	6613	6378
VDAC3	1901	2542	2623	2997	2872	2797	1166	1164	1219	2685	2624	2140	4933	2314	3370	3503	3892	3303	3007	2839
PCM1	6554	8746	9269	13535	12318	12200	6566	6406	5885	14480	14081	11228	22557	10785	15624	15922	17705	16371	14380	13796
TNRC6C	918	1012	1322	3001	2608	2430	978	1056	982	1996	1835	1374	3474	1797	3974	4174	4464	2137	2016	1796
CBFA2T2	826	989	1157	4884	4648	4616	1716	1855	1677	3727	3451	2672	6189	3287	4887	4291	5388	3523	2940	2807
BRINP1	44	62	62	454	454	364	36	40	38	99	116	79	307	183	956	1081	1066	87	70	83
ITCH	1710	2283	2282	2570	2433	2393	1421	1434	1344	2794	2671	2127	4811	2284	3052	3300	3497	3297	2972	2888
PKD2L2	4	8	10	22	15	12	9	3	5	10	12	11	24	9	17	17	19	5	12	11
TP53INP2	611	624	802	1886	1864	1704	556	553	536	1203	1199	967	2603	1383	2646	3396	3045	1356	1236	1212
SDF4	1863	1493	2530	2444	2562	2379	1600	1687	1740	3382	3201	2501	5065	2664	3072	3067	3468	3356	3071	2770
MYH7B	25	30	54	175	120	120	63	40	50	122	100	67	160	105	177	179	195	95	135	66
BPIFB2	0	0	0	0	0	0	0	0	0	0	0	0	0	0	0	1	0	0	0	0
TP73	15	16	29	55	41	28	23	23	21	64	62	52	74	47	59	19	43	83	70	64
TOLLIP	781	692	1097	1403	1428	1297	914	966	1096	1724	1649	1273	2517	1375	2092	2761	2472	1914	1811	1557
UBE2D4	159	211	265	665	625	592	276	299	369	774	721	614	1370	639	790	999	897	725	657	605
CLUL1	5	9	3	29	20	8	2	5	1	9	13	8	13	15	30	32	42	11	5	8
RUNX1T1	349	403	459	5117	4452	4456	444	451	408	1274	1170	943	2873	1636	8259	9354	9571	1051	804	860
CDH17	1	4	5	7	1	3	3	2	1	0	0	1	9	4	6	9	7	2	4	3
THOC1	1025	1447	1451	2299	2164	2232	1079	1135	1068	2303	2269	1852	4207	1978	2467	2493	2790	2896	2430	2327
FKBP7	214	265	293	585	484	476	166	172	152	411	412	281	912	465	533	479	635	519	444	433
OSBPL6	387	555	603	1072	992	992	597	601	600	1371	1265	1046	1998	933	1626	1953	1869	1654	1417	1323
SLC1A3	1304	1682	1786	6622	6275	6005	1411	1504	1401	3768	3853	2974	9851	4850	14880	17775	17033	4237	3526	3564
XRCC5	14310	18927	19184	20643	19660	19168	8558	8823	8524	21241	20511	17189	34873	16482	20455	16694	22523	22353	19686	19106
LXN	6	3	15	8	1	7	4	3	1	6	4	6	17	4	4	7	4	8	15	5
SP140	8	10	8	1	2	0	1	1	3	1	2	3	9	5	6	4	12	11	11	9
MKNK1	284	358	409	774	785	736	414	378	362	708	638	503	1133	524	782	853	866	913	746	758
TNS1	285	306	407	284	260	250	136	108	138	190	219	144	489	260	450	733	551	355	339	273
REXO1	1084	849	1456	1494	1562	1449	851	870	931	1700	1667	1340	2674	1505	1791	1893	2071	1863	1760	1617
SAR1A	2586	3306	3439	4538	4245	4196	2205	2091	2150	4874	4606	3721	7968	3667	4942	4280	5403	5168	4815	4533
CDC14A	269	372	371	546	491	479	317	317	277	641	565	457	1056	509	444	353	497	730	684	694
RAPGEF3	60	71	87	50	37	36	60	40	51	71	78	52	104	56	59	69	79	155	117	130
CEACAM1	7	15	11	38	26	19	9	3	4	11	9	9	20	14	21	27	28	15	28	10
SENP1	997	1390	1400	1375	1320	1333	1025	1008	946	2025	2065	1620	3181	1513	1458	1464	1666	2550	2248	1982
DUSP13	5	1	3	1	4	1	1	0	2	6	2	2	3	0	1	0	1	9	1	2
CIC	2834	2269	4018	4459	4675	4220	2155	2400	2554	4688	4448	3652	7282	4232	6054	7500	7003	4819	4543	3918
LIPE	134	125	212	350	291	280	106	120	140	294	281	219	467	249	397	302	486	338	336	258
FDFT1	14477	18462	19234	15166	14529	13541	9846	9624	10270	18072	17557	13699	30729	14598	13826	24250	16589	22152	20200	18655
PAFAH1B3	1298	1179	1864	2326	2549	2295	848	976	994	1926	1896	1456	3249	1779	3328	3385	3961	2129	1952	1841
OPHN1	255	328	358	1403	1155	1162	435	434	400	991	1019	727	1680	807	1843	1806	2064	1028	942	847
AFM	0	2	2	1	0	0	2	0	0	0	0	1	0	0	0	0	0	3	1	2
KIF22	2698	2922	3678	3103	3102	2855	1675	1842	1815	3927	3808	2892	5491	2664	2588	1627	2903	4166	3807	3520
SCGN	0	0	0	3	3	4	0	0	0	0	0	0	2	3	6	10	11	0	0	0
CARMIL1	856	1056	1271	920	906	839	663	707	630	1479	1426	1145	2381	1113	1165	1027	1311	1584	1390	1316
PGM1	424	496	563	800	753	739	349	439	415	879	893	729	1300	661	866	2751	1046	1012	873	789
DDX1	4884	6411	6797	6270	6008	5844	3260	3251	3273	7106	7190	5657	12856	5995	6716	5983	7612	8256	7231	7085
DNM2	2984	2888	4086	3239	3390	2936	2305	2302	2485	4611	4445	3489	7040	3591	3767	4088	4446	5279	4878	4552
EPB41L2	2847	3815	4105	2235	2127	2039	1947	1952	1841	3385	3498	2667	5480	2609	2235	2227	2678	5274	4757	4354
RIMS1	69	67	79	793	692	725	120	104	130	354	308	216	657	328	1290	1478	1442	267	205	185
MOXD1	222	287	285	610	547	497	142	175	181	298	288	238	758	390	638	630	761	472	419	359
STX7	909	1262	1256	3049	2927	2816	1338	1255	1267	2474	2390	1897	4744	2216	4799	5634	5402	2430	2272	2229
RABL2B	671	812	941	1330	1260	1175	865	833	837	1752	1702	1398	3200	1493	1773	1896	2059	2060	1748	1640
KEAP1	1384	1304	1940	1403	1464	1315	1155	1149	1234	2259	2198	1570	3375	1839	1813	2118	2179	2695	2497	2279
DDX43	0	0	0	0	0	0	0	0	0	0	0	0	0	1	0	2	0	0	0	0
PTPRH	10	13	11	61	46	47	58	42	65	66	59	50	154	92	47	107	49	82	67	89
DCT	1	5	4	16	17	18	22	36	19	71	70	48	106	55	8	33	17	79	86	73
SLC35C2	925	920	1344	1557	1673	1351	920	1055	988	2163	2043	1589	3507	1739	1896	1888	2087	2287	2035	1961
CRYBG3	468	654	665	5186	4613	4607	1122	1044	932	2816	2552	1966	4897	2468	3178	3642	3761	2051	1698	1675
EPHA6	29	30	25	300	236	208	25	15	19	44	25	35	82	63	888	942	904	40	33	38
SCTR	0	1	1	2	2	3	0	0	2	3	4	1	7	2	4	8	5	3	2	0
RFX3	2025	2706	3078	7588	6838	6692	2564	2541	2423	5490	5307	4240	10207	4896	8400	9464	9309	6983	5880	5800
RIF1	3749	5672	5888	6560	5593	5266	3111	3028	2696	6919	6722	5417	10459	5250	6022	5359	6713	7722	6711	6487
RAB21	1270	1565	1755	2645	2479	2176	1553	1431	1437	2842	2904	2320	4665	2337	3254	4524	3683	3181	2937	2801
SLC4A4	44	58	64	393	388	381	46	49	52	136	145	117	218	122	1275	1311	1488	117	98	92
SMARCA2	351	423	410	1616	1536	1471	601	593	632	1721	1785	1367	3077	1529	1857	1947	2118	1404	1242	1217
RDH8	0	0	0	0	0	0	0	0	0	0	0	0	0	1	0	2	0	0	0	0
SESN1	807	1111	1208	2087	1878	1827	757	730	693	1663	1731	1301	3942	1849	1809	1539	2066	2037	1765	1762
MID2	20	12	15	48	34	34	26	34	30	52	56	54	95	37	70	121	85	79	70	58
PIH1D3	0	0	0	1	1	2	0	0	0	0	0	0	0	1	0	2	2	0	0	0
COL5A3	21	30	43	36	25	27	34	29	33	114	83	84	177	111	41	54	28	68	62	50
SRCAP	5379	5726	7689	9488	8444	7962	4231	4571	4335	9184	8852	6637	13794	7219	10868	14257	12228	10354	9202	8252
PUM3	1319	1786	1828	881	846	881	655	582	601	1556	1596	1193	2473	1246	908	768	962	1620	1546	1495
CPB2	4	4	6	28	10	12	5	6	1	17	11	6	17	7	28	14	15	10	12	7
CHRNA3	51	53	74	1168	1166	1124	105	153	112	358	350	230	845	452	909	644	1018	145	152	150
KCNN2	3	5	3	33	28	19	3	7	7	18	14	22	38	20	42	46	34	16	11	9
CNOT4	537	755	821	1577	1474	1432	690	692	711	1516	1513	1248	2499	1293	1927	2421	2286	1611	1461	1337
PSEN1	1466	2028	2046	3674	3430	3285	2056	2000	2010	4223	4231	3175	7180	3486	4164	4538	4653	4316	3760	3710
CPOX	431	575	606	460	470	426	476	461	492	832	828	618	1229	549	584	639	606	965	901	787
CLDND1	1235	1773	1774	2150	2102	2023	1292	1272	1208	2334	2227	1704	4039	1902	3051	3457	3370	2565	2334	2199
MOK	107	145	166	576	549	509	252	218	215	439	451	355	838	411	837	1015	924	500	456	444
HSP90AA1	31143	42192	42304	42549	40794	39894	20003	19756	19379	41530	40220	32554	77016	37886	50650	54842	58751	47370	41229	39736
RBL1	781	1100	1098	1166	1074	969	605	616	582	1446	1445	1091	2200	992	930	511	1109	1609	1355	1339
DLGAP4	2961	2670	4047	6213	6041	5679	2829	2967	2948	5600	5275	4154	9323	5093	7737	8852	9113	6247	5940	5561
IGSF9B	72	72	106	707	596	568	221	283	214	616	585	448	1121	617	869	702	951	445	394	350
CFHR2	0	0	0	0	0	0	0	0	0	0	0	0	0	0	0	0	0	0	0	0
CROCCP3	265	281	408	735	666	648	286	310	276	574	524	436	922	536	910	786	984	696	690	548
NDC80	1353	1969	1914	1449	1480	1396	806	897	826	1972	1893	1497	2805	1223	959	351	1049	2146	1943	1823
AP4E1	442	584	574	802	716	695	429	402	430	840	828	600	1255	658	832	898	906	1019	941	834
RSBN1	655	863	965	2073	1876	1934	672	702	673	1521	1465	1133	2542	1286	2784	3593	3077	1547	1333	1323
MAGI3	655	852	927	1868	1698	1734	717	761	720	1503	1472	1142	2469	1205	2312	2103	2524	1734	1549	1444
CXCL2	8	21	18	2	6	8	14	15	10	12	13	6	22	5	3	8	6	39	32	29
AFP	80	114	108	2	5	4	22	23	15	25	19	17	59	26	8	5	12	46	48	44
COL4A4	4	3	5	8	5	7	9	5	3	16	10	8	30	7	19	23	8	37	24	22
TCF7	188	186	217	221	227	189	151	180	171	361	333	259	355	220	230	90	220	413	406	328
OSTM1	531	695	697	805	735	697	749	637	757	1254	1255	914	2199	1086	974	1372	1161	1304	1267	1195
CDH7	327	429	368	786	735	712	908	917	973	2143	1989	1676	3092	1459	1191	1215	1324	1765	1455	1377
IMPG2	37	41	50	199	171	184	72	47	55	163	129	120	259	131	346	340	374	160	127	122
PCNP	2711	3629	3598	4870	4450	4331	2641	2648	2691	5693	5815	4475	9274	4374	5449	6005	6191	6183	5643	5355
EXD2	567	791	797	1704	1529	1559	789	708	799	1653	1600	1246	2846	1317	2300	2334	2650	1631	1533	1480
ARG2	78	87	76	230	194	191	73	59	64	144	123	113	296	150	486	599	571	141	123	129
MEF2C	170	230	216	449	428	433	115	129	134	286	298	239	690	368	663	936	841	285	281	306
PTPRC	1	3	4	3	4	1	0	1	0	1	2	3	3	0	9	5	10	6	4	2
CACNA1S	1	1	4	0	3	1	2	0	0	0	0	1	2	2	5	3	2	0	2	3
PKP1	1	0	0	0	0	0	0	0	0	1	0	0	0	0	2	2	0	1	0	0
UBA5	1075	1476	1539	2120	1917	1887	973	949	877	2088	2089	1714	3909	1775	2323	2300	2738	2403	2272	2086
STK17B	463	633	696	485	442	426	438	449	483	827	827	614	1401	717	324	388	341	1053	971	932
CDC14B	341	419	454	1092	1006	967	645	610	619	1356	1273	1071	2417	1080	1521	1260	1793	1470	1204	1231
ZNF510	433	582	601	1257	1243	1254	469	481	436	1045	1022	782	1772	867	1608	2009	1900	1117	925	907
LRP2	4180	6120	6304	10194	9459	8839	9986	10419	9683	24428	24085	18876	33058	15682	10770	10251	12199	24021	20859	22753
ZNF506	380	443	464	1271	1075	1070	368	430	381	849	926	650	1614	822	1666	1913	1810	983	950	829
JMJD4	234	219	346	313	324	288	157	170	157	380	402	290	562	382	404	292	447	392	359	311
DUSP12	726	819	959	1001	941	943	490	552	548	976	989	763	1752	865	1167	1146	1394	1275	1216	1123
AACS	565	602	818	1004	944	891	472	534	506	991	991	735	1532	782	1227	1256	1334	1280	1084	1028
DELE1	1652	1874	2233	2933	2872	2798	1330	1407	1311	2868	2747	2209	4848	2450	3740	3692	4149	3080	2695	2570
SLC13A1	3	0	3	3	1	3	0	1	1	1	7	1	1	3	6	8	2	3	2	1
CADPS2	254	311	300	204	200	187	137	153	130	281	267	218	456	186	345	444	397	447	383	381
PCDHB4	32	26	51	233	192	170	46	49	47	115	129	77	214	105	246	272	285	128	104	87
PCDHA6	184	245	285	916	817	772	311	293	306	648	603	446	1028	531	1106	1215	1353	598	547	522
PCDHGA2	20	30	41	87	96	79	33	44	33	67	53	60	135	77	99	95	95	93	68	73
HSPB11	619	845	862	713	688	628	436	461	474	1053	1058	922	1793	770	703	503	754	1145	1060	989
PHLPP1	2487	2787	3399	3182	2969	2713	1590	1820	1695	3525	3348	2666	5841	2878	4312	4944	4985	4024	3759	3382
ATP8B1	47	50	65	61	28	21	17	9	11	24	26	13	67	28	32	26	23	58	62	53
IL12RB2	3	2	2	1	1	1	3	2	0	6	4	8	8	4	5	15	9	4	6	5
SMARCD3	643	715	939	1814	1894	1782	887	910	880	2078	2018	1600	3765	2026	2649	3163	3205	2117	1934	1802
WDR70	552	748	771	1118	1113	1094	580	555	600	1207	1181	867	1993	958	1121	1163	1311	1373	1261	1156
FYB1	0	0	0	0	0	2	0	0	0	0	0	0	0	0	3	2	0	0	0	0
MPP4	44	52	50	21	14	10	11	7	8	13	21	17	42	17	27	31	27	17	19	27
STRADB	708	864	948	1257	1266	1195	749	759	750	1827	1765	1336	2895	1294	1345	1290	1606	1887	1720	1656
BZW1	11287	14987	15696	12104	11627	11272	6082	5759	5903	13323	13237	10724	23493	11199	13577	12558	15453	14473	12887	12477
PGR	9	9	7	0	1	1	7	4	7	7	5	5	11	5	1	5	5	6	17	13
C1QTNF3	53	54	61	199	213	205	53	62	54	170	141	120	303	148	296	239	326	161	121	110
ME2	1780	2300	2455	2291	2174	2026	1238	1255	1200	2403	2273	1828	3940	1917	2439	2248	2720	3322	2854	2673
C5orf22	1075	1288	1377	1626	1506	1394	1048	993	964	2335	2315	1947	3819	1834	1637	1622	1823	2321	2182	2098
CCNT2	1840	2738	2764	5462	5165	4979	2078	2249	2018	4703	4556	3698	8425	4079	6041	5692	6660	5289	4427	4340
FAM135A	708	1076	1025	1533	1374	1345	1124	1027	1040	2057	2082	1680	3396	1599	1861	1764	2000	2561	2307	2182
COL19A1	67	87	93	105	88	92	32	21	22	72	48	34	171	100	95	69	89	79	67	69
EPB41L3	226	273	289	870	789	742	424	465	420	943	976	754	1420	702	1137	995	1266	938	768	745
COBLL1	311	435	471	335	283	304	266	282	233	628	618	543	1058	455	369	360	442	760	667	628
DLG3	1025	1354	1457	2270	2113	1882	909	914	896	2060	1919	1555	3190	1552	2878	2518	3185	2182	1898	1715
KCNK2	168	231	270	296	280	255	99	89	96	195	246	171	301	156	563	494	637	283	268	276
SERTAD4	120	122	134	427	356	354	76	85	62	138	169	129	290	203	671	828	746	177	161	150
TRAF5	289	430	440	282	272	257	332	330	281	390	439	318	954	402	224	262	243	778	689	637
MRPL22	503	584	534	571	576	527	396	402	446	824	868	715	1326	617	589	636	620	905	873	849
GEMIN5	1165	1441	1481	1868	1703	1702	903	959	818	2149	2095	1698	3689	1833	1992	1923	2318	2389	2055	1998
OPRK1	25	30	60	667	633	587	40	61	21	119	111	71	203	78	935	810	1032	156	133	167
NFE2L1	9193	10111	12410	11397	11411	10714	13802	12689	14195	24066	23816	18726	37098	18098	13172	16778	15736	28233	26388	23954
SEMA5B	4818	4732	6850	11013	11437	10212	3953	4830	4409	12185	12052	9417	16316	8724	11395	11451	13438	12809	10982	10079
GSK3B	3708	4556	5074	9495	8902	8528	3752	3673	3487	8186	7940	6551	14695	7388	11939	12512	13546	8605	7977	7378
ITGB5	1157	1239	1574	684	705	615	756	686	733	1142	1112	916	2412	1195	1517	1388	1644	1573	1496	1334
ERC1	1293	1754	1848	4063	3737	3661	1579	1466	1440	3297	3182	2473	5837	2910	6327	6466	7175	3543	3185	2901
XPO1	7091	10089	9874	16979	15849	15675	8948	9051	8237	20601	20576	16317	35733	16955	17553	20427	19973	23183	20004	18879
LINC01587	0	0	0	0	1	0	0	0	0	0	0	0	0	2	1	0	0	0	0	0
RNF13	478	650	656	984	934	927	754	647	700	1598	1561	1228	2991	1294	1223	1327	1470	1610	1535	1424
TRPM3	62	119	128	336	324	332	60	77	44	154	148	108	330	138	675	797	723	161	122	144
PALB2	501	683	710	613	594	556	407	412	422	864	842	678	1310	592	713	557	790	899	818	792
DOP1A	575	812	822	3068	2755	2807	808	714	790	1910	1836	1452	3792	1901	4501	4740	4810	1908	1624	1496
LYRM2	1376	1726	1713	2216	2162	1946	1199	1143	1193	2465	2344	2053	4425	2176	2421	2365	2814	2730	2556	2368
BCKDHB	322	452	519	905	838	785	353	406	455	954	952	814	1624	815	766	453	869	974	881	767
KAT6A	3197	4106	4443	7216	6737	6341	3296	3201	3008	7197	7060	5584	12014	5926	8601	8340	9523	7346	6581	6159
TUT7	511	773	744	1319	1268	1302	720	687	655	1569	1403	1152	2512	1263	1640	1878	1935	1635	1364	1399
ULK2	753	955	1101	1795	1720	1635	969	1035	980	1812	1768	1395	3277	1570	2931	3296	3326	2201	1924	1861
GRHL2	2	5	2	28	10	18	1	1	4	4	3	5	6	3	18	10	9	15	15	14
TNPO1	10187	14741	15017	18498	16597	16039	8410	8120	7890	17640	17431	13755	27592	13457	21117	24698	24179	20865	18637	17705
PLOD1	1602	1599	2278	1333	1440	1254	1209	1311	1372	2595	2600	1971	4628	2335	1461	3014	1833	3349	3076	2782
P2RX5	4	5	7	20	6	14	2	11	3	9	10	9	20	14	35	53	29	17	18	12
ITGAE	391	472	526	438	367	375	207	254	236	465	491	423	856	357	399	331	504	684	643	552
DIS3	1724	2483	2461	2862	2748	2549	1377	1279	1317	3196	3184	2663	5253	2493	3227	3670	3746	3520	3170	2991
PIBF1	308	456	431	757	638	668	354	315	327	805	777	627	1397	670	866	771	965	903	819	812
TDRD3	444	608	601	1039	892	913	523	461	452	1198	1153	988	1890	867	983	1000	1148	1169	1007	1014
AC000061.1	0	0	0	0	0	0	0	0	0	0	0	0	0	0	0	0	0	0	0	0
NUFIP1	417	544	550	483	517	441	286	267	256	670	657	531	970	458	593	554	642	682	659	608
PDS5B	2220	3008	3088	4554	4110	4055	1744	1701	1619	3697	3674	2916	6388	3192	4666	4998	5369	4415	3772	3885
OXCT1	846	1141	1205	1125	1079	1001	690	710	682	1398	1392	1116	2482	1081	1438	1320	1518	1767	1529	1472
RRAGB	235	301	345	1003	975	1014	470	414	432	968	960	816	1781	899	1462	1643	1630	871	828	773
EPYC	0	1	1	0	3	2	0	0	0	0	1	0	0	2	2	1	3	0	1	0
CYLD	330	457	458	1365	1181	1182	448	462	439	1076	1050	857	2108	993	2121	2145	2350	1004	883	847
SLC27A5	70	66	106	229	201	194	103	123	119	277	242	195	444	221	274	213	287	279	242	196
ZNF324	336	341	437	655	661	588	260	297	292	603	566	482	1117	567	899	917	1006	627	608	549
ZNF671	46	57	64	205	139	140	54	76	69	119	118	89	215	139	193	191	207	160	157	131
ZNF416	172	235	226	347	358	323	215	199	228	383	361	305	739	350	408	503	496	461	365	379
ZNF586	194	221	251	488	415	396	214	207	207	467	413	344	557	297	537	561	576	560	502	431
ZNF446	184	161	279	459	497	477	209	234	257	541	544	421	838	434	546	448	693	524	418	404
ZNF264	639	733	976	2327	1822	1810	898	830	881	1643	1531	1225	2696	1350	2889	4043	3230	1840	1772	1541
RPS5	8618	8147	11519	16679	17490	16742	8463	9079	9462	20839	20121	15907	29603	15387	17375	19105	20985	19056	18089	16420
FAT1	15981	21969	23669	22983	20819	19531	13912	12918	12446	27089	26779	20771	49568	23914	25504	23844	28871	30810	26199	26325
YTHDC1	2144	3016	2992	5370	5015	4990	2334	2348	2246	5291	5148	4015	8433	4008	6212	7160	7172	5626	4946	4790
CHMP2B	705	897	926	1021	913	854	815	810	802	1612	1656	1315	2474	1124	1047	1346	1273	1702	1648	1479
SMAP2	651	851	926	1488	1389	1420	581	554	604	1279	1312	958	2433	1204	2338	2603	2819	1457	1334	1287
PPIE	746	977	1072	1307	1229	1146	876	897	916	1795	1718	1456	2921	1455	1320	1357	1530	2051	1771	1738
ZMPSTE24	1374	1787	1800	1420	1465	1393	1013	947	970	2141	2158	1659	3594	1701	1587	1585	1842	2440	2192	2123
STARD7	4354	5736	6122	5563	5235	5282	3196	3159	3275	7298	7026	5684	11005	5355	6425	6595	7130	8429	7674	7036
NOA1	323	398	438	759	745	746	506	529	551	947	912	676	1326	659	936	1301	1102	1129	1018	961
REST	1322	1624	1891	2297	1947	1916	1303	1227	1160	2378	2473	1853	4099	1917	1877	1547	2123	3113	2736	2591
HAL	6	6	6	4	9	6	2	1	0	7	4	9	14	2	3	7	4	13	9	11
SSH1	1769	2066	2440	1706	1626	1490	1420	1295	1326	2299	2240	1782	3565	1937	2018	2311	2307	2880	2548	2468
GSTP1	6563	5947	9059	5377	5463	4909	3970	4201	4369	8469	8253	6828	13077	6768	4869	3731	5425	9962	9748	8638
APLP2	11300	13705	15358	12153	12069	11713	8787	8611	9018	17890	17690	14496	31078	15120	15866	16770	18586	20579	18800	17987
FAM234B	464	602	671	772	856	793	527	502	478	1234	1168	1012	1975	959	1212	2287	1533	1025	815	826
SLCO1A2	8	10	20	32	20	16	12	10	11	25	19	23	36	32	37	24	26	30	32	35
WBP11	3056	3797	4212	4400	4187	3931	2497	2405	2357	5114	5029	3973	8083	3989	4776	5056	5642	5741	5114	4756
EIF3I	3378	4092	4419	4363	4255	4112	2911	2961	3263	6000	5722	4670	9506	4660	4441	4753	5299	7100	6747	6228
NKAIN1	1080	1283	1546	6492	6579	6067	1128	1340	1259	3532	3280	2549	6941	3994	7255	8778	8326	2661	2358	2350
COL16A1	2	2	5	9	6	11	1	0	2	3	2	0	8	6	31	30	18	5	9	8
TXLNA	3136	3530	4323	4255	3790	3716	2379	2365	2316	4784	4585	3762	7657	3955	4376	4200	4904	6107	5958	5034
APOB	0	1	0	1	0	0	0	0	0	0	0	1	0	0	2	4	1	1	0	0
NCOA1	1396	1959	2003	4774	4607	4553	1872	1878	1782	4507	4419	3505	7780	3857	5202	5645	5807	4681	4028	3848
AGBL5	1337	1421	1836	2670	2689	2505	1547	1681	1646	3426	3294	2650	5377	2665	2897	2694	3310	3668	3564	3191
EFR3B	1202	1416	1768	3130	2876	2584	958	879	928	2368	2425	1954	4323	2155	4574	4381	5313	2317	2083	1906
KIF3C	1339	1452	1932	5431	5385	4958	1380	1504	1516	3130	2999	2349	6324	3765	9922	12738	11223	2957	2729	2475
RAB10	2871	3573	3846	5951	5609	5351	3570	3407	3496	7248	7129	5586	12303	6114	7102	7297	7954	7783	7066	6950
GCKR	0	1	0	2	6	4	0	2	5	4	1	3	6	4	9	21	10	2	2	4
HADHA	3946	4999	5471	7224	6897	6731	4359	4236	4519	8598	8279	6591	13234	6367	7557	8960	8652	9563	8727	8645
MAPRE3	241	227	304	1382	1349	1303	338	305	325	770	694	557	1607	885	2809	3238	3286	707	645	650
CAD	2177	2227	3040	3984	3890	3473	3331	3543	3728	6857	6602	5129	10241	5419	3811	3813	4421	7963	7306	6442
CD59	1681	2120	2164	2126	2106	2151	1378	1261	1365	2907	2823	2367	5477	2474	3066	2741	3403	2949	2810	2874
CD82	309	266	446	471	488	371	170	199	202	591	600	429	865	474	553	567	577	609	507	521
BCORL1	858	827	1228	1678	1503	1414	956	1021	1010	1796	1775	1307	2745	1527	2068	2148	2346	2223	2073	1845
ATRX	4172	5983	6175	9980	8815	8833	3976	3867	3451	8752	8617	6817	13393	6903	11790	12207	13221	10281	9098	8985
AK6	459	614	632	523	512	511	423	361	404	839	811	665	1258	579	595	664	694	935	882	827
FCN1	0	0	0	0	0	0	0	0	0	0	0	0	0	0	1	1	0	0	0	0
MYNN	307	475	473	793	648	659	371	341	319	772	787	604	1338	609	921	1068	1056	875	777	678
MECOM	26	25	35	93	74	85	28	30	25	39	48	34	65	38	46	21	48	59	41	61
SCAMP1	582	859	818	1998	1821	1770	756	743	778	1731	1747	1449	3192	1539	3522	4354	3841	1822	1564	1582
PREP	1045	1343	1426	1322	1320	1201	732	697	732	1547	1410	1170	2632	1300	1546	1951	1835	1890	1693	1657
HACE1	523	738	776	1280	1162	1111	655	648	651	1280	1272	1031	2143	1023	1618	1556	1825	1449	1298	1173
SEH1L	1484	1912	2061	1562	1408	1324	934	962	921	2019	1951	1664	3248	1509	1458	1443	1687	2241	2060	1870
WDR47	602	855	914	3440	3349	3120	698	708	680	1668	1549	1233	3508	1764	5334	5423	5951	1435	1268	1255
WDFY1	1747	2424	2592	3159	3032	2825	1973	1892	1985	4162	3863	3180	6602	3126	3348	3645	3732	4419	3865	3686
OVGP1	44	39	47	86	75	65	43	47	41	80	76	68	169	64	133	262	152	71	77	71
SLC25A24	1836	2549	2509	1661	1585	1503	1651	1586	1621	2816	2884	2206	3935	1882	1424	1531	1692	3522	3175	3089
MAP3K4	1350	1809	1976	2501	2226	2262	1791	1671	1617	3626	3439	2861	5535	2592	2309	2236	2627	4410	3916	3673
PILRA	26	35	44	189	149	176	76	86	66	152	156	132	281	130	301	322	354	166	139	132
IGSF9	238	212	367	990	930	919	209	313	277	641	685	543	1225	722	1042	827	1168	694	643	556
ABCB1	299	370	432	15	17	8	57	30	33	13	14	27	64	38	28	47	37	108	106	78
ZNF213	410	380	643	1056	1100	1017	556	589	620	1036	946	801	1676	982	1473	1646	1760	1256	1105	1065
AKR1B1	2183	2595	3050	2839	2719	2581	1290	1280	1351	3069	3118	2577	5032	2470	2949	2499	3214	3481	3232	2972
CPNE3	1558	2083	2188	3765	3593	3569	2062	2023	1978	4579	4607	3609	7621	3718	4064	4058	4612	4414	4091	4041
RRN3	1024	1371	1371	2292	2171	2149	955	953	1023	2076	2174	1742	4006	1855	2736	3052	3201	2430	2199	2051
CTTN	4309	4719	5971	4911	4538	4214	3650	3567	3663	6315	6286	4988	10670	5428	5851	5410	6714	7892	6953	6727
WNT11	2	3	5	13	13	16	1	4	6	3	13	10	22	18	31	19	24	12	13	10
MTIF2	700	916	914	1051	915	994	820	818	767	1576	1514	1178	2632	1251	1063	1026	1202	2126	1898	1811
DDHD2	1587	2225	2267	3804	3487	3523	1707	1725	1711	3771	3769	3001	6525	3149	4163	4685	4753	3771	3433	3243
TTC39A	16	22	24	31	25	24	25	22	20	30	29	18	74	31	49	42	40	28	42	42
EPS15	1372	1791	1845	2833	2677	2526	2288	2200	2241	4562	4300	3340	6865	3354	4353	5634	5001	5643	4977	4810
ORC1	1227	1534	1703	921	908	809	568	664	579	1442	1392	1104	1592	763	615	313	771	1827	1641	1599
MGST2	139	192	158	185	182	208	119	137	127	229	195	218	549	251	213	179	201	334	326	291
CHERP	1840	1553	2603	2904	2850	2590	1496	1634	1666	3206	3017	2258	4734	2743	3191	3431	3930	3751	3578	3182
ATG16L1	599	759	834	881	841	790	461	440	498	945	925	742	1614	786	1192	1412	1307	1090	1029	961
USP40	1023	1286	1462	1908	1860	1705	1188	1146	1157	2252	2126	1774	4115	1937	2150	1932	2327	3188	2769	2631
POMGNT1	1551	1772	2156	2228	2476	2243	1509	1536	1644	3346	3160	2478	5555	2770	2946	2389	3264	3443	3078	2865
RAD54L	663	898	967	551	527	505	431	448	392	837	812	700	977	453	475	109	483	1098	971	854
MAST2	1701	1792	2329	3843	3964	3694	2084	2128	2177	3935	3956	3028	6648	3479	5929	7673	6641	4475	4094	3665
DNAJA1	6240	7956	8086	10032	9705	9526	5341	5206	5236	10919	10614	8679	19674	9347	13979	14577	15823	11511	10558	9693
B4GALT1	430	488	571	87	72	73	254	251	286	270	264	178	315	154	74	48	71	535	488	495
CHMP5	1011	1342	1269	1689	1647	1640	1102	1038	1130	1999	2058	1640	3745	1743	2232	2487	2529	2328	2154	2039
NFX1	1193	1596	1631	1977	1823	1838	1049	1022	1090	2096	2104	1671	3693	1787	2407	2709	2848	2451	2104	1949
AQP6	7	8	8	12	4	11	1	4	2	6	2	6	4	4	12	8	8	6	7	8
DIMT1	1140	1568	1623	1391	1367	1337	875	868	818	1841	1846	1518	3240	1522	1635	1586	1823	2023	1784	1783
IPO11	1047	1389	1377	1374	1216	1258	790	794	785	1807	1802	1374	2671	1333	1288	1126	1438	1939	1767	1648
FOLH1	423	617	604	2027	1906	1805	1272	1278	1292	2467	2390	1907	4319	2082	1813	1431	2111	2982	2726	2440
EIF2AK1	2971	4059	4123	5093	5039	4611	2594	2632	2536	6089	6158	4926	10205	4827	5371	5332	6326	6465	5971	5683
NME8	0	0	1	1	0	0	0	0	0	0	1	0	0	0	1	0	0	0	0	1
EPDR1	241	257	332	330	277	241	274	227	266	527	491	373	868	397	453	553	488	617	619	558
SNX10	17	28	30	169	149	134	51	52	50	142	148	140	250	124	242	271	339	129	102	97
SEPHS1	3562	4251	4803	5067	4699	4576	2245	2450	2407	5431	5307	4266	8257	3929	4625	3406	5087	5840	5468	5053
MRPL28	1093	957	1507	1403	1372	1255	898	955	1082	2070	1971	1562	3422	1662	1679	1398	1860	2288	2163	1914
HBQ1	5	5	7	14	10	6	8	9	11	14	14	8	20	12	16	7	10	17	24	20
ITPKC	420	390	551	635	636	577	499	528	523	951	962	713	1581	858	839	927	918	1173	1050	978
CEACAM6	0	0	0	0	0	0	0	0	0	0	0	0	0	0	2	2	0	0	0	0
FAT2	8	19	14	31	28	34	17	17	15	25	23	14	35	13	56	52	46	11	22	20
RBM22	1433	1817	1853	2416	2277	2166	1110	1217	1178	2411	2388	1885	4276	1998	2598	3093	3105	2852	2540	2325
TMED2	3549	4507	4834	4278	3971	3799	2892	2926	2977	6460	6459	5046	10165	4853	5135	5657	5774	7327	6550	6476
ERO1B	58	77	74	123	106	122	75	60	61	168	126	108	300	128	174	209	186	164	153	122
ZFAND6	1300	1742	1785	2007	2024	1908	972	923	960	2128	2019	1589	3995	1871	2310	2205	2731	2491	2171	2108
HSD17B2	2	2	2	9	6	6	2	2	4	2	0	3	2	1	6	6	4	3	3	8
TXLNG	576	786	793	1002	939	955	557	518	478	1293	1281	944	2109	972	1140	1268	1369	1295	1173	1097
PPEF1	10	12	6	74	70	58	11	12	8	15	16	12	39	35	48	23	55	19	17	15
LAT2	41	68	81	88	61	79	40	54	44	99	100	84	124	80	106	117	98	121	106	93
HUWE1	11053	13649	15389	22449	20505	19527	12574	12121	11607	24636	23961	18458	42529	21222	25492	23868	28099	30595	25824	25336
ZW10	728	945	950	1037	895	913	518	572	510	1320	1338	1095	2081	985	931	750	1016	1396	1298	1144
ALG9	307	402	451	1122	966	951	423	509	483	1056	1087	832	1666	791	1528	1818	1680	1055	905	833
MYBPC2	0	0	1	2	1	2	0	0	1	1	2	1	1	3	13	10	6	2	0	2
NOX4	159	191	196	134	142	128	90	74	75	175	176	138	282	151	115	77	111	209	188	188
ACOX3	301	378	454	679	606	636	333	290	319	666	685	518	1030	505	828	798	853	772	765	691
MTMR2	2562	3405	3634	3173	2898	2894	1636	1611	1574	3731	3534	2876	6661	3260	3311	3603	3771	4054	3675	3599
PPP1R15A	1393	1395	1755	2754	2810	2605	3066	2593	3284	3769	3317	2714	5943	3097	3216	5681	3853	4452	4365	4115
HSD17B14	155	155	260	95	75	94	243	246	276	275	278	233	411	221	129	206	135	484	463	415
TRIP6	1105	960	1543	830	838	779	1092	1219	1343	1871	1779	1375	2594	1366	907	939	1066	2381	2243	2083
ACHE	58	48	101	116	111	98	163	132	154	221	218	160	567	270	284	352	336	169	159	123
FTL	14622	16078	19250	14250	14463	14079	26199	22365	26996	46218	43479	37970	77443	38538	18154	24692	21421	43773	42536	41084
SRRT	4024	3768	5423	5299	5328	5099	2427	2456	2551	5122	5019	4100	9234	5187	5418	4041	5832	6419	5591	5266
BAX	2126	2114	2845	1482	1416	1256	1473	1420	1588	2549	2479	1853	4588	2259	1541	1387	1766	2980	2843	2727
NLK	1048	1396	1416	1959	1920	1840	986	983	975	1867	1832	1544	3318	1675	2680	2784	3081	2277	2158	1983
PIGS	1130	1209	1622	1907	1909	1810	1069	1200	1142	2618	2553	2052	4441	2269	1929	1785	2296	2700	2671	2554
ADAMTS2	0	1	3	9	2	6	3	1	1	2	10	6	14	1	6	7	8	10	10	3
TMPRSS11E	0	0	0	0	0	0	0	0	0	0	0	0	0	0	1	1	0	0	1	0
ATXN7L3	2317	2497	3253	3329	3388	3107	2037	2069	2119	3946	3665	2988	6588	3199	4537	5000	5194	4346	3979	3742
PGS1	1043	1041	1494	1522	1604	1479	798	847	900	1696	1772	1362	2847	1415	1841	1745	2015	1923	1792	1581
PSMC5	3494	4335	4840	4381	4337	4083	2394	2449	2397	5448	5324	4254	8942	4259	4500	4185	5088	5832	5470	5111
UIMC1	658	800	895	1115	1009	961	631	598	676	1330	1359	1070	2199	947	1188	1540	1456	1564	1480	1324
CETP	0	0	1	1	1	1	0	2	1	1	2	3	2	3	1	6	0	1	3	3
MMP2	4842	4975	6582	1170	1266	1110	2155	1894	2183	2696	2700	2301	7063	3399	969	774	1058	5543	5062	4668
MT3	0	0	0	22	18	23	1	2	0	2	1	1	2	1	65	144	66	0	1	0
LPCAT2	213	293	314	149	131	117	153	128	133	207	224	184	463	249	130	169	144	215	216	224
GNAO1	54	57	95	1359	1321	1308	236	282	251	589	566	464	1090	588	4083	5068	4793	496	460	423
OGFOD1	1405	1815	1846	1571	1484	1419	1108	1104	1082	2425	2349	1940	3872	1916	1781	1664	2064	2809	2596	2401
SH3BP2	928	990	1415	2288	2085	2069	830	872	898	1822	1678	1332	3329	1689	3047	3589	3395	2051	1957	1729
NOP14	1421	1623	1879	1321	1257	1157	958	966	1004	2006	1975	1561	3068	1576	1238	1357	1501	2458	2281	2078
ADD1	6848	7771	9553	12686	12185	11311	6015	5812	5929	12183	11934	9395	21499	10889	15442	14711	17702	14240	12953	12310
L2HGDH	407	541	604	772	593	628	430	441	385	943	886	764	1494	724	853	908	909	1103	984	893
TXNDC16	262	343	372	1219	1228	1149	288	264	293	793	686	600	1356	654	1839	2282	2070	636	560	479
RTRAF	2905	3895	3930	4509	4285	4209	2440	2505	2417	5478	5177	4284	8542	3940	4136	3972	4841	6039	5538	5026
NID2	593	641	863	60	50	68	183	157	190	300	297	220	486	266	78	96	84	850	820	629
GMCL1	429	605	545	913	822	848	519	522	483	1029	1071	865	1676	760	1067	873	1080	1287	1084	1103
SF3B2	6156	6796	8353	9117	8993	8487	5185	5305	5500	11741	11188	9031	18103	9088	10233	11009	12102	12477	11310	10606
KLHL42	1671	2214	2294	3992	3686	3554	2022	2009	2019	4301	4058	3378	6915	3386	5229	6203	5916	4306	3711	3536
GNAS	25028	28236	34126	40609	40710	38168	20087	20709	21721	40195	38241	30948	67436	34449	48673	49805	58030	47403	43534	40731
DNM1L	2664	3645	3727	4908	4575	4540	2571	2528	2454	5422	5357	4434	9541	4559	6216	6616	6674	5963	5318	5203
PTHLH	10	13	23	7	6	11	13	10	13	28	17	17	38	17	9	14	11	22	27	27
PHACTR3	4	2	2	143	127	103	8	4	7	21	16	14	82	38	449	599	530	10	7	7
ERGIC2	797	1156	1091	1338	1149	1129	709	746	671	1628	1652	1248	2566	1209	1397	1420	1572	1695	1506	1486
TFAP2C	6	6	6	78	96	72	3	4	7	15	18	18	53	17	6	3	8	7	5	8
AURKA	1419	2010	1901	729	720	721	577	655	659	1206	1153	863	1628	734	557	450	677	1684	1414	1406
CASS4	9	16	12	19	8	11	4	11	11	23	13	7	29	8	21	57	27	28	17	23
PIR	305	439	465	175	156	138	306	301	311	556	537	413	838	400	167	238	196	826	757	703
AAMDC	169	209	227	402	359	369	225	187	208	402	383	364	829	361	382	311	394	538	463	453
RFX2	188	219	272	580	555	498	269	347	337	770	748	544	994	516	623	696	674	757	682	588
METTL2A	648	704	792	1186	1076	1060	558	571	599	1299	1312	1172	2016	1088	1413	1413	1512	1326	1252	1210
SULT2B1	0	0	1	1	0	0	0	1	0	0	0	1	4	2	5	5	3	0	1	0
ALG6	177	209	244	442	404	335	194	212	226	534	440	431	870	442	408	408	422	614	479	483
CNOT3	1771	1660	2508	2243	2071	2035	1315	1412	1468	2884	2619	2014	3913	2126	2467	2502	2877	3217	3030	2693
GP6	5	4	4	47	15	10	4	6	3	10	11	3	23	7	36	37	25	16	32	7
PTPN4	467	703	713	1446	1291	1265	645	697	589	1324	1308	1104	2274	1124	1773	1895	1915	1528	1308	1335
DDX18	3439	4866	4774	3894	3671	3696	1897	1893	1865	4632	4518	3857	8321	4021	4317	4449	5119	5160	4614	4513
KHSRP	10083	9350	13693	11886	11767	10230	7384	7607	7813	15201	14750	11111	20144	10707	11942	10544	13401	17371	15868	14399
GNA11	1547	1232	2089	2065	2038	1790	1297	1292	1490	2706	2679	2072	3632	2067	2782	3265	3286	3032	2794	2601
ASAP3	1362	1503	2018	2372	2344	2138	1411	1541	1574	2825	2797	2274	4798	2466	2276	1432	2707	3488	3043	2774
EDEM2	146	230	271	276	286	290	227	239	282	464	376	313	798	345	319	399	422	490	482	451
DNMT3B	1705	1853	2330	1706	1601	1541	563	651	631	1006	940	718	2331	1257	1979	1771	2251	1751	1541	1481
REM1	0	0	0	0	0	0	0	0	0	0	0	0	0	0	0	0	0	0	0	0
TPX2	5535	7044	7521	5432	5355	5125	3454	3781	3515	6983	6700	5135	9391	4359	3642	2258	4027	8839	7868	7331
FER1L4	15	10	19	20	22	12	30	31	27	41	38	19	50	26	39	73	27	62	63	41
PDRG1	438	545	647	843	838	739	432	442	440	951	918	721	1449	733	995	1068	1183	1046	1014	957
EPB41L1	1982	2257	2771	4034	3999	3739	1497	1542	1473	3516	3405	2701	6832	3349	7651	8288	8921	3948	3555	3306
SLC15A1	4	5	4	5	3	6	2	0	2	2	6	1	12	4	9	14	10	11	9	6
DOCK9	235	301	278	108	108	82	322	282	290	493	491	416	902	403	184	219	186	748	629	632
ANKRD10	2484	3346	3699	6605	6318	5940	2899	2953	2792	6147	5948	4700	11073	5158	7494	7711	8379	7060	6098	5949
TGDS	209	257	217	307	279	269	207	224	235	479	467	398	746	384	287	269	326	597	503	476
DOCK3	64	88	82	666	635	607	153	134	154	347	320	237	602	345	2097	2486	2302	207	164	164
C3orf18	10	21	15	77	79	73	24	36	36	75	81	60	138	69	116	122	168	68	89	66
COQ9	679	796	877	1290	1201	1136	655	687	659	1459	1378	1091	2569	1207	1517	1442	1655	1682	1471	1316
TMEM40	2	1	1	0	0	0	0	3	1	0	1	1	1	1	2	2	0	2	2	2
KIF9	120	109	146	249	234	230	115	119	117	244	268	178	463	212	291	269	310	275	236	243
ARHGAP28	676	924	960	875	849	794	360	353	341	902	895	732	1864	875	675	566	754	1021	862	875
CRLS1	561	722	745	826	758	753	425	435	424	1012	952	838	1644	857	878	1025	1055	1093	1088	1010
DEFB127	0	0	0	0	0	0	0	0	0	0	0	0	0	0	0	1	0	0	0	0
PPP1R13B	81	58	84	334	300	288	82	98	92	232	202	170	430	232	706	978	832	199	221	167
ATRN	1803	2327	2456	5630	5477	5188	2541	2372	2454	6201	5987	4614	11196	5313	7171	8819	8227	5711	5190	4731
SMOX	561	473	743	502	460	428	532	578	680	884	915	683	1366	674	710	969	878	1387	1356	1233
SIGLEC1	0	1	0	3	1	0	1	1	1	3	1	0	4	1	6	33	7	0	4	1
FKBP1A	2908	3632	3790	3797	3837	3476	2100	2123	2277	4748	4463	3680	8965	4354	4075	3593	4784	5109	4683	4498
NSFL1C	1719	2154	2356	2883	2872	2810	1787	1712	1764	3810	3599	2845	6024	2973	3708	3963	4257	3693	3389	3240
SLC4A11	57	44	62	41	56	41	49	50	50	72	63	50	132	74	59	39	55	114	104	111
C20orf194	905	1239	1309	4578	4307	4181	1507	1449	1468	3224	3058	2348	5997	2981	6225	6620	7091	3345	2914	2813
ZNF343	271	302	312	448	396	367	243	252	243	465	463	373	815	409	579	522	665	587	497	460
EBF4	72	68	118	256	230	239	243	244	254	306	301	250	389	234	477	528	547	314	288	240
CPXM1	2057	1843	2707	1465	1474	1463	962	1166	1077	2067	2152	1737	3298	1658	1299	733	1514	3127	2785	2551
MAVS	2470	2646	3348	5537	4776	4490	3391	3235	3179	6195	6110	4908	10152	5175	5277	4059	5903	8100	7603	6715
LZTS3	278	244	391	1199	1193	1150	462	500	528	1126	1043	804	1960	1051	2128	2166	2437	911	765	746
F11	6	5	7	5	9	2	1	3	2	3	2	6	14	8	3	7	3	9	3	7
XRN2	3825	5272	5267	5749	5407	5124	2488	2526	2439	5726	5553	4500	9333	4422	5719	6168	6636	6608	5764	5680
KIZ	89	135	125	348	298	294	219	215	243	505	519	397	833	415	326	358	311	659	613	530
DYNLL1	3424	4127	4642	4143	4139	4037	3091	3262	3271	5719	5545	4536	10426	4826	4590	5089	5382	7192	6564	6264
TESC	8	5	7	77	70	70	5	12	10	30	42	34	95	58	66	32	86	24	27	23
SNX5	2351	3122	3279	2469	2194	2176	1505	1662	1622	3294	3318	2639	4799	2274	2328	2396	2613	4017	3606	3471
RPL6	16369	23110	21898	39188	38209	38215	19217	19446	19752	46888	45688	35562	67499	30912	37894	41035	46053	39733	35979	34408
SIRPG	0	0	0	0	0	0	0	0	0	0	0	0	0	0	0	1	0	0	0	0
MAPKAPK5	1129	1494	1555	3037	2578	2626	1053	1141	1110	2409	2474	2067	4586	2125	3555	2833	3740	2543	2339	2003
P2RX7	5	8	4	20	10	9	10	10	5	12	13	12	27	14	32	23	22	10	13	18
ESF1	916	1281	1214	1328	1158	1208	812	705	656	1690	1651	1275	2800	1368	1338	1535	1579	1858	1685	1642
RBBP9	696	952	940	1442	1422	1398	705	776	753	1888	1793	1371	2632	1289	1618	1338	1776	1825	1628	1523
ANAPC5	2310	2811	3188	3773	3679	3760	1976	1943	1945	4223	4094	3311	7165	3578	3793	3559	4234	4994	4639	4211
SLC23A2	1642	2114	2253	2680	2728	2435	1265	1413	1298	3218	3291	2657	4882	2391	4332	4177	4949	3736	3414	3166
SLC8B1	144	138	177	213	222	193	153	148	147	233	250	180	471	236	173	172	208	367	293	278
TMEM230	1469	1985	2012	2930	2741	2547	1447	1454	1466	3485	3245	2680	5434	2550	2735	2472	3174	3532	3206	3053
DZANK1	139	175	171	400	403	390	230	207	215	432	422	381	824	363	528	568	589	520	400	379
KDM2B	1922	1937	2610	3172	3047	2908	1440	1483	1504	3023	2994	2306	5061	2651	3637	3379	4266	3361	3130	2792
CFAP61	8	2	6	41	35	31	11	8	17	32	26	29	66	32	60	76	77	21	13	17
LHX5	3	5	5	109	107	101	13	13	13	39	34	25	101	42	518	545	604	9	8	10
TASP1	104	148	148	242	195	186	120	106	114	237	227	229	408	208	279	240	253	274	277	227
OAS1	0	0	0	1	1	1	0	0	0	1	0	0	1	1	2	6	1	1	1	0
GCN1	4744	5009	6662	6518	6036	5563	3954	4069	4107	7944	7644	6023	12753	6812	6817	6132	7734	9716	8726	8192
RPLP0	26384	29446	35553	56466	57538	55226	33512	35959	36944	78368	74846	59231	108467	54749	53764	59275	63130	74898	68679	64011
PXN	3051	2808	4094	1867	1888	1692	1573	1445	1549	2510	2333	1852	3918	2058	2306	2553	2614	3460	3260	2902
SIRT4	10	11	8	33	21	34	9	8	5	29	21	22	46	14	55	62	59	17	12	26
RPH3A	0	1	0	1	3	3	0	1	1	1	0	0	4	3	9	14	10	0	3	3
KIF16B	167	226	218	356	335	341	264	241	252	422	421	364	771	400	384	369	451	528	426	423
TRMT6	724	978	986	700	669	641	389	398	339	877	782	649	1453	686	741	686	791	1100	942	823
CHGB	87	113	137	1293	1362	1163	241	233	248	716	702	493	1684	812	2218	2504	2524	524	485	434
PEBP1	4963	5721	6458	8538	8555	8119	3629	3981	3894	8139	8029	6620	14385	6958	9889	7735	11193	9455	8638	8263
TBX5	0	0	0	1	0	1	0	0	0	0	0	0	0	0	5	12	2	0	0	0
BRAP	574	780	814	1308	1266	1154	671	677	673	1539	1434	1176	2469	1163	1605	1825	1765	1570	1422	1329
ERP29	1832	1945	2383	2985	3189	2922	3488	3187	3517	7194	6892	5336	9057	4371	3834	5063	4445	7450	6848	6212
NOS1	0	1	0	0	2	2	0	0	0	1	0	0	1	0	10	20	1	1	0	0
FUS	15742	17742	22216	22555	21816	20264	10613	9875	9796	26194	24976	20527	40898	19125	21819	12310	23540	22653	20302	18957
IGBP1	560	692	730	2050	1977	1967	1190	1208	1229	2255	2241	1739	3126	1576	2552	3868	3120	2387	2097	1984
FXYD5	30	26	38	3	2	2	13	8	13	7	2	6	10	3	4	5	1	24	17	15
ZNF302	747	1013	940	2167	2120	2045	1121	1097	1047	2488	2338	1889	3943	1814	2436	2239	2750	2428	2200	2167
GRAMD1A	1114	985	1529	2191	2251	1947	973	1082	1179	1990	1951	1360	2961	1633	3297	4005	3817	2057	1920	1740
FXYD3	0	0	0	2	0	1	0	0	1	0	0	0	1	0	1	4	0	0	0	0
HEPH	455	622	647	1362	1283	1197	457	537	438	1120	1069	793	1660	748	1377	947	1601	1229	1133	1127
CDIP1	838	824	1190	1734	1729	1480	992	1016	1102	2168	2015	1592	3287	1760	2240	2418	2557	2481	2390	2123
CMTM1	23	20	31	80	79	70	56	56	62	98	98	78	111	84	118	95	114	132	86	105
KCNH4	2	5	3	21	21	18	3	4	2	15	8	6	16	16	33	40	39	5	10	9
GANAB	11767	14458	16442	15080	15449	14557	10465	10885	10909	22842	22306	17584	36379	17537	15764	12230	17974	27933	26141	23901
GMIP	492	423	719	1481	1516	1440	507	552	547	920	864	669	1899	1044	2125	1909	2515	1142	906	849
RBM41	250	384	378	715	668	634	262	275	247	616	687	508	1020	459	799	716	851	721	600	609
BIRC5	2976	3272	4128	2292	2192	2126	1268	1441	1356	2775	2686	1975	3503	1805	1637	735	1668	3724	3319	3116
LAG3	73	92	101	154	114	133	94	87	89	137	137	138	245	141	212	153	209	215	179	161
MLF2	3811	3977	5176	4630	4782	4415	2914	3113	3129	5917	5626	4580	10132	5108	5876	5901	6968	6993	6528	5938
OTUB2	52	41	73	325	298	260	125	155	147	326	288	211	604	275	363	345	453	306	226	255
DDX24	3407	4490	4712	6100	6029	5883	2084	2094	2108	5338	5175	4285	9637	4616	8124	7701	9052	5112	4568	4480
ZBTB25	261	337	381	766	689	669	446	443	419	839	824	661	1280	657	1041	1268	1167	969	879	792
NECAP1	464	703	702	1164	1185	1251	486	424	456	962	961	763	1911	954	2161	2415	2493	1007	944	920
ARHGAP4	32	28	49	173	175	159	54	44	45	141	147	108	223	123	308	262	298	102	122	100
ANKRD24	3	2	7	39	53	54	19	20	19	44	60	43	70	43	64	68	93	51	49	42
DHX32	667	907	927	1172	1045	1006	634	613	640	1384	1460	1100	2424	1201	1158	1234	1331	1522	1418	1356
RCOR1	1027	1414	1454	1622	1581	1597	910	925	977	1936	1907	1438	2860	1545	1886	2203	2286	2190	1962	1814
GPATCH2L	1942	2857	2844	5810	5179	5038	2989	2752	2594	6388	5943	4816	9985	4877	7285	9466	8233	6490	5430	5527
LTBP4	2023	1578	2854	4439	4563	3983	2751	3148	3231	5172	5035	3750	6660	3639	3615	2958	4393	6955	6301	5645
BLVRB	46	36	81	211	209	209	276	270	343	509	507	426	762	376	313	507	335	463	462	408
SLC9A1	687	674	956	711	661	644	581	527	568	1000	962	792	1643	860	787	867	900	1276	1233	1125
SPTLC1	983	1269	1300	1617	1538	1460	1017	990	1022	2127	2033	1612	3575	1720	1782	2001	1995	2322	2102	2049
PAPOLA	5575	7548	8032	8679	7902	7876	4629	4733	4371	10517	10091	8259	16563	8046	9650	10633	10921	11464	9954	9672
CCNK	385	457	579	648	557	526	427	377	360	804	814	612	1299	678	660	787	753	904	834	814
PCBP4	1703	1536	2371	5971	6212	5841	2166	2635	2340	4901	4639	3487	8182	4737	8455	8108	9774	5567	4949	4468
RGS1	1	4	8	1	0	0	0	0	0	1	1	2	1	1	0	2	0	2	4	0
YPEL3	69	85	133	317	290	295	177	137	160	255	226	214	581	327	569	566	665	321	289	260
MRPS33	417	525	541	903	856	836	474	456	455	1049	1064	800	1749	891	935	1061	1062	1106	999	980
NDUFB2	952	1056	1377	1519	1473	1308	808	754	864	1710	1723	1380	3253	1515	1608	1584	1918	1768	1510	1432
NUDC	2778	2741	3581	2712	2635	2492	1720	1687	1809	3984	3940	3205	6202	3050	3048	3084	3528	4009	3636	3357
MAEA	1576	1542	2231	2422	2407	2292	1321	1402	1531	2993	2833	2183	4757	2503	2763	2474	3181	3287	2982	2633
ICAM1	541	526	784	9	10	12	224	142	222	65	83	61	181	91	10	51	18	259	229	260
STRN4	3425	2968	4745	4976	5038	4603	3155	3260	3378	6481	6330	4849	9411	5061	7146	8203	8324	6874	6421	5627
IRAK3	14	11	16	27	17	31	18	18	16	31	30	30	43	29	20	12	19	44	34	50
LYZ	10	24	24	33	34	33	13	15	12	16	24	20	44	24	49	50	53	28	32	25
SI	0	0	0	2	0	0	0	0	0	0	1	0	0	0	0	2	0	0	0	0
MUL1	600	607	780	949	1066	889	593	587	679	1390	1365	1020	2113	1126	1232	1438	1401	1402	1289	1199
TFAP4	369	364	519	507	482	486	307	424	358	702	733	557	1008	582	488	500	600	801	736	596
PDCD7	755	919	993	1585	1602	1470	890	893	945	1964	1862	1467	3110	1506	1704	1315	1975	2218	1967	1802
SPG21	1110	1465	1478	2278	2221	2120	1405	1284	1333	2931	2794	2312	4950	2371	2669	3044	2927	2645	2510	2480
FETUB	0	0	0	0	0	1	0	0	0	0	0	0	2	0	1	2	3	1	0	0
DNAJB11	1501	1905	2074	1619	1635	1506	1029	908	1046	2187	2133	1654	3996	1845	2059	1918	2317	2431	2181	2159
P3H2	1176	1456	1656	268	260	259	796	856	789	1257	1240	1053	1742	807	304	533	402	1862	1725	1661
THPO	5	2	2	25	8	4	1	8	3	11	7	5	18	12	9	3	15	13	14	5
CHRD	28	20	26	51	40	35	24	39	43	65	72	66	180	71	53	64	90	62	51	39
FLT3LG	7	3	6	4	4	2	6	6	5	9	9	6	14	12	10	11	7	10	12	14
RAB11FIP3	1941	1797	2827	4152	4070	3654	1713	1823	1872	4346	4085	3209	6394	3263	5468	5158	6107	4431	4073	3607
GNPTG	394	379	560	868	858	860	463	517	555	952	971	800	1509	826	1113	1108	1274	1030	914	848
ZNF268	941	1125	1228	2804	2375	2404	1073	1008	958	2372	2370	1858	4206	2163	2574	2625	2925	2483	2195	2151
GOLGA3	2302	2258	3285	4169	3697	3449	2281	2133	2274	4070	3989	3112	6782	3502	5214	6035	5959	5254	4902	4261
PABPC4	3834	4225	5023	4801	4686	4311	3279	3346	3314	6305	5989	4803	9457	4728	4974	6730	5747	8027	7137	6951
CD209	0	0	0	1	1	0	0	0	0	0	0	0	0	1	3	5	0	0	0	0
CERS4	207	207	296	740	739	687	420	446	470	923	870	617	1579	834	991	1122	1139	896	789	746
MCOLN1	238	206	330	403	392	349	207	199	214	377	354	262	710	383	613	751	722	388	357	300
USP48	1510	2064	2101	2720	2538	2583	1513	1565	1468	3073	3052	2527	5287	2467	3241	3374	3461	3856	3261	3229
EFNB1	2006	1858	2887	3830	4033	3586	1664	1938	1971	4259	4279	3261	7802	4145	4357	4243	5115	4518	4217	3807
PDPR	1681	2066	2326	2864	2788	2697	1705	1652	1598	3751	3550	2895	6424	3048	2644	2979	3034	4031	3398	3302
AARS	3346	4020	4490	3982	3758	3454	4975	4795	4940	8698	8448	6562	12789	6342	5702	8119	6844	11732	11307	9816
GLG1	4785	5661	6573	11582	10450	9839	4881	4726	4660	11289	11215	8779	19426	9967	12397	11828	13937	11159	10219	9553
KIF4A	2741	3833	3950	3173	2929	2859	1573	1669	1565	3251	3292	2686	4933	2163	2112	981	2311	4343	3853	3586
TNRC6A	2754	3803	3984	6267	5680	5611	2513	2447	2253	5267	4901	3871	9536	4705	7748	7066	8536	6171	5221	5088
PLEKHG2	3905	4239	5756	6009	5593	5479	3928	3849	3929	7929	7810	6436	13905	7059	7027	4836	7501	9618	8483	7979
DLL3	137	132	198	2187	2540	2098	513	640	609	1189	1087	791	2088	1204	1464	681	1668	1093	1003	1000
NAT14	743	637	989	1272	1347	1117	688	783	792	1514	1358	1163	2665	1409	1515	1198	1763	1656	1562	1368
PITPNM2	598	596	919	475	412	427	567	567	639	870	806	660	1550	794	715	899	866	1307	1172	1142
EXOC1	947	1298	1361	2943	2784	2843	1281	1205	1253	2514	2620	2073	5122	2407	3553	3577	4086	2995	2719	2632
RBM27	600	718	834	1096	1076	1038	626	631	632	1358	1339	1086	2275	1044	1276	1574	1484	1521	1371	1194
POU4F3	2	0	0	49	58	40	3	4	0	4	3	4	18	9	55	46	66	2	4	6
OSBPL8	3054	4623	4728	6022	5560	5495	3208	2770	2961	6054	5908	4734	10153	5077	7094	7265	8092	6510	5781	5771
DTX2	261	186	298	162	187	141	209	210	243	334	283	229	500	293	197	202	218	413	406	352
NLRC4	17	23	19	29	33	38	29	23	17	61	47	51	86	44	61	75	58	75	57	54
PUS7	944	1244	1324	756	668	717	485	483	457	1125	1108	912	1753	867	641	652	705	1266	1150	1147
LAMB4	21	38	30	30	22	25	14	6	11	15	18	18	37	20	32	58	31	36	24	19
NRCAM	4894	6846	6900	12061	11149	10890	4270	3887	4008	9126	8882	7107	19192	9073	16018	16824	18245	9002	8303	8160
LAMB1	5632	6989	7699	1267	1236	1163	2336	2089	2282	3148	3151	2499	6604	3110	1165	1236	1250	5640	5056	4860
SLC26A4	9	11	15	16	13	11	21	10	8	27	20	16	25	12	12	23	18	26	18	21
SLC26A3	1	2	6	3	1	3	2	2	1	4	3	4	10	2	7	12	7	4	3	0
DLD	1604	2315	2184	2806	2671	2560	1491	1396	1439	3125	3175	2512	5749	2748	3204	3178	3808	3500	3227	3069
WDR7	475	583	621	1283	1302	1206	625	523	588	1221	1080	908	2122	1060	1891	2289	2205	1254	1133	1117
TXNL1	1506	1893	2040	3147	2876	2698	1451	1380	1445	3240	3158	2535	5157	2485	3563	4820	4328	3415	3059	2901
IL5RA	0	2	0	8	1	2	0	1	1	0	2	1	2	3	10	4	6	1	2	1
ABCC6	1	3	9	10	3	4	8	10	5	20	18	8	19	9	12	25	15	14	18	16
CMTM6	1688	2216	2286	2091	2044	1958	1604	1507	1622	3396	3389	2781	5619	2542	1894	1877	2069	3558	3306	3233
ITGA6	1571	2123	2159	1982	1957	1910	1380	1210	1271	2636	2626	2224	4989	2413	1906	1497	2177	3172	2941	2945
RAPGEF4	68	100	100	503	478	465	96	109	103	264	260	233	500	220	950	1224	1055	303	279	224
MAP3K20	749	1032	1105	1078	980	1006	694	772	734	1555	1648	1224	2304	1029	1010	890	1082	1786	1530	1401
SMPX	0	0	1	2	0	0	0	0	0	1	5	1	2	1	0	1	1	1	0	1
FH	1604	2123	2156	1810	1655	1683	992	981	1019	2330	2349	1946	3885	1796	1886	1531	2174	2421	2177	2126
SEL1L3	1246	1702	1753	785	706	698	1529	1534	1547	2230	2186	1903	3851	1871	684	626	803	4383	4013	3928
TF	8	5	13	27	24	33	13	10	9	23	19	18	49	14	47	131	66	17	21	16
CDV3	4496	5883	6120	4928	4668	4424	4710	4342	4605	8142	8013	6618	12514	5797	5892	7621	6562	10044	9265	8719
MYO15A	10	19	28	123	78	105	35	35	27	50	61	49	108	81	142	195	197	61	69	55
ALKBH5	1335	1281	1732	1690	1729	1546	1233	1314	1290	2653	2607	1975	3583	1927	2469	4395	2946	2944	2664	2511
APOH	0	0	0	0	0	0	0	0	0	0	1	0	0	0	2	0	1	0	0	0
NLRP1	810	826	1110	3181	3244	2962	1037	1050	1221	2446	2440	1893	5449	2811	4348	4610	5042	2202	2048	1906
PITPNM3	89	86	131	251	230	261	153	136	169	298	297	178	327	205	488	613	561	255	265	233
SPAG7	1203	1123	1494	1732	1704	1638	945	1022	1024	2057	2055	1606	3302	1686	1903	2133	2281	2232	2117	1898
ORC6	1842	2434	2536	1466	1361	1180	864	1044	944	2308	2119	1771	2843	1294	1250	850	1308	2565	2097	2144
ZFHX4	1617	2197	2269	9704	8744	8351	2143	2297	2091	5982	5737	4346	10737	5767	13201	14663	14671	5257	4337	4557
SLC17A6	89	137	136	3497	3229	3155	204	212	164	792	697	572	2372	1288	5543	7251	6516	300	235	263
CPA1	2	0	2	10	1	2	0	0	1	1	1	2	2	3	5	4	1	2	5	0
ZC3HC1	648	794	876	885	888	816	573	563	547	1218	1096	913	1908	871	997	988	1135	1337	1166	1125
ESR1	12	18	18	35	28	27	15	9	15	28	27	17	46	23	63	75	58	27	39	19
RGS17	450	568	579	1154	1061	1021	387	333	299	747	754	590	1389	730	1996	2237	2278	818	699	656
ANGPT2	5	10	23	25	17	17	2	6	4	3	7	11	18	7	40	31	47	8	23	10
TMEM101	297	279	379	773	815	752	536	535	557	1098	1169	800	1536	830	923	910	1046	1140	1108	991
CD200	440	544	601	1819	1893	1924	309	357	367	913	803	707	2046	1030	3849	4272	4439	855	827	676
CCDC80	3293	3979	4544	1467	1386	1284	1033	970	1063	2040	1981	1717	3890	1880	1354	1270	1557	2858	2657	2430
CMA1	0	1	0	5	5	4	4	4	2	4	1	6	2	4	2	8	9	3	12	7
PSME1	902	1049	1124	1083	1038	1066	773	773	778	1532	1507	1180	2648	1260	1057	712	1126	1996	1815	1656
PPP2R3C	767	1124	1068	1250	1269	1146	793	713	747	1542	1461	1186	2487	1242	1263	1264	1495	1726	1546	1418
HAUS4	377	481	566	391	406	368	422	460	441	792	684	581	902	433	312	244	338	968	862	798
JPH4	50	53	76	1272	1226	1205	155	197	171	355	365	255	961	548	3186	4045	3629	242	195	217
MYH7	8	13	15	89	109	87	11	14	13	52	45	66	254	121	131	198	162	31	25	37
CEBPE	0	0	0	0	0	0	0	0	0	1	0	0	0	0	1	1	1	0	1	0
SLC7A8	637	603	800	187	186	150	124	150	126	169	178	163	605	369	265	323	280	481	447	354
OSGEP	871	1032	1155	1468	1433	1389	821	772	757	1654	1629	1326	2938	1451	1825	1829	2044	2011	1592	1615
SLC22A17	653	584	932	2558	2544	2325	741	860	850	1557	1621	1194	3050	1719	4098	4096	4717	1578	1352	1291
RNF31	631	590	820	1254	1218	1146	605	732	729	1445	1422	1150	2534	1293	1424	1266	1612	1552	1394	1218
SCFD1	965	1306	1302	1769	1661	1584	841	821	781	1924	2034	1611	3443	1689	2013	2020	2242	2265	2090	1954
G2E3	912	1327	1366	1839	1594	1643	776	852	765	1823	1790	1342	2847	1304	2073	1986	2413	2012	1749	1712
HECTD1	4116	5715	5793	7182	6668	6449	3711	3707	3586	7700	7520	6169	13920	6722	8309	8609	9247	9588	8176	8007
HNRNPC	17010	23117	23320	26609	24747	24170	12512	12439	12397	27364	26140	20833	44353	21346	24756	25212	28661	37717	33853	31250
RPGRIP1	19	41	32	26	35	21	11	15	13	23	39	44	65	42	32	26	36	30	32	25
SUPT16H	9161	12421	12565	12627	11853	11266	6106	6290	5997	14825	14479	11716	22763	10585	11976	9554	13321	15916	13723	13434
TOX4	1471	1787	1915	3004	2771	2804	1643	1612	1551	3212	3209	2492	5649	2773	3542	3396	4068	3705	3479	3194
GEMIN2	278	333	388	316	321	337	202	204	227	487	463	383	808	346	384	398	519	543	513	470
TGM1	29	29	45	55	62	52	38	34	33	58	64	65	113	48	133	150	149	85	72	68
TINF2	757	890	1031	1201	1236	1264	743	722	781	1430	1418	1094	2757	1297	1520	1368	1859	1630	1502	1440
DAZL	0	0	0	0	0	0	0	0	0	0	0	0	0	0	1	3	1	0	0	0
TBL1Y	44	50	58	73	66	62	112	107	101	186	157	150	218	122	45	51	75	248	228	215
SEMA6A	2163	2422	2871	11581	11120	10514	2431	2510	2449	7019	6907	5267	13420	6800	13481	15203	15300	5346	4770	4443
TRPM7	1002	1480	1510	2108	1813	1821	1619	1512	1469	2939	2793	2239	4403	2128	2248	2972	2478	3706	3156	3053
TYRO3	1232	1261	1692	1387	1407	1300	1167	1171	1241	2222	2331	1870	3512	1832	1543	1069	1846	2760	2443	2363
WDR76	657	880	901	545	603	506	529	556	490	1373	1289	1084	1375	671	499	185	501	1560	1345	1266
CAPN3	2	2	2	18	18	10	4	3	4	14	12	6	23	12	15	15	26	17	11	11
SNAP23	760	1000	1065	632	544	534	484	509	460	1108	1095	910	2105	980	534	515	601	1408	1298	1245
TBX15	3	2	7	4	6	5	3	1	3	2	8	3	9	4	3	11	4	3	10	3
PHGDH	5014	5725	7041	5244	5439	4728	11245	12057	12363	21687	20901	15853	27274	13719	6381	10466	7517	30051	27383	24562
COL9A3	19	16	18	23	20	11	18	16	20	37	30	29	51	28	53	43	58	43	55	44
EZR	4549	4803	6140	2933	2970	2705	2534	2297	2580	3735	3581	2782	5826	3068	3066	2569	3593	5133	4912	4377
MYL6	17312	20297	23214	17391	16991	16610	9610	9157	9881	16114	15178	12594	35854	17499	19797	15258	22245	21917	19794	18818
AGO1	2574	3112	3633	8458	7829	7443	3083	2947	2750	7016	7026	5339	12797	6381	8279	6882	8981	7039	5646	5859
TEKT2	69	76	115	258	234	214	81	99	99	192	180	144	338	191	447	443	471	225	203	171
CLSPN	1564	2060	2133	1467	1253	1184	755	787	708	1949	1906	1545	2240	1086	1004	282	1013	2249	2181	1745
RFFL	303	383	429	601	556	484	396	386	382	696	706	518	1124	607	582	735	786	790	742	704
UNC13D	12	15	16	62	54	48	49	52	47	97	98	54	116	62	80	132	97	91	87	89
MFSD11	352	419	499	511	495	398	330	297	313	646	608	495	1072	505	565	600	651	768	768	692
DPYSL2	9163	9547	12550	24115	24566	22877	8006	8221	7943	16631	16305	13038	33016	17327	33804	35665	37991	18078	14032	15408
TGFB2	164	192	207	554	486	483	218	213	181	398	370	330	820	435	859	879	954	684	606	616
GPATCH2	478	633	682	1124	974	1067	579	520	557	1223	1131	867	1820	902	1281	1258	1413	1187	1116	1103
NUP50	3713	5163	5272	4006	3913	3934	2522	2374	2285	5123	5096	4073	7575	3602	4395	3625	4910	5942	5282	5234
CDC45	904	1081	1173	592	621	538	473	479	472	1318	1364	1025	1426	631	413	91	497	1344	1137	1014
COMT	30	15	33	44	25	21	11	13	11	19	14	11	31	21	53	75	57	49	50	33
ADA2	337	402	454	1026	941	929	473	518	545	1000	903	781	1627	852	1027	1316	1202	1268	1123	1065
AC016026.1	3	2	1	8	3	12	5	3	1	3	8	11	21	11	9	14	10	2	5	7
VNN3	0	0	0	0	0	0	0	0	0	0	0	0	0	0	1	1	0	0	0	0
[truncated: 63,218 more rows]
