# Supplementary material for: Constructing temporal regulatory cascades in the context of development and cell differentiation
Source: PLoS One. 2020 Apr 10;15(4):e0231326. doi: 10.1371/journal.pone.0231326 (PMC7147753; doi:10.1371/journal.pone.0231326)
Supplement: S2 File — The formatted data expression file based on C20 derived cardiomyocyte differentiation. This format is ready for upload via the webtool. (CSV) [file pone.0231326.s002.csv]

C20_day0_A	C20_day0_B	C20_day2_A	C20_day2_B	C20_day4_A	C20_day4_B	C20_CM_A	C20_CM_B
A1BG	2.23226	2.32461	3.50656	2.01043	1.34094	2.82155	2.5861	2.65293
A1BG-AS1	0.101514	0.125726	0.328778	0.475755	0.265979	0.297445	0.720679	0.918614
A1CF	0.0123963	0.00440116	0.0933257	0.108243	0.111849	0.0549654	0.463132	0.570356
A2M	0.0310926	0.0280142	0.0322279	0.029831	0.19678	0.0397711	68.0428	75.9448
A2M-AS1	0.248282	0.192952	0.906189	1.07811	1.28895	1.40626	3.87933	3.9211
A2ML1	2.00423	2.18358	0.341167	0.275678	0.329588	0.194363	0.0304699	0.0154882
A2MP1	0	0	0.227528	0.17287	0.0736547	0.0489188	0.182934	0.162522
A3GALT2	0	0	0	0	0	0	0	0.114931
A4GALT	6.71536	6.81849	0.400194	0.616624	0.998897	1.34175	10.9271	10.7518
A4GNT	0	0	0	0.0356018	0	0	0	0.0369934
AA06	0	0	0	0	0	0	0	0
AAAS	24.0818	25.7201	17.7887	25.6153	12.7316	19.3678	14.2497	12.5897
AACS	17.3253	20.9596	11.6135	13.8128	7.47474	11.5627	5.50583	5.62379
AACSP1	0	0	0	0.0296717	0.0539671	0	0	0
AADAC	0	0	0	0	0	0	0.047504	0.0993068
AADACL2	0	0	0	0	0	0	0	0
AADACL2-AS1	0	0	0	0	0	0	0	0
AADACL3	0.136144	0.0282313	0	0	0	0	0	0.0170414
AADACL4	0	0	0	0	0	0	0	0
AADACP1	0	0	0	0	0	0	0.172285	0.0626047
AADAT	3.95257	3.91624	19.0608	16.8754	6.22832	6.69539	4.6458	5.4057
AAED1	5.39345	6.78384	7.40961	7.41713	6.01745	4.95815	5.91034	6.7089
AAGAB	17.3368	17.3813	15.6532	18.4296	12.9332	15.37	10.7455	12.2963
AAK1	1.79482	1.62671	1.14341	1.12184	2.08183	1.38589	7.04656	7.03332
AAMDC	21.412	26.5639	7.4679	9.62195	8.06257	6.06818	32.9509	50.8679
AAMP	25.3884	36.7595	24.354	26.0857	17.3634	25.5012	18.8422	20.1264
AANAT	0	0.104694	0	0.0879161	0.235145	0.196279	0	0.0378939
AAR2	6.21114	7.07649	6.00554	8.92679	4.8222	6.64129	5.47687	5.8622
AARD	0.0950471	0.124789	2.52945	2.01473	0.11039	0.164374	0.246525	0.22152
AARS	56.3754	76.8405	54.0465	78.5655	74.6624	83.6114	22.2718	27.2659
AARS2	5.41457	6.09535	6.0786	4.86854	5.36758	7.51204	3.77804	3.99473
AARSD1	10.0677	12.9252	7.65866	9.26574	6.23881	9.14314	3.4749	5.90416
AASDH	8.23419	8.01552	5.72385	6.55382	6.2824	6.50359	4.14206	4.26175
AASDHPPT	32.6868	30.3844	26.5642	34.2501	24.8127	24.5398	33.8219	43.2902
AASS	60.105	56.4548	29.6865	32.3187	44.4972	29.8496	20.5449	25.6298
AATBC	0.0500902	0.0839476	0.133042	0.119111	0.217418	0.14816	0.0420608	0.0818894
AATF	20.2603	28.9274	30.9734	36.2947	30.6022	39.6003	9.64047	13.5081
AATK	0.122153	0.196922	0.2088	0.092013	0.401455	0.278934	0.817054	0.954755
AATK-AS1	0	0	0	0	0	0.047809	0.12665	0
ABALON	0.909823	1.0263	1.24122	1.44659	2.08311	1.04058	2.34473	1.69875
ABAT	2.30912	3.2455	1.49969	3.04411	2.76742	2.51962	19.296	20.2732
ABCA1	2.58823	2.82573	0.45278	0.440751	4.79093	4.70997	10.5801	11.5778
ABCA10	0	0	0.0429153	0.025608	0	0	0.168684	0.0553458
ABCA11P	2.09319	2.14467	2.77003	1.98159	2.18596	2.77189	2.32389	3.17623
ABCA12	0.00792467	0.0151017	0.0742113	0.0214751	0.0374203	0.0452044	0.52104	0.681484
ABCA13	0.00674402	0.0198517	0.0264885	0.0520239	0	0.0036846	0.084236	0.143104
ABCA17P	0.0742942	0.163677	0.322903	0.186739	0.175218	0.394183	0.313309	0.377919
ABCA2	1.56429	1.78151	0.437151	0.731874	1.4532	1.23456	3.79558	3.71632
ABCA3	1.7495	2.13795	0.0982499	0.170103	1.29844	1.4107	2.37372	2.32372
ABCA4	0.0272586	0.0131748	0.161294	0.159918	0.0392474	0.119157	0.771944	0.826436
ABCA5	0.17838	0.106136	0.496595	0.635441	0.486181	0.65258	5.29716	7.13356
ABCA6	0	0	0	0	0	0	0.223293	0.326252
ABCA7	1.30304	1.21763	0.890814	0.612861	1.68727	2.16792	3.24622	2.44753
ABCA8	0	0	0	0	0	0.0107564	8.1074	10.6685
ABCA9	0.00556078	0.0136359	0.109781	0.178264	0.0225957	0.0218999	1.80982	2.35281
ABCA9-AS1	0	0.13993	0	0	0	0.638221	0	0
ABCB1	0.0515241	0.044178	0.188449	0.289155	0.00989211	0.0145359	0.859744	1.34591
ABCB10	5.59193	5.72355	11.5246	11.6268	9.3768	7.83053	9.80371	8.05321
ABCB11	0	0	0	0	0.0555516	0.0261688	0.104015	0.0824693
ABCB4	0.271823	0.319499	1.06098	1.55569	0.126271	0.490459	9.12361	11.3264
ABCB5	0.0240494	0	0.0761914	0.0793498	0.011405	0	0.0809997	0.227615
ABCB6	8.65207	9.51495	9.71283	9.58561	4.0644	8.47958	4.07998	3.91819
ABCB7	21.6026	21.9729	23.0975	26.3064	23.7007	29.893	11.4665	13.3705
ABCB8	1.04553	1.15891	0.380404	0.902531	1.12978	0.672665	1.21078	1.65667
ABCB9	0.49125	0.481871	0.169074	0.329259	0.628778	0.28035	1.1372	0.683087
ABCC1	13.2001	16.7575	10.2467	9.70415	12.323	16.7445	8.7258	8.48653
ABCC10	0.959702	1.45023	1.10613	1.65521	0.966443	2.28541	1.64369	1.73927
ABCC11	0.00750001	0.0113367	0.038907	0.024728	0	0.0324228	0	0
ABCC12	0	0	0.0474173	0.0506165	0.0076546	0.0216235	0	0
ABCC13	0	0	0	0	0	0	0	0
ABCC2	0.0801375	0.138564	0.0600276	0.0679375	0.137598	0.164644	0.176951	0.08423
ABCC3	0.0229755	0.0233096	0	0.0119502	0.021813	0	0.0881537	0.108706
ABCC4	3.74958	3.85857	9.4525	11.4698	12.6783	9.40346	2.45217	2.45844
ABCC5	7.41099	7.61688	13.9529	13.8184	9.06404	11.6792	20.5608	20.37
ABCC5-AS1	0	0	0.186253	0.370293	0.570295	0	0.467713	0.183422
ABCC6	0.342987	0.431362	0.0451067	0.0224947	0.536369	0.873818	2.48046	2.0495
ABCC6P1	0.13523	0.150715	0.019945	0.0195602	0.268364	0.413386	0.456287	0.424017
ABCC6P2	0	0.20411	0	0	0.370747	1.24663	0.620186	1.04006
ABCC8	0.102485	0.12708	0.0278443	0.0342161	0.107684	0.105309	0	0.034122
ABCC9	1.35534	1.38126	4.2751	4.13003	3.46581	2.3044	9.22745	10.2545
ABCD1	1.33726	1.44056	2.65718	3.41719	1.18416	1.03597	2.9435	3.68355
ABCD2	0	0.00739674	0.0283591	0.103246	0	0.0342189	0.725404	1.02451
ABCD3	21.4365	23.0865	20.5701	30.8409	10.4725	11.669	29.0809	34.2314
ABCD4	7.99735	9.72235	7.2268	10.2631	10.2192	13.7078	9.59568	8.46065
ABCE1	62.1256	56.0402	45.9363	53.1245	38.8008	35.8049	19.1081	23.5523
ABCF1	0	0	0	0	0	0	0	0
ABCF2	13.2318	17.4876	16.2669	22.269	15.8745	21.306	9.54296	10.469
ABCF3	5.44686	6.15249	5.09467	6.87709	5.27775	6.94332	7.13309	6.77126
ABCG1	1.61687	1.46782	1.14521	1.54346	0.892895	0.507168	3.07948	3.06536
ABCG2	2.27892	2.00559	1.16834	1.45619	0.438489	1.01283	1.07903	0.775483
ABCG4	0.202243	0.218569	0.0661243	0.0188583	0	0.114948	0.255755	0.201631
ABCG5	0	0	0.085854	0.027336	0	0	0.0300928	0.0594921
ABCG8	0	0	0.0288105	0	0	0	0	0
ABHD1	0.101449	0.0819759	0.135119	0.0394689	0.133433	0.152014	0.194185	0.118318
ABHD10	16.9995	14.4608	21.4221	17.0064	18.1982	15.1023	13.7453	19.2845
ABHD11	4.26036	5.1264	3.72132	4.37367	2.9588	4.60894	5.97072	5.59281
ABHD11-AS1	0	0	0	0	0	0	0	0.190312
ABHD12	31.3911	36.6427	21.2593	31.5261	12.2664	18.2844	35.4969	27.351
ABHD12B	2.327	1.9745	3.66723	5.23125	0	0.050638	0.244932	0.525391
ABHD13	5.71176	5.50133	7.74304	8.70257	8.1016	6.37105	13.9831	17.6914
ABHD14A	1.37616	1.49501	3.82247	3.52523	2.08366	2.62562	3.6705	4.57225
ABHD14A-ACY1	0	0	0	0	0	0.193907	0	0
ABHD14B	4.94195	4.44054	2.64114	4.74809	2.97953	3.83168	10.9781	6.91989
ABHD15	0.747779	0.941803	0.312163	0.448278	0.285606	0.684467	1.90819	1.70263
ABHD16A	0	0	0	0	0	0	0	0
ABHD16B	0.574569	0.712147	0.159878	1.26484	0.235316	0.420605	1.59202	1.33971
ABHD17A	14.8619	15.4191	19.1732	20.9046	11.6437	13.8667	15.9802	16.1253
ABHD17B	28.2472	29.9204	19.4782	20.7837	24.0849	22.3402	10.4466	12.356
ABHD17C	11.4363	12.0195	6.05506	5.77773	6.84993	6.52509	3.66894	4.60266
ABHD2	8.6108	9.21757	7.58019	7.4063	5.00453	6.13328	15.4897	17.5849
ABHD3	2.55196	2.56084	2.91208	2.77589	2.12549	2.67575	2.52491	4.31225
ABHD4	3.6685	4.06356	9.78131	8.98712	4.0709	5.07309	6.21152	5.88727
ABHD5	3.01617	2.8714	2.07164	2.15616	2.74272	2.30014	3.87351	4.37168
ABHD6	2.37822	3.05103	13.1754	17.3143	3.00969	3.93197	2.22754	2.17138
ABHD8	3.05143	3.36142	3.40927	1.96105	2.96768	2.67301	2.60859	2.26363
ABI1	14.245	14.1034	11.576	11.9588	10.5968	11.9382	18.7527	23.4466
ABI2	28.8965	26.616	24.6737	30.8302	28.0681	28.6475	25.0156	26.748
ABI3	0.168753	0.2625	0.650557	0.544605	0.359715	0.309637	0.240155	0.214463
ABI3BP	0.1144	0.149772	0.411282	0.192043	0.34769	0.199749	2.0429	2.05742
ABL1	13.9199	17.0256	9.24738	11.2972	12.6091	18.6142	9.89629	9.35187
ABL2	3.30661	3.14076	4.83528	4.07366	4.64726	4.73939	3.88322	4.7119
ABLIM1	19.4728	20.4212	126.267	140.05	13.3424	15.1015	102.954	114.96
ABLIM2	0.351864	0.701859	0	0	0.0284309	0.12078	0.730677	0.276253
ABLIM3	0.0608487	0.135066	0.490232	0.596095	0.038411	0	0.668867	0.859071
ABO	0	0	0.114338	0	0.0452695	0.0624148	1.16762	1.07587
ABR	10.112	12.4664	7.67983	7.81066	12.3177	12.7928	14.7039	16.2424
ABRA	0.010794	0.0133622	0.113666	0.108885	0.0336246	0.0418038	4.21611	5.83564
ABRACL	118.733	138.936	68.2736	78.2574	39.7848	47.0921	19.8262	20.9918
ABT1	8.16773	8.66773	6.43413	9.51086	6.25267	7.95617	6.67936	7.21055
ABTB1	0.811006	0.495237	0	0.0523022	0.278539	0.281216	1.00219	1.0221
ABTB2	2.21676	2.98832	1.04541	0.72311	3.8818	7.78976	7.40684	5.52744
ACAA1	6.75552	8.49871	10.8202	7.81642	6.09403	8.26495	12.2529	11.4609
ACAA2	71.5537	69.1395	53.2032	71.4469	32.6671	42.7696	28.8204	29.3382
ACACA	29.9545	31.2422	14.3589	15.1703	13.9355	16.5898	9.42174	11.5375
ACACB	1.47703	1.53927	0.563695	0.539272	1.19662	1.10697	6.51902	6.53795
ACAD10	3.39893	3.00194	2.79775	2.71581	2.97137	3.74896	5.09923	4.61252
ACAD11	8.15968	7.06477	4.58029	8.86501	4.85529	5.58134	7.50635	7.97836
ACAD8	8.12656	9.24885	3.61062	4.9986	5.38703	5.81953	4.52681	5.60958
ACAD9	6.00054	7.30265	12.2344	12.5574	10.0719	14.1629	12.8783	14.1816
ACADL	0.0306486	0.0534897	0.0911044	0.111037	0.272135	0.0765566	1.93714	1.9673
ACADM	20.0842	17.4606	24.0689	27.6582	20.8883	20.4738	27.2315	31.5074
ACADS	0.654859	0.909216	0.810918	0.919053	0.408154	1.00171	3.08834	2.6902
ACADSB	2.09035	2.06862	4.16175	4.26468	7.41213	6.51144	8.65259	9.0347
ACADVL	18.8604	22.1002	17.2204	20.1365	22.8522	41.0975	56.6926	55.9769
ACAN	0.139058	0.245669	0	0.0178901	0.0877829	0.0524477	0.077635	0.124233
ACAP1	1.59728	1.99673	0.514978	0.75613	0.603783	0.557401	0.054709	0.24349
ACAP2	22.8976	23.0946	14.4498	16.4809	17.8907	16.7282	14.6613	18.626
ACAP3	2.30808	2.58739	1.51118	2.53679	1.80121	2.34748	6.52498	5.95672
ACAT1	13.0238	14.3439	14.7963	20.4	12.2718	12.8575	13.6868	16.5297
ACAT2	62.2564	71.79	71.3116	77.5169	41.6159	61.97	14.1994	18.5575
ACBD3	25.3837	30.3762	19.8789	22.9608	16.0775	17.7756	26.3748	33.0887
ACBD4	1.77537	1.64483	0.425934	0.683511	1.48284	0.607574	2.60925	2.90367
ACBD5	10.743	11.8757	6.80032	9.34548	9.99741	10.8239	10.1501	13.9063
ACBD6	22.6144	27.6072	18.3205	22.7715	20.9338	24.2702	19.8861	19.2951
ACBD7	2.90151	3.05874	1.46082	1.86999	3.64771	2.42097	1.51064	1.69214
ACCS	0.294309	0.26067	1.01582	1.69622	0.925506	1.36367	1.17521	1.46748
ACCSL	0	0	0	0	0	0	0	0
ACD	11.2351	13.5468	8.65204	7.97294	7.08278	8.85885	6.60448	4.31448
ACE	0.582639	0.922054	0.0350269	0.0891149	0.382375	0.113689	0.231494	0.114437
ACE2	0.0221175	0.0390984	0	0.0453947	0.0401249	0.0146675	1.5481	2.24933
ACER1	0	0	0	0	0	0	0	0
ACER2	3.45995	3.97341	1.34568	1.27661	1.23069	1.22931	1.67059	2.16881
ACER3	4.15149	3.89802	3.12603	2.77943	3.64364	2.52231	5.99947	7.05181
ACHE	0.606327	0.98628	0.88624	0.995203	0.30468	0.901364	1.71004	0.945822
ACIN1	26.4324	34.6963	32.6139	37.6336	38.8919	54.6807	16.2738	20.5261
ACKR1	0	0	0	0.115732	0.143098	0.047234	0.149538	0.1948
ACKR2	0	0	0.0204625	0.101252	0	0.0201725	0.674481	0.654399
ACKR3	0.182819	0.368225	0.49709	0.306853	3.46081	4.508	14.255	16.4697
ACKR4	0.3327	0.236574	0.786965	0.602125	0.814718	0.461843	1.92657	2.25566
ACLY	104.734	149.404	82.0719	111.611	48.3627	49.9787	30.5077	31.5619
ACMSD	0	0	0.0468213	0	0	0.189549	0.121154	0.114572
ACO1	30.8181	34.7793	20.3778	25.208	10.3222	12.111	14.3562	13.5853
ACO2	11.7055	16.0168	7.21439	9.98734	8.65474	10.5654	22.6205	21.7161
ACOT1	0.853806	0.675235	1.79862	1.75234	0.815636	0.619381	5.77105	5.59258
ACOT11	0.306014	0.350709	0.660523	0.816099	0.627213	0.765743	7.28566	6.33876
ACOT12	0.0179359	0	0.300425	0.308468	0.212696	0.0710402	0.0635706	0.159092
ACOT13	23.2727	22.1126	15.7745	10.8838	15.5108	17.9374	12.5315	16.9445
ACOT2	1.13882	1.66768	1.67917	1.95348	1.22583	1.21722	6.4163	6.70261
ACOT4	0.439264	0.619583	0.640101	0.615022	0.38011	0.552062	0.300929	0.729952
ACOT6	0.178627	0.103898	0.670839	0.624379	0.301696	0.782733	0.127824	0.193032
ACOT7	23.34	29.0772	10.4833	11.6708	9.87498	10.2538	5.3548	6.11261
ACOT8	12.6136	12.4104	3.41518	3.76756	2.67431	1.76083	9.35658	7.68668
ACOT9	15.4603	18.0937	17.1393	16.4806	13.0379	19.6911	16.7884	20.9279
ACOX1	9.40195	10.2491	7.01839	8.26629	3.87025	4.46454	10.5818	11.3908
ACOX2	0.232816	0.19332	0.347085	0.152189	1.20476	1.41076	3.78106	6.15894
ACOX3	1.81969	1.77005	2.62128	3.04646	5.43145	6.07193	7.13975	8.05703
ACOXL	1.2617	1.40984	1.0573	1.67121	1.32338	2.0608	0.861556	1.51415
ACP1	105.468	117.02	97.1999	120.806	84.3363	92.211	82.9896	91.1213
ACP2	1.8157	2.8237	4.01673	5.65673	4.68404	4.78393	4.49332	4.25097
ACP5	1.49611	1.88905	0.212997	0.983295	0.33106	0.384554	0.631518	0.697916
ACP6	5.07626	4.84144	3.33156	4.67176	3.5108	5.41116	5.66142	6.04057
ACPP	1.13841	0.634426	0.39241	0.467809	0.772421	1.35553	2.19188	1.49516
ACPT	0.157539	0.0760551	0.32109	0.345414	0.53541	0.0832558	0.115265	0.0663115
ACR	0.0681185	0	0	0	0	0	0.0665917	0
ACRBP	0.371265	0.447551	0.370653	0.388846	0.204628	0.285116	0.157377	0.39771
ACRC	0.623364	0.789647	0.759952	0.983585	0.33211	0.482956	0.859797	0.534001
ACRV1	0.132357	0	0.123231	0.202762	0.0564548	0.385367	0.0884409	0.172022
ACSBG1	0.351166	0.247513	0.0439933	0.0544338	0.194591	0.231982	0.170997	0.271075
ACSBG2	0.0318927	0.0446865	0.220297	0.183791	0.399617	0.13401	0.415432	0.200307
ACSF2	1.9941	2.40818	3.23186	5.50453	2.95242	4.10336	7.31259	9.68845
ACSF3	2.17033	2.4063	2.32197	2.21851	2.31996	2.18776	2.47561	1.98585
ACSL1	3.14824	3.16605	1.113	0.920601	0.767532	0.701143	12.5698	15.5575
ACSL3	60.5506	61.9307	37.5719	46.0418	36.4675	34.0482	47.5078	58.546
ACSL4	41.9155	42.1252	24.0024	25.4225	14.2573	14.8886	17.2403	21.9411
ACSL5	0.142776	0.0139247	0.445413	0.290284	0.242017	0.231449	0.511747	0.540722
ACSL6	0.278477	0.406315	0.84136	0.659647	0.0398533	0.0102302	0.0206952	0.0974178
ACSM1	0	0	0	0	0.0521128	0	0.129694	0.191953
ACSM2A	0	0	0	0	0	0	0.0122633	0.050345
ACSM2B	0	0	0	0	0	0	0.0395184	0
ACSM3	2.77695	2.87457	0.683979	1.08658	0.444467	0.841437	1.93546	2.13335
ACSM4	0	0	0	0	0	0	0	0
ACSM5	0	0	0	0.0460247	0	0	0.0868208	0
ACSM6	0.0187085	0.0263232	0.0619862	0	0.0245796	0	0.1075	0.0593733
ACSS1	0.330735	0.214183	0.0232575	0	0.154418	0.359154	1.84742	2.07595
ACSS2	8.51096	10.3828	3.43591	4.2238	3.07119	3.42177	9.41032	9.30152
ACSS3	12.5311	13.1174	61.1465	80.2294	27.4873	28.8818	10.0014	10.7735
ACTA1	1.84815	2.05647	0.331538	0.559711	1.41127	1.58439	122.068	127.651
ACTA2	0.357024	0.475828	0.522495	0.598302	0.880308	1.85742	357.25	371.496
ACTA2-AS1	0	0	0	0	0.0281681	0.266685	0.740684	0.944902
ACTB	1188.98	1354.25	1310.83	957.743	1032.45	1057.34	607.569	538.556
ACTBL2	0	0	0	0	0	0	0.0206303	0.167566
ACTC1	0.725535	0.743131	2.88622	2.97533	6.18668	9.46828	805.09	1009.35
ACTG1	1812.67	2500.65	1133.54	1799.93	1247.29	1704.01	668.527	800.985
ACTG1P17	0.173255	0.1057	0.0255887	0.0249591	0.184603	0.0848883	0.120506	0.158099
ACTG1P20	0.270629	0.319781	1.24051	1.13618	0.834437	0.617538	0.797105	0.800243
ACTG1P4	0.115025	0.0250843	0.0536135	0.0522659	0.194067	0	1.84161	2.60503
ACTG2	0.394575	0.412136	0.168904	0.119639	0.145712	0.124833	26.7181	32.3333
ACTL10	0.252318	0.119905	0.335671	0.558613	1.04618	0.444087	0.421453	0.595981
ACTL6A	64.743	70.5345	47.6729	63.7158	34.4551	39.9802	17.8881	22.2577
ACTL6B	0.372516	0.161164	0	0.0422103	0.0363322	0.112836	0.360019	0.192917
ACTL7A	0	0.0315028	0	0	0	0	0.0756763	0.161608
ACTL7B	0	0	0.0809691	0	0	0	0	0
ACTL8	0.0901499	0.140471	0	0.0360371	0.0346643	0	0	0.032457
ACTL9	0	0	0	0	0	0	0	0
ACTN1	34.2791	43.7413	21.4993	19.5324	41.9561	47.8988	66.6293	70.5813
ACTN1-AS1	0.115997	0	0	0	0	0	0	0
ACTN2	0.159195	0.1345	0.216825	0.225714	0.552458	0.758197	121.452	137.945
ACTN3	2.51244	2.54647	0.331961	0.179958	2.1907	2.27155	1.33006	2.01104
ACTN4	33.111	34.345	58.0104	48.1988	24.3627	21.6322	51.0978	53.1512
ACTR10	20.0209	18.469	15.6754	21.2171	13.8054	13.5501	28.9278	36.5182
ACTR1A	37.968	45.8251	26.3031	31.0326	20.9813	25.242	42.2128	44.7738
ACTR1B	7.90845	8.41471	15.0203	11.6722	10.4986	16.1549	17.6646	16.3381
ACTR2	84.3163	80.6049	94.8725	85.3641	69.8832	57.8717	52.6109	71.2639
ACTR3	35.933	34.1524	35.0712	41.2618	29.8827	28.7577	37.5769	50.9116
ACTR3B	4.18161	5.50152	4.08136	4.81948	3.90173	7.58483	3.17329	3.97352
ACTR3BP2	0	0	0	0	0	0	0	0
ACTR3BP5	0	0	0	0	0	0	0	0
ACTR3C	0.0546528	0.0719923	0.220156	0.0441651	0.253266	0.125837	0.0569655	0.09041
ACTR5	2.30667	3.12173	1.7507	2.54782	1.83119	2.81917	1.73013	1.70902
ACTR6	21.0517	20.3484	13.4103	18.2704	15.3603	14.4535	11.0954	14.7261
ACTR8	7.95722	8.14617	7.40869	10.9783	9.59562	11.2806	10.2494	12.9567
ACTRT1	0	0	0.144357	0.0876491	0.0819858	0	0	0
ACTRT2	0	0	0	0	0	0	0	0
ACTRT3	1.82244	2.13551	2.03338	2.62667	1.40022	1.43629	2.4952	2.53277
ACVR1	3.60212	4.41357	1.60153	2.07854	2.27402	2.60368	4.54119	5.7541
ACVR1B	9.25418	9.87997	6.55181	7.72719	9.78784	10.323	9.6759	10.7184
ACVR1C	0.619648	0.522585	1.03139	1.53467	0.100028	0.120368	0.142002	0.12796
ACVR2A	5.39923	5.55313	11.8829	12.461	11.1014	11.1181	14.6848	16.9148
ACVR2B	63.7522	71.939	53.8055	57.6087	61.4741	53.9026	26.7779	29.8819
ACVR2B-AS1	1.37822	1.20835	1.10393	1.33874	1.58972	1.98511	1.64059	1.17854
ACVRL1	0.0606096	0.0766756	0.233287	0.590681	0.0773906	0.104354	1.11067	1.38989
ACY1	5.06314	4.69422	5.77569	5.1441	2.49924	3.62171	2.44958	1.45878
ACY3	0.0927163	0.0707806	0	0	0.0680184	0	0	0
ACYP1	28.6492	33.4751	18.7136	18.5725	26.0018	33.3626	39.7271	41.82
ACYP2	0.81358	0.938776	2.59057	1.71226	1.48253	1.47377	4.81217	4.89817
ADA	3.61632	3.62766	3.09954	3.0421	5.47831	10.4204	1.22803	1.09568
ADAD1	0	0	0	0	0	0	0	0.0303258
ADAD2	0.226857	0.0477825	0.141414	0.0513725	0	0	0	0
ADAL	4.67775	5.0637	6.05492	7.3598	5.76996	7.13063	6.94518	8.34772
ADAM10	35.318	37.2328	45.192	51.2576	47.9234	46.2295	42.2413	55.6421
ADAM11	0.224962	0.272323	0.349086	0.42067	2.49755	3.82594	1.79499	1.99047
ADAM12	0.0435895	0.0871126	0.443385	0.508799	9.12401	13.0894	5.65127	6.04548
ADAM15	3.03608	3.79157	2.07642	2.4987	1.78684	2.45416	3.6016	2.60804
ADAM17	15.8879	16.1056	16.1996	21.3198	16.5265	18.6521	19.6892	23.668
ADAM18	0.0419771	0	0.0519274	0	0.135795	0	0	0.146188
ADAM19	6.67179	7.64051	6.77392	5.93612	4.97446	6.75159	16.2867	18.8031
ADAM1A	0.637194	0.722968	2.82313	2.57232	4.29322	3.91695	2.33392	3.51198
ADAM2	0	0	0	0	0	0	0.0233412	0
ADAM20	0.0465374	0.0938521	0.266541	0.111305	0.560415	0.350098	0.440426	0.621425
ADAM20P1	0.141015	0.194313	2.44262	2.53734	1.65089	1.69817	0.834187	0.822275
ADAM21	0.113661	0.0575602	0.183457	0.253584	0.668997	0.67473	0.631557	0.524039
ADAM21P1	0.0380273	0	0.0937688	0.283384	0	0	0.104213	0.10496
ADAM22	3.72954	4.18353	3.55371	4.56024	4.58881	3.91748	2.99125	3.75228
ADAM23	4.61372	4.64036	4.22281	3.64318	8.4436	7.87373	5.43241	5.91996
ADAM28	0.0626686	0.0634165	0.126453	0.0742177	1.72208	1.35047	2.14043	2.86638
ADAM29	0.00997702	0.0244371	0.0148774	0.0152013	0.0388907	0	0	0
ADAM30	0	0	0	0	0	0	0	0.0474934
ADAM32	0.0855858	0.126111	0.333774	0.409568	0.274243	0.438708	1.25346	1.33759
ADAM33	0.760901	0.960188	0.360805	0.518534	0.54435	0.710343	2.56015	1.78675
ADAM3A	0	0	0	0	0	0	0	0.0670577
ADAM5	0.0229616	0	0	0	0	0	0	0.0869959
ADAM6	0	0	0	0	0	0	0	0
ADAM7	0	0	0	0	0	0	0	0
ADAM8	0.374445	0.306865	0.174006	0.0562236	0.281548	0.562107	1.48542	0.555429
ADAM9	15.2221	15.3954	11.4942	15.7773	11.8383	13.451	75.8087	93.6357
ADAMDEC1	0	0	0	0	0	0.0539342	0	0
ADAMTS1	4.22454	4.70971	14.3825	13.041	5.80036	7.56186	12.639	13.6368
ADAMTS10	0.678998	0.501892	1.76761	2.7161	3.13368	3.28614	4.94154	6.36817
ADAMTS12	1.91731	2.29885	1.7339	2.04032	8.74637	9.60135	10.7963	11.9514
ADAMTS13	0.414415	0.454789	0.746735	0.439943	1.13235	1.44695	0.817684	1.4182
ADAMTS14	0.213122	0.332405	0.187625	0.03421	0.215386	0.0514361	0.0954055	0.0580762
ADAMTS15	0.217477	0.111632	1.65205	2.33452	0.805501	1.4562	5.59048	4.82811
ADAMTS16	4.15354	4.91343	0.806892	0.764095	1.26221	1.06646	1.40689	0.983601
ADAMTS17	0.0845537	0.154201	0.29498	0.335466	0.129065	0.402939	0.8293	1.19974
ADAMTS18	0.076186	0.0966916	0	0.0179255	1.0545	1.82465	13.2159	14.7059
ADAMTS19	9.73034	9.39859	14.072	12.2198	11.3172	9.28642	2.44842	3.28624
ADAMTS19-AS1	1.76201	1.8949	3.74504	3.02247	2.38294	4.28457	0.960623	0.9988
ADAMTS2	1.40146	1.31254	0.418116	0.232968	1.22173	1.13806	3.52173	3.60471
ADAMTS20	1.07914	1.28014	5.12054	5.56092	3.95111	4.55738	1.4609	1.75204
ADAMTS3	2.50293	2.42769	5.02512	5.95108	3.61412	4.41777	4.86004	4.80745
ADAMTS4	0.924577	0.815718	2.25891	3.23307	1.4437	1.6671	1.15369	0.731482
ADAMTS5	0.16427	0.114818	0.625308	0.624575	0.251708	0.111315	2.67097	2.84069
ADAMTS6	1.18784	1.26586	1.69275	1.76273	2.03502	3.19248	12.5134	13.03
ADAMTS7	6.95711	7.03793	2.58157	3.54174	2.75222	3.46	2.9939	2.33646
ADAMTS7P1	0	0	0	0	0	0.0419709	0	0
ADAMTS8	2.66349	3.6961	0.230942	0.135175	1.12888	1.12715	1.56275	1.34122
ADAMTS9	1.39151	1.66918	5.40593	4.5007	7.57892	9.3112	18.5082	19.8063
ADAMTS9-AS1	0.010713	0.0130863	0.169948	0.214776	0.187327	0.246535	1.93635	1.75872
ADAMTS9-AS2	0.106916	0.0598466	0.280433	0.321616	0.486818	0.766075	2.90604	4.98346
ADAMTSL1	0.353814	0.404245	0.150554	0.224984	0.280758	0.404374	4.49581	3.84225
ADAMTSL2	0.0290879	0.0477184	3.00378	4.85223	0.212791	0.29958	0.674278	0.879326
ADAMTSL3	0.161916	0.148436	0.112197	0.0938166	0.283883	0.391598	1.20348	1.10672
ADAMTSL4	0.277562	0.345319	0.554478	0.1242	0.777277	0.161546	3.67856	2.66674
ADAMTSL4-AS1	0.122735	0.258739	2.06952	0.978641	1.21712	1.01697	1.05488	1.32294
ADAMTSL5	0.105781	0.195939	0.146303	0.324655	0.334837	0.0824934	4.0039	2.39721
ADAP1	1.01638	0.964374	0	0.0773918	0.183703	0.0538137	0.922468	0.812069
ADAP2	0.337074	0.310613	0	0.0606745	0.0983927	0	0	0.106334
ADAR	49.8235	55.3324	25.6477	30.2449	27.2882	33.0474	18.3519	20.1542
ADARB1	2.73385	3.45278	1.01241	1.6972	2.04376	1.79692	10.0496	9.49199
ADARB2	0.119736	0.136843	0	0.0075565	0.106207	0.248337	0.287752	0.341738
ADARB2-AS1	0	0	0	0	0	0	0.174407	0
ADAT1	2.44852	2.89837	4.05278	5.90727	3.58909	3.28285	3.06039	3.0418
ADAT2	4.27618	4.66297	3.29212	4.9127	4.62839	3.14247	2.08964	2.30262
ADAT3	2.13235	1.49843	1.57382	1.54524	1.85528	1.65573	0.948685	0.621256
ADCK1	3.1901	3.43239	2.13341	2.91025	3.69536	4.96019	2.85789	3.49489
ADCK2	3.71357	3.65277	1.3109	1.07269	2.2974	1.80108	6.47643	4.44691
ADCK3	9.34166	11.9633	4.92619	5.02127	6.16772	10.4631	10.0956	9.55778
ADCK4	4.21577	4.10122	4.03845	3.5858	3.17089	5.58221	4.91315	2.51636
ADCK5	0.950121	1.4962	0.938634	0.946351	0.67641	1.4858	1.40516	1.98895
ADCY1	3.47203	3.77425	2.4176	1.74643	3.02435	2.52497	1.87078	1.99206
ADCY10	0.0176298	0.0162382	0.00950504	0.00923975	0.064736	0.059846	0.0321728	0.0910232
ADCY10P1	0.250651	0.191055	0.0462372	0.0419746	0.191857	0.195713	0.569602	0.840172
ADCY2	27.2952	31.4144	13.8487	12.2766	8.50918	11.372	1.27693	1.32369
ADCY3	2.52647	3.52124	5.62035	5.9341	3.5081	5.25578	1.36766	1.64082
ADCY4	0.0110775	0	0	0.0181488	0.0603336	0	0.2761	0.432932
ADCY5	1.44381	1.70261	0.140611	0.245078	0.569441	1.13469	16.9168	17.7541
ADCY6	0.467161	0.607745	0.836568	0.694192	3.83523	4.72123	13.4524	16.9106
ADCY7	1.24189	1.56233	2.9746	3.26803	3.38386	3.40541	4.79649	4.86788
ADCY8	1.80641	1.61484	0.249141	0.14627	1.14278	1.53366	2.78896	2.6844
ADCY9	3.04592	3.33089	2.14134	1.83031	1.78027	2.31086	6.71266	5.86446
ADCYAP1	0	0	0	0	0.0288718	0	0.932864	1.36255
ADCYAP1R1	1.44707	1.52551	0.945701	1.12118	2.54515	2.44086	0.364566	0.21767
ADD1	34.1257	36.1533	43.0656	52.5032	27.8427	36.8463	43.815	50.7663
ADD2	34.6066	38.8227	10.516	8.25679	12.6558	12.6795	6.13664	7.34841
ADD3	44.1937	46.9796	14.4087	19.1306	24.1861	21.5073	55.6908	68.5152
ADD3-AS1	0.183796	0.136421	0	0.233672	0.175557	0.375662	0.635026	0.667802
ADGB	0	0.0111247	0	0	0.0185776	0	0.0538656	0
ADGRA1	0.0307795	0.0736236	0	0	0	0	0.0848345	0.0188197
ADGRA1-AS1	0	0	0	0	0	0	0	0
ADGRA2	1.83097	1.80094	0.0183937	0.240916	1.36529	3.12798	22.9068	19.8962
ADGRA3	18.221	17.8363	36.3985	36.3429	28.9702	30.1493	25.1619	23.0631
ADGRB1	0.446041	0.729802	0.0542122	0.313473	0.225697	0.447606	0.0902707	0.0933262
ADGRB2	2.20049	3.11855	0.603747	0.543749	3.25934	5.09359	7.48428	5.71431
ADGRB3	0.840647	0.927113	1.16834	1.41277	0.355202	0.311727	1.54202	2.30402
ADGRD1	0.00882984	0.0280636	0	0.0417014	3.29813	3.718	2.07787	1.71486
ADGRE1	0	0	0	0	0	0	0	0
ADGRE2	0.679564	0.714769	0.445328	0.402066	0.16056	0.127801	0.400891	0.369336
ADGRE3	0	0	0	0	0	0	0	0
ADGRE4P	0	0.0188497	0	0	0	0.0733709	0	0
ADGRE5	0.901565	1.14525	1.43631	1.54588	0.401907	1.35383	2.14563	2.22121
ADGRF1	0	0	0	0	0	0	0.0374554	0.0115051
ADGRF2	0	0	0.0475407	0.0702099	0.691615	0.547773	0.195402	0.26748
ADGRF3	0.397672	0.520841	0.200925	0.071918	0.151759	0.189611	0.109819	0.254241
ADGRF4	0	0	0.0647375	0.0160499	0.254807	0.385812	0.555416	0.393406
ADGRF5	0	0	0	0.0083758	0	0	0.664977	1.28796
ADGRG1	0.143894	0.0547646	0.127316	0.0502073	0.357785	0.387859	3.87188	3.4918
ADGRG2	5.48205	5.38491	1.95623	2.00667	1.52847	0.856672	0.263747	0.345038
ADGRG3	0.0335906	0.0565239	0.131455	0.244294	0.126686	0.0743449	0	0
ADGRG4	0	0	0	0	0	0	0	0.011015
ADGRG5	0.611759	0.731371	0.280817	0.385583	0.245136	0.153337	0.185746	0.0653743
ADGRG6	2.60593	2.58571	1.17529	1.5282	1.21984	0.589085	9.42514	12.3476
ADGRG7	0	0	0	0	0	0.0310936	0	0
ADGRL1	10.4492	12.0885	4.837	5.15451	7.00919	8.11543	5.82284	4.8992
ADGRL2	35.0503	34.8716	100.47	123.281	55.4816	59.0664	34.9741	40.2843
ADGRL3	7.23515	7.36127	9.0241	9.40137	5.5692	7.04156	15.9913	17.8491
ADGRL3-AS1	0	0	0	0	0	0.281923	0	0
ADGRL4	0.249868	0.226468	0.52076	0.477307	0.0287101	0.0487996	3.23358	4.54
ADGRV1	8.3268	8.8425	9.21465	9.09854	13.8544	12.3699	3.65682	4.89441
ADH1A	0	0	0	0	0	0	0.381614	0.271853
ADH1B	0	0	0	0	0	0	1.11359	1.47121
ADH1C	0	0	0	0	0	0	0.13769	0
ADH4	0.283057	0.281681	0.200584	0.384601	0.630788	0.255362	0.404741	0.92307
ADH5	200.571	203.739	155.326	171.316	126.266	149.726	78.6296	86.072
ADH6	0.244151	0.242526	0.433964	0.495945	0.217977	0.0829613	0.574543	0.522184
ADH7	0	0	0	0	0	0	0	0
ADHFE1	0.171343	0.264331	1.26003	1.86032	1.90921	3.07513	2.92607	3.11902
ADI1	12.5445	16.2124	15.9453	18.7496	13.8299	12.7421	23.3563	29.4447
ADIG	0	0	0	0	0	0	0	0
ADIPOQ	0	0	0	0	0	0	0	0.0309802
ADIPOQ-AS1	0	0	0	0	0	0	0	0
ADIPOR1	40.8743	47.0371	49.5636	37.4741	36.2262	39.78	45.0418	42.9178
ADIPOR2	11.522	12.61	12.4093	14.3379	10.7479	15.1813	13.7021	16.0668
ADIRF	0.110383	0.0870842	0	0.255966	0.179119	0.151228	0.790045	1.2138
ADK	24.333	23.0329	16.3191	18.3595	17.5961	16.5481	15.6724	17.5758
ADM	17.119	19.2193	0.545606	1.54161	49.9249	60.8303	37.344	27.277
ADM2	0.894539	1.11246	0.709451	1.59631	1.15072	0.710838	0.204419	0.181207
ADM5	1.24884	1.31846	1.60728	2.43385	1.33417	1.33707	0.901584	0.613801
ADNP	23.0134	21.1155	22.81	23.1278	27.5467	29.7252	22.7654	28.068
ADNP-AS1	0.777521	0.950273	1.03488	1.21448	2.82267	1.114	1.26703	2.39544
ADNP2	24.57	24.7623	23.7535	30.4924	16.9388	15.1551	11.7092	11.7624
ADO	18.2936	17.9931	18.8603	27.5149	15.1846	13.3303	9.36651	11.7208
ADORA1	0.61413	0.590053	0.134615	0.101413	0.749547	0.509361	1.31022	1.41819
ADORA2A	0	0	0	0	0	0	0	0
ADORA2A-AS1	0.0715936	0.0206226	0.123775	0.019849	0.212982	0.0992177	0.494361	0.489345
ADORA2B	2.28301	2.00077	0.606684	1.20287	2.31864	1.72681	1.84456	2.10884
ADORA3	0	0	0	0	0	0.10328	0	0
ADPGK	6.24921	6.45874	18.3776	20.1518	10.9475	13.9905	8.43803	8.76722
ADPGK-AS1	0.360312	0.639726	1.16911	1.96666	1.1568	1.86756	0.978559	1.14527
ADPRH	1.25278	1.49882	1.16379	1.51924	1.14526	1.54944	2.22031	2.00153
ADPRHL1	0.282684	0.0919536	0.25307	0.18256	0.1341	0.239988	22.2926	20.7675
ADPRHL2	11.5322	15.8335	8.10472	11.1635	6.90678	13.1637	9.48957	9.88134
ADPRM	5.6318	5.63462	6.92531	8.73187	7.55579	10.2729	3.88417	4.95022
ADRA1A	0.025266	0.0799642	0	0	0.0349782	0.0352478	0.0481963	0.031094
ADRA1B	0	0	0	0	0.0888247	0.279783	0.855992	0.583625
ADRA1D	0.102064	0.0517569	0	0.0502824	0.0969818	0.220286	0.0675946	0.0405424
ADRA2A	0.0780499	0.0564193	0.0979865	0.115744	0.857388	0.750386	0.176267	0.104069
ADRA2B	0.773963	0.968417	0.252776	0.0937779	0.850856	0.816027	0.614815	1.16086
ADRA2C	5.68299	7.33562	23.9852	22.7978	6.04815	14.4002	0.182352	0.0658234
ADRB1	0.0395557	0.0557033	0.0360145	0.0317591	0.207192	0	3.12352	4.99376
ADRB2	0.148088	0.0992565	0.371572	0.326899	1.39629	1.45282	3.28684	4.5116
ADRB3	0	0	0	0	0	0	0.534647	0.30832
ADRBK1	12.3409	16.5288	9.45322	13.3902	6.9308	11.2721	9.21584	8.23957
ADRBK2	8.38817	8.40813	8.42739	9.97534	8.26716	6.68185	5.43272	6.62727
ADRM1	38.4477	47.8024	30.4388	33.1296	22.3854	27.7387	19.6388	12.6695
ADSL	76.2471	93.0813	80.865	95.4697	65.7638	87.7943	24.4286	26.7138
ADSS	62.4414	64.3493	31.1409	42.4139	32.4374	35.4284	22.9911	32.7199
ADSSL1	1.33648	1.18488	1.89619	1.57145	1.48729	2.51153	12.6665	13.9862
ADTRP	0.103764	0.173168	0.0407313	0.0869232	0.0169445	0	0.173577	0.329508
AEBP1	4.34912	6.3994	3.5908	3.76419	3.84698	6.17706	20.5985	18.7209
AEBP2	16.3978	17.3676	8.55076	10.0246	14.527	9.98206	10.8476	13.8066
AEN	31.4299	40.1913	15.7175	14.0436	14.0124	18.3964	2.85957	3.12205
AES	28.3242	32.9447	16.1835	19.0145	22.0057	23.8974	76.8697	71.2631
AFAP1	5.73724	7.09683	3.2757	3.46516	4.31427	4.71643	17.6054	19.343
AFAP1-AS1	0.298974	0.236733	0.159397	0.179575	0.229666	0.473396	1.16417	0.97139
AFAP1L1	2.16858	2.43863	2.13292	2.3933	2.70059	3.93382	9.48847	11.4176
AFAP1L2	0.557738	0.574461	2.66948	4.40827	0.773628	2.50934	2.37928	2.62525
AFF1	24.6998	26.4917	15.2944	12.7103	22.8538	18.8335	15.3125	16.4953
AFF2	1.01491	0.874338	0.935542	0.814363	0.87636	0.725003	0.985729	1.17217
AFF3	0.158723	0.22799	1.11857	0.966208	2.11705	2.29148	5.2575	6.13945
AFF4	20.2723	19.6526	23.2897	24.1043	27.4949	25.9519	31.4677	36.171
AFG3L1P	2.17787	2.26319	5.10687	5.98436	5.64577	4.99842	4.86807	3.89877
AFG3L2	53.1526	61.5669	35.965	38.2691	36.5225	52.9294	53.1893	67.7984
AFM	0	0	0	0.0492436	0	0	0	0.0675284
AFMID	8.90668	12.5818	14.5007	9.21602	15.923	12.3111	7.1205	8.91948
AFP	0.0243181	0.0776373	0	0.058843	0.0170007	0	19.3095	28.836
AFTPH	8.6296	9.0839	6.97512	7.18143	8.34414	9.37075	8.11538	11.0896
AGA	3.32128	3.06999	2.86127	4.91611	2.45625	3.30114	3.99062	3.5728
AGAP1	12.2042	11.8827	6.54038	7.53838	10.7471	9.23191	10.6085	9.35652
AGAP1-IT1	0.406199	0.545385	0.730247	0.497152	0.598436	0.180038	0.386182	0.134
AGAP11	0.268154	0.190983	0.505918	0.342061	0.468139	0.531075	0.228088	0.377684
AGAP2	0.0726577	0.107643	0.11373	0.0819881	0.180852	0.237168	0.176408	0.146363
AGAP2-AS1	0.0851502	0.21671	0.251392	0.0697894	0	0.253001	0	0.293924
AGAP3	12.8233	15.443	7.63281	9.25959	12.0722	17.7552	12.2285	10.2986
AGAP4	0.364585	0.369157	1.36899	0.993075	2.18203	1.64243	1.27899	1.09748
AGAP5	0.389312	0.590614	1.85171	1.35508	2.29362	1.74653	2.00595	1.89947
AGAP6	1.1798	1.53918	4.34539	2.27907	4.51634	3.79695	3.27123	4.20348
AGAP7P	0.0117328	0.016392	0.123177	0.0853685	0.129877	0.111885	0	0.0189542
AGAP9	0	0	0	0	0.0172094	0	0	0
AGBL1	0.00813209	0	0.0287513	0.0129285	0	0	0.0147547	0
AGBL1-AS1	0	0	0	0	0	0	0	0
AGBL2	0.146437	0.0588229	0.165891	0.328275	0.629991	0.475329	0.0805977	0.104162
AGBL3	0.0879974	0.0815366	0.139972	0.0998623	0.181863	0.176613	0.219091	0.39672
AGBL4	0.107319	0.169485	0	0.0817239	0.015616	0.0881113	0.0776776	0.0191646
AGBL4-IT1	0	0	0	0	0	0	0	0
AGBL5	19.2289	22.8352	20.1464	29.0548	17.5726	24.5002	10.2695	9.2372
AGBL5-AS1	0.211117	0	0	0.724319	0.70342	0	0	0.702208
AGER	0	0	0	0	0	0	0	0
AGFG1	19.6166	18.1826	17.2933	17.2643	17.2504	13.0988	17.9446	20.116
AGFG2	0.559128	0.756532	0.547898	0.702829	0.659181	0.816491	1.66223	1.53962
AGGF1	11.6195	11.1055	11.1817	12.761	11.2681	10.2144	12.2841	15.7635
AGK	12.8024	14.3151	11.8486	11.4269	10.6404	10.2936	10.6509	12.619
AGL	14.1532	12.7059	8.52546	8.98085	23.4513	21.6101	44.9933	56.0278
AGMAT	1.43099	1.20402	1.30608	1.29111	1.58805	0.962557	0.314433	0.355068
AGMO	0.507625	0.2211	0	0.064563	0.0787482	0.0650025	0	0.118481
AGO1	27.9571	32.3912	20.0896	18.1665	17.4147	15.1397	9.66504	10.5854
AGO2	29.3445	35.6365	27.4231	21.3967	32.252	32.4045	20.1872	17.6782
AGO3	6.0649	6.577	5.7685	5.41868	6.04705	7.83727	7.96045	9.36537
AGO4	6.52629	6.06024	8.60432	9.90373	7.97969	8.78349	8.96953	11.3594
AGPAT1	0	0	0	0	0	0	0	0
AGPAT2	3.19692	5.16077	1.63943	2.63443	1.85581	3.07867	4.51719	4.69913
AGPAT3	3.16219	3.64081	2.06686	2.19417	2.35524	2.55186	9.79052	9.20945
AGPAT4	4.81594	5.1243	12.1669	14.8441	10.3245	11.4059	12.7786	12.5911
AGPAT4-IT1	0.864311	0.763492	4.11469	2.90362	5.13576	2.78255	1.34114	1.78868
AGPAT5	28.816	26.5519	36.2389	41.6025	35.737	29.2921	14.4162	17.4839
AGPAT6	7.90538	9.94087	9.06028	10.7748	10.0191	11.3297	6.69631	7.89314
AGPAT9	0.128052	0.332827	0.11685	0.194384	0.0509715	0.0922359	22.1647	27.7368
AGPS	19.9348	17.6394	25.9115	30.1018	18.8071	15.8851	18.0863	22.0829
AGR2	0	0	0	0	0.072838	0	2.72836	3.78783
AGR3	0	0	0	0	0	0	2.52753	2.64881
AGRN	9.00188	10.5589	4.13501	4.73153	9.76835	12.1605	17.5846	13.9088
AGRP	0	0	0	0.155146	0	0	0	0
AGT	0.0174977	0.0266624	0.033225	0.132072	0.131267	0.0698196	5.19087	4.09667
AGTPBP1	22.3394	20.4877	19.8442	24.3611	21.8972	21.2766	12.1498	14.4695
AGTR1	0.0224446	0	0	0.145163	0	0	1.57486	1.56487
AGTR2	0.0208414	0	0.418387	0.263557	0.233335	0	0.0358143	0.269554
AGTRAP	16.6686	21.0499	9.56786	12.585	11.2521	11.5275	6.36435	4.07448
AGXT	0	0	0	0	0	0	0.11803	0.034248
AGXT2	0	0.0402408	0	0	0	0	0	0
AHCTF1	14.7752	15.2621	13.454	13.7389	14.2443	15.7816	7.94034	10.5306
AHCTF1P1	0.163098	0.14285	0.140976	0.179969	0.171357	0.100245	0.0660503	0.111182
AHCY	125.568	154.546	76.0664	118.837	74.8457	94.2206	32.4677	38.0367
AHCYL1	45.4794	49.185	29.579	26.0123	26.3298	26.3426	32.686	33.486
AHCYL2	12.8163	13.6347	5.88314	5.95282	6.3824	7.19005	7.28318	7.57369
AHDC1	1.41881	1.75025	2.916	1.12513	3.7242	3.40254	14.744	21.946
AHI1	4.41303	4.64762	4.89493	5.41792	6.73962	6.20897	9.74116	11.3115
AHNAK	3.35785	4.17954	3.77924	5.67578	16.4438	21.5058	52.7045	80.6114
AHNAK2	0.880683	1.14258	0.138873	0.124411	0.288667	0.405669	13.631	13.4136
AHR	4.46608	4.77835	0.474792	0.619989	1.16835	0.586685	9.64522	12.321
AHRR	0.905307	0.99232	3.08378	2.54935	6.77245	8.4485	8.18831	8.69648
AHSA1	67.8737	91.6392	29.7147	49.5253	32.4044	53.0107	25.4496	31.0045
AHSA2	7.36293	9.06736	32.6414	36.7318	31.6298	43.3684	31.8216	37.408
AHSG	0	0	0	0	0	0	2.26764	2.11644
AHSP	0.36806	0.258705	0.17979	0.549962	0	0	0	0
AICDA	0	0	0.0187454	0	0	0.0234629	0.0200907	0
AIDA	46.1871	46.1152	40.7127	43.9047	34.7122	31.2184	21.5723	27.1358
AIF1	0	0	0	0	0	0	0	0
AIF1L	29.2767	37.2436	23.921	26.4929	29.4493	44.7986	11.1599	18.7568
AIFM1	15.9654	17.3164	18.0401	13.475	11.9086	14.2516	12.2567	12.3421
AIFM2	0.654497	0.614931	1.05842	0.854954	0.748521	0.872756	1.87633	1.71423
AIFM3	0.353536	0.490451	0.397123	0.14769	0.306382	0.842335	0.139203	0.208346
AIG1	5.9182	5.64841	6.32578	5.38831	10.2816	9.22977	12.5341	15.4785
AIM1	5.1901	4.90922	0.451982	0.448173	0.681873	0.358967	1.34871	1.39401
AIM1L	0.856578	1.00496	0.119413	0.149659	0.322608	0.156418	0.17534	0.236044
AIM2	0.310425	0.273639	0.815084	1.12572	0.332903	0.399989	0.768057	0.742475
AIMP1	25.8446	27.9494	20.3846	22.3899	19.2877	22.8374	14.8828	22.9845
AIMP2	16.0302	17.9369	25.2539	23.7463	20.9606	26.3045	8.63013	9.77018
AIP	6.12614	5.48439	6.64439	7.55832	6.65466	12.0019	6.59496	8.72321
AIPL1	0.101982	0.117331	0.313002	0.180845	0.0753161	0.160245	0	0.0211804
AIRE	0	0	0	0.0718036	0	0.0476182	0.100241	0.0367013
AIRN	0.0314786	0.0879655	0.120314	0.282773	0.334013	0.0352307	0.380082	0.427362
AJAP1	7.52972	6.50159	0.438159	0.890121	1.55869	1.3127	0.16686	0.0576336
AJUBA	9.20332	8.33835	8.29809	7.92524	26.9893	25.6347	31.8781	29.8165
AK1	2.20517	3.25334	1.6308	2.15285	1.92011	2.71192	10.2242	10.1877
AK2	22.2963	23.0609	24.7106	30.9018	18.0926	20.7812	35.9749	40.8152
AK3	22.1247	19.8792	19.0456	18.8216	11.8157	9.43877	20.5189	24.3937
AK4	78.2153	76.2475	32.7248	32.3875	29.8311	30.274	26.3278	31.1434
AK5	1.6543	2.08329	0.338206	0.306345	0.875206	0.7371	0.863308	1.18806
AK6	30.2534	27.6989	44.9229	30.8377	43.624	39.9876	16.6098	27.2859
AK7	2.16876	2.44369	1.7073	1.51888	1.37174	1.75231	1.06217	1.61761
AK8	0.112373	0.0549017	0.357145	0.40751	0.170297	0.482512	0.224863	0.287727
AK9	0.706485	0.727872	0.927358	0.997827	1.12014	0.960618	2.95162	5.46831
AKAP1	15.3847	19.3688	4.93867	6.47749	4.42376	5.12704	10.5966	10.6168
AKAP10	10.1099	10.9521	7.79945	8.80849	9.64316	11.3523	9.9797	14.0037
AKAP11	5.96906	5.35523	7.35036	6.85795	8.15117	6.53783	9.6705	13.5091
AKAP12	37.7748	45.7867	66.816	72.4307	29.6453	33.2026	27.4329	34.6605
AKAP13	7.02007	8.31379	12.057	10.559	13.3737	13.9353	38.1391	49.8273
AKAP14	0.0978722	0.518362	0.200625	0.38224	0.139476	0	0	0.27427
AKAP17A	0	0	0	0	0	0	0	0
AKAP2	14.3453	15.7185	9.36152	10.4152	9.17238	7.53655	21.9927	20.3944
AKAP3	0.19469	0.254169	0.112111	0.184641	0.142103	0.16079	0.341287	0.338589
AKAP4	0	0	0	0	0.071534	0.0497255	0	0
AKAP5	2.28208	2.05636	0.973014	1.00749	1.27042	0.831473	3.94229	6.38502
AKAP6	0.0724436	0.0771651	0.152717	0.14055	0.0402205	0.119584	18.5169	21.0238
AKAP7	31.0001	34.1062	4.72203	4.07672	3.39475	3.8624	2.79988	2.85083
AKAP8	15.4398	17.7398	18.3002	20.7491	16.5335	17.6525	10.0081	11.8292
AKAP8L	19.7047	25.47	18.0251	20.7051	23.6962	36.8602	22.1308	32.0337
AKAP9	8.66917	9.58655	8.59005	8.66946	11.3506	10.8997	20.9662	30.1062
AKIP1	7.72945	10.4025	14.2875	8.90757	11.7049	11.2514	9.37061	8.93951
AKIRIN1	111.413	115.558	59.7052	68.0376	69.8188	63.5359	37.3576	39.9158
AKIRIN2	27.9292	30.2807	13.3065	12.9833	13.0282	14.2853	9.04926	9.61562
AKNA	2.71924	3.22368	1.77992	1.96298	3.46112	2.71442	1.86808	1.79051
AKNAD1	0	0	0	0	0	0	0	0
AKR1A1	70.3238	75.8955	32.6736	35.0448	33.8594	40.524	29.0041	26.8363
AKR1B1	21.042	23.7805	22.281	22.98	11.1849	15.305	17.1024	19.2091
AKR1B10	0	0	0	0	0	0	0.0315948	0.0351875
AKR1B15	0.0181352	0	0	0	0	0	0.0715852	0.0349017
AKR1C1	0.356942	0.508995	0.324592	0.326532	0.314762	0.106834	2.93249	2.8976
AKR1C2	0.0905999	0	0.172741	0.259456	0.0152598	0.382392	1.26631	0.944474
AKR1C3	0.786558	0.819771	0.608522	1.3029	0.046879	0.0718263	0.122337	0.757625
AKR1C4	0	0	0	0	0	0	0	0
AKR1C6P	0	0	0.0880919	0.0368133	0.152003	0.0493406	0	0.0863399
AKR1C8P	0	0	0	0.0205256	0	0.0273193	0	0
AKR1D1	0	0	0.0522685	0.123219	0	0.107445	0	0.0319591
AKR1E2	0.49061	0.392481	1.15721	1.44623	0.873794	1.52756	2.71008	2.34803
AKR7A2	7.70164	8.68556	10.0585	9.06765	9.20318	9.91664	5.88247	7.36741
AKR7A2P1	0.301279	0.71608	2.06326	1.12821	1.77098	1.46691	1.41489	1.53135
AKR7A3	0.167109	0.0988028	0.341369	0.763143	0.277444	0.475798	0.195657	0.442065
AKR7L	0.136884	0.211364	0.362456	0.48017	0.348734	0.202235	0.243841	0.130667
AKT1	22.9371	32.8893	20.7209	23.1326	16.7255	30.4509	28.013	28.173
AKT1S1	7.86622	9.16147	8.88422	11.3672	8.77596	9.86276	10.3065	9.06738
AKT2	6.20187	6.71411	5.68156	6.34784	6.5118	6.8696	9.05484	7.56504
AKT3	14.3022	14.2631	11.2119	11.4858	12.4599	13.7225	31.543	41.438
AKTIP	7.36725	6.22783	2.67294	3.6493	6.65264	5.72907	15.4986	20.146
ALAD	2.1439	2.23892	2.654	2.60692	2.90774	3.76059	6.38352	9.14763
ALAS1	10.2019	10.5932	10.1383	11.2488	8.86163	9.68864	10.5777	11.7879
ALAS2	0.0292102	0	0.0816961	0.0674233	0.221808	0.345269	0.0629458	0.316686
ALB	0.015758	0	0	0	0.0481711	0.032685	39.6547	46.4634
ALCAM	12.7664	13.1555	2.91826	4.18564	11.8546	14.528	45.5342	53.3743
ALDH16A1	4.92319	5.27483	4.49831	4.01056	4.20718	4.29674	2.22347	1.39415
ALDH18A1	34.8214	36.4471	18.051	22.1679	18.7471	23.0437	14.0264	16.3961
ALDH1A1	0.534235	1.01548	0.529055	0.18739	0.0365618	0.154272	71.984	103.728
ALDH1A2	0.0168369	0.0137735	81.9311	104.074	0.468016	1.08139	9.32279	11.249
ALDH1A3	3.90107	5.18111	0.390537	0.715228	0.483238	1.41028	12.6508	11.2047
ALDH1B1	10.5845	12.8852	7.80244	9.88748	10.3151	9.37156	5.74563	7.06801
ALDH1L1	0.242996	0.104448	0.0666176	0.0740753	0.109617	0.114508	0.0987859	0.0827899
ALDH1L1-AS1	0	0	0	0	0	0	0	0
ALDH1L1-AS2	0	0.0276401	0.0305494	0.0292631	0.100508	0.0399641	0	0.0899768
ALDH1L2	2.26607	2.41412	1.85208	3.47292	1.40143	0.759168	2.19913	2.90619
ALDH2	12.7805	14.1162	19.7174	19.7028	44.8748	55.5637	17.5536	17.5202
ALDH3A1	0.0369782	0	0	0.0289972	0.0299905	0.0849023	0.0358576	0
ALDH3A2	27.5415	29.3034	15.7303	16.2834	16.3673	16.0907	20.1442	24.2772
ALDH3B1	0.134531	0.138287	0.187599	0.265067	0.486134	0.253113	0.707391	0.62346
ALDH3B2	0.123009	0.161736	0	0	0	0	0.270046	0.31045
ALDH4A1	4.69666	5.32053	2.55489	3.31384	2.66738	3.45901	3.08063	2.881
ALDH5A1	1.42388	1.38832	1.20832	1.59725	1.91774	1.96096	2.37669	3.6684
ALDH6A1	9.6877	10.5008	10.7417	13.983	16.1958	13.1039	11.4011	12.8046
ALDH7A1	29.5723	28.9092	33.1906	22.3738	24.709	25.699	7.64836	8.58083
ALDH8A1	0.113726	0.102191	0.131035	0.0714215	0.022552	0.235116	0.86836	0.681874
ALDH9A1	41.0875	39.7152	26.2278	36.7767	24.2603	31.3875	18.3168	21.8039
ALDOA	233.906	237.55	214.743	241.97	211.212	276.453	283.728	210.006
ALDOB	0.0147597	0	0.0240679	0.087675	0.125242	0.0833352	0.29847	0.495089
ALDOC	27.749	26.3981	16.1871	15.3323	13.6831	18.7392	17.8707	19.9961
ALG1	1.40805	1.62935	2.63312	3.59317	2.25616	2.08917	1.19963	1.33657
ALG10	6.06901	6.06101	8.69917	11.7923	8.3048	7.79562	6.27861	5.97359
ALG10B	1.20432	1.24901	2.43684	2.50927	2.39042	1.3577	1.76296	4.06513
ALG11	6.86736	7.39544	8.01127	7.54036	7.89481	9.43273	7.37168	9.72315
ALG12	7.1617	8.87894	3.44941	5.54305	4.10692	4.321	5.14365	4.22293
ALG13	8.19975	7.91087	12.3637	10.5227	12.2498	9.26892	9.41007	11.9051
ALG14	4.06447	3.10187	6.44629	10.8104	4.77267	5.55233	6.0369	7.11084
ALG1L	0.368212	0	0	0.489898	0.120011	0.190394	0	0.135374
ALG1L2	0	0	0.483994	0.0854965	0.796564	1.02132	0	0
ALG1L9P	0.714368	0.0765852	1.07195	0.825544	0.810868	1.82431	0.90531	0.799527
ALG2	11.3821	10.5294	10.6552	10.2173	12.2729	11.6397	12.5488	15.6757
ALG3	28.9239	31.835	32.6808	21.3057	27.4282	24.4598	11.0144	7.32413
ALG5	9.74395	9.70184	9.04951	14.1789	5.86605	12.0405	15.3936	16.2578
ALG6	11.2562	10.6936	5.72221	7.59711	7.3907	6.78009	3.33634	4.59553
ALG8	37.2244	32.3718	40.241	51.6073	35.6704	32.4294	16.7293	16.9526
ALG9	4.08918	4.06457	6.95015	7.9937	7.00427	7.50414	7.1619	7.5531
ALK	0	0.00776895	0	0.0576751	0.0504729	0.0119864	0.162656	0.135167
ALKBH1	5.8535	6.34629	4.29998	5.44277	3.64957	4.23487	3.77725	4.07164
ALKBH2	6.49952	7.94392	14.1207	8.02699	17.2911	22.5646	16.9845	45.8362
ALKBH3	2.14833	1.7716	5.96359	6.67081	4.30555	5.21086	4.75781	5.35132
ALKBH3-AS1	0.0191738	0.0123517	0.22749	0.0616381	0.102234	0.136187	0.230978	0.191734
ALKBH4	4.94766	4.58383	5.35593	5.0029	4.43836	7.14967	2.62129	3.55695
ALKBH5	67.3466	79.361	49.1747	52.7159	55.1186	70.3632	77.7216	69.043
ALKBH6	4.15782	3.67238	2.74027	5.2788	2.24231	3.00983	5.70076	3.46528
ALKBH7	8.71839	7.94829	9.43291	9.02295	9.52567	10.065	7.26081	8.02952
ALKBH8	2.61394	2.91477	7.43408	8.83995	4.7386	3.8199	3.62822	4.0207
ALLC	0	0	0	0.028515	0	0	0.0785721	0
ALMS1	8.81719	8.82625	12.5098	11.3241	15.379	14.0823	8.76708	11.0478
ALMS1-IT1	3.35901	2.97539	4.35462	3.42871	4.6394	2.44046	2.4208	2.96029
ALMS1P	0	0	0.120626	0	0.105355	0.151488	0.0291594	0.295624
ALOX12	0.356017	0.144994	0.404795	0.244279	0.25688	0.0547351	0.0558153	0.0438763
ALOX12-AS1	0.0930451	0.126807	0.475824	0.820442	0.246099	0.488806	1.28158	2.84949
ALOX12B	0.0472393	0.393637	0	0.0779709	0.0615098	0.27501	0.11812	0.0693819
ALOX12P2	0.255265	0.356327	0.918477	0.60755	1.25454	0.550661	0.128761	0.0831408
ALOX15	0.420994	0.377398	0.0311756	0.0480204	0.122929	0.185901	2.86214	3.59376
ALOX15B	0.171268	0.059916	0.0473175	0.090974	0.201551	0.681535	0.0259407	0
ALOX15P1	0.0731281	0.212159	0	0.108192	0	0	0	0.129004
ALOX5	0.420181	0.333707	0.0634032	0.12239	0.313601	0.237075	0.586645	1.12936
ALOX5AP	0	0	0	0	0	0	0.326585	0.270899
ALOXE3	0.0347219	0.0696071	0.0761105	0.0338974	0	0.0355621	0	0
ALPI	0	0	0	0.0166569	0	0	0	0
ALPK1	0.0256675	0.0468634	0.125353	0.117403	0.0520301	0	1.64158	1.92374
ALPK2	0.0114074	0.0245895	1.23437	2.42197	41.4365	72.2885	72.0956	87.4726
ALPK3	1.13302	1.49632	8.03493	8.46657	8.47777	9.72132	30.4309	31.3964
ALPL	43.8822	55.6055	40.5743	44.9615	30.2322	36.6206	0.253271	0.406722
ALPP	0.0126531	0	0	0	0	0	0.0767577	0.0188111
ALPPL2	0.473689	0.462884	0.1083	0	0.164061	0.152244	0	0
ALS2	11.5821	12.3326	12.8867	11.6582	17.6581	18.4915	15.6018	17.2892
ALS2CL	0.47139	0.899041	1.05541	0.776149	0.511212	0.736135	1.02783	1.05856
ALS2CR11	0	0	0.130512	0.160769	0.084236	0.0333743	0.217134	0.126214
ALS2CR12	0.0434146	0.0914284	0.307568	0.150201	0.015673	0.153667	0.952929	1.27341
ALX1	0.0956895	0.125056	1.28984	1.15268	1.94446	1.32318	1.46899	0.813793
ALX3	0.279698	0.904586	0.679626	0.642027	0.700411	0.519547	0.848652	0.486406
ALX4	0.00649581	0	0.0387787	0.0701289	0.0303084	0.20041	0.374606	0.481871
ALYREF	174.811	203.498	207.778	206.737	167.778	267.6	57.8077	91.7557
AMACR	4.50745	4.04786	3.75207	4.43594	3.96792	4.78521	3.07735	4.38652
AMBN	0	0	0.0305709	0.0739789	0	0	0	0
AMBP	0.329021	0.140967	0.638536	0.34021	0.238849	0.212405	1.641	2.07713
AMBRA1	5.95017	6.98556	6.22994	6.72751	6.23997	6.71561	6.02927	6.1304
AMD1	84.1301	77.2529	74.2948	85.3834	55.5753	45.7903	33.2358	40.777
AMDHD1	0	0.0222042	0.244728	0.124131	0.026633	0.0324605	0.280865	0.114924
AMDHD2	1.31821	1.31387	2.27755	2.72209	3.06987	2.91933	1.79595	1.2303
AMELX	0	0	0	0	0	0	0.179961	0.220555
AMELY	0	0	0	0	0	0	0	0
AMER1	2.17709	2.11443	5.18289	4.79114	3.32514	3.26981	2.26545	2.52675
AMER2	0.208318	0.211593	0.019229	0.0299469	0.176881	0.141529	1.52846	1.61919
AMER3	0.0182422	0	0.0589497	0.124027	1.68259	1.962	0.024344	0.0585845
AMFR	16.6997	21.9549	18.8134	23.2748	15.8886	25.279	23.6686	21.8435
AMH	0	0.164032	1.40407	0.22476	0.313537	0.334419	0.238468	0.263017
AMHR2	0.0247171	0	0.973085	1.02688	1.55269	2.07533	1.0651	0.907441
AMICA1	0	0	0.023903	0.114603	0.0414726	0.0305107	0.0526963	0.0814079
AMIGO1	0.695173	0.664145	0.151004	0.23801	0.329035	0.664551	1.3544	1.10151
AMIGO2	2.61327	2.60547	7.75169	7.6033	7.98189	19.9774	4.44675	5.10229
AMIGO3	2.91734	3.40205	2.62584	2.87907	3.81277	3.91981	2.03983	1.92706
AMMECR1	14.1046	13.7625	7.02433	7.6303	7.31381	5.746	3.6821	4.39758
AMMECR1L	4.95676	5.81403	8.58527	8.22855	9.22025	7.46339	7.09484	6.18156
AMN	0.267296	0.150311	0	0	0	0	0.558915	0.459754
AMN1	10.9749	11.4072	6.79893	8.88426	6.93179	6.12877	6.8254	9.12793
AMOT	1.33754	1.18627	0.406107	0.539586	2.83154	2.21566	20.0541	22.1517
AMOTL1	14.1766	16.0922	20.5796	22.2887	22.9904	32.4008	20.7525	21.4188
AMOTL2	7.25956	7.28935	18.632	20.7398	17.9658	21.3465	24.6713	26.2211
AMPD1	0	0	0	0.0188559	0	0	0	0
AMPD2	7.18977	9.56386	6.21	5.49469	5.41756	8.03912	11.802	9.5433
AMPD3	0.756353	1.02768	3.6251	3.60026	1.20185	1.93485	1.39744	1.93667
AMPH	0.994177	1.01402	1.14903	1.03095	1.42455	1.6403	3.54024	3.52562
AMT	8.21653	9.21456	5.83103	5.73374	6.30122	8.27091	6.6464	7.64616
AMTN	0	0	0	0	0	0	1.03403	2.23554
AMY1A	0	0	0	0	0	0	0	0
AMY1B	0	0	0	0	0	0	0	0
AMY1C	0	0	0	0	0	0	0	0
AMY2A	0	0	0	0	0	0	0	0
AMY2B	0.531347	0.499027	0.744536	0.721643	1.6309	2.10023	19.7594	25.1295
AMZ1	0.0927001	0.308381	0.244761	0.0734869	0.182529	0.0243877	0.798016	0.985586
AMZ2	41.5832	44.1088	27.8628	32.678	27.5399	33.7889	27.0179	34.3875
AMZ2P1	1.23495	1.30393	1.14428	1.79735	1.46803	2.50028	3.16884	4.38764
ANAPC1	22.3898	21.5944	14.5995	17.5737	14.3639	16.3544	6.45581	7.82946
ANAPC10	13.1837	12.162	15.4548	17.6829	11.4674	15.9719	11.3647	13.8806
ANAPC11	22.5818	23.9265	17.9951	20.5032	10.9429	12.7177	11.1536	13.6489
ANAPC13	17.71	16.5592	21.9243	29.6774	17.9309	26.6194	24.8915	34.9136
ANAPC15	13.1239	18.2429	16.2263	16.2928	9.31486	15.381	9.60382	10.1983
ANAPC16	20.0947	18.4523	16.4958	18.7853	23.1125	22.079	32.9864	35.5342
ANAPC1P1	0.116695	0.0919966	0.800691	1.30609	0.0825713	0	0.102396	0.0672092
ANAPC2	1.77777	2.3194	2.53414	2.45809	2.0172	2.14782	2.09199	1.91797
ANAPC4	13.6016	12.8748	12.8895	13.9363	14.9704	15.5464	10.3499	16.4171
ANAPC5	24.5664	27.0563	14.0329	20.928	12.1607	22.8021	16.4068	19.8076
ANAPC7	23.9722	22.9931	17.4862	22.4918	18.1958	17.9882	12.0132	11.7455
ANG	1.70438	1.85548	0.940995	1.59145	0.349902	0.104512	1.73263	1.74694
ANGEL1	4.29401	5.27918	3.2874	2.83509	3.65991	4.02119	3.09882	3.2648
ANGEL2	8.81494	9.02385	19.4301	19.9581	18.198	16.0159	10.3027	12.128
ANGPT1	2.15263	2.31165	0.0672029	0.0634735	1.83188	1.4941	26.1928	30.3087
ANGPT2	0.102554	0.0749383	0.391815	0.399818	12.3685	15.1113	2.06653	2.38553
ANGPT4	0.0280002	0	0.0309358	0	0	0.100472	0	0.0234624
ANGPTL1	0.0740258	0.174281	2.41033	1.77497	0.78675	0.724108	1.05089	1.69791
ANGPTL2	0.672647	1.17407	16.6126	16.9856	4.60657	5.37598	7.16308	5.59351
ANGPTL3	0.0116716	0.0118795	0.224748	0.31374	0.302331	0.19456	0.693095	0.831493
ANGPTL4	0.456165	0.573833	0.298781	0.33485	1.80138	4.05542	0.388745	1.32247
ANGPTL5	0	0	0	0	0	0	0.0226494	0
ANGPTL6	0.867925	0.788919	1.15237	0.479841	0.281902	0.845207	1.36935	1.18818
ANGPTL7	0.0661254	0	0.249117	0.056239	1.11694	0.657939	0.584232	0.628109
ANHX	0	0	0	0	0.0365137	0	0	0
ANK1	2.45961	2.90295	0.10512	0.127585	0.172234	0.10083	0.266433	0.282104
ANK2	3.63562	3.42339	5.01225	4.99245	7.63508	6.12979	34.7256	36.3268
ANK3	13.0252	11.9968	3.14425	2.92762	7.29134	6.64333	32.8574	39.2285
ANKAR	0.175218	0.192733	0.533943	0.434194	0.547731	0.598234	0.622367	1.10192
ANKDD1A	0.906247	0.894837	1.26105	1.19252	1.45285	0.715023	1.39567	1.25501
ANKDD1B	0.0391888	0	0.140148	0	0.247546	0.230082	0.0954523	0.342553
ANKEF1	2.85654	3.21812	2.8223	3.12081	5.20654	3.95974	1.73712	2.73014
ANKFN1	0	0	0.0399491	0	0.068487	0.0726271	0.26626	0.101604
ANKFY1	5.97059	5.70534	7.7884	7.82793	9.06136	10.3257	7.57787	8.38364
ANKH	1.3308	1.56749	1.51784	1.26293	2.10801	1.78911	7.95617	8.75902
ANKHD1	28.1601	29.6495	24.5549	21.6474	25.3113	28.984	16.0534	22.1095
ANKHD1-EIF4EBP3	0.297578	0.801633	1.42809	1.6662	1.23794	0.880191	1.42596	2.26954
ANKIB1	15.0458	15.4699	13.2759	15.3564	13.4755	13.6334	13.5313	16.938
ANKK1	0	0	0.02938	0.0422224	0	0.115187	0.142535	0.0428169
ANKLE1	2.02535	2.2745	1.26604	1.07652	2.03492	1.46847	0.311923	0.588643
ANKLE2	12.0326	14.8577	19.5722	21.3787	19.0357	23.0428	15.9361	17.5139
ANKMY1	0.192024	0.363793	0.162647	0.376572	0.472319	0.397931	0.0656489	0.61132
ANKMY2	6.09727	6.5376	7.30023	7.03983	8.28787	9.3638	14.8041	16.2862
ANKRA2	11.451	12.1854	6.33533	6.60072	6.53692	8.14404	13.4133	15.8948
ANKRD1	0.053964	0	0.0746162	0.0652457	1.47218	1.62664	1154.61	1350.31
ANKRD10	51.8172	63.5404	68.176	73.691	75.3648	99.2093	70.5349	70.5695
ANKRD11	7.19168	8.79066	11.8244	11.5258	11.3908	13.0563	9.04252	10.2918
ANKRD12	8.19841	7.26129	8.07615	6.81956	11.435	7.98406	9.90208	13.2812
ANKRD13A	9.64623	9.40424	16.8867	19.4164	12.6203	14.2935	12.4374	13.6956
ANKRD13B	3.5001	4.18959	0.574016	0.323111	0.811639	0.749101	1.40115	1.4874
ANKRD13C	11.2411	10.5846	7.66015	8.6316	10.1772	9.86629	10.1775	12.6293
ANKRD13D	4.58206	7.11744	5.25419	4.71179	2.6866	5.28464	6.7368	5.47411
ANKRD16	3.21765	4.11114	3.41754	4.53137	5.20271	7.48432	3.5021	3.33117
ANKRD17	27.457	27.6371	30.5849	32.4416	30.2524	30.6766	26.4199	31.0276
ANKRD18A	0.78027	0.796681	1.6094	1.37277	2.39807	1.76848	2.73206	3.98424
ANKRD18B	1.13435	1.15803	2.09603	1.94089	2.81396	1.73625	1.05456	1.35469
ANKRD18DP	0.0669574	0.0591028	0	0.0542471	0.0420503	0.0418952	0	0.0197388
ANKRD19P	2.26342	1.86329	1.10142	1.03736	1.61541	1.02063	0.469125	0.675893
ANKRD2	0	0	0	0	0	0	0.327988	0.383611
ANKRD20A1	0	0	0.0418006	0.0198406	0	0.059363	0.021712	0
ANKRD20A11P	0	0	0	0	0	0	0	0
ANKRD20A12P	0.0226213	0.0119241	0.0922233	0	0	0	0.0184579	0.0837377
ANKRD20A19P	0	0.0134702	0	0.0130912	0	0	0	0.0130124
ANKRD20A2	0	0	0.0207796	0	0.0189082	0	0	0
ANKRD20A3	0	0	3.64079e-05	0	3.61241e-05	0	0	0
ANKRD20A4	0	0	0.0210258	0	0.00957444	0.058836	0.043898	0.0574573
ANKRD20A5P	0.00604342	0	0.143286	0.104001	0.476132	0.457463	0.261938	0.338559
ANKRD20A8P	0.0408681	0.0234141	0.151659	0.182101	0.0493199	0.0650257	0.0715407	0.0479001
ANKRD20A9P	0.0973117	0.100834	0.451236	0.445448	0.566362	0.22444	0.84054	0.8152
ANKRD22	0	0	0	0	0	0	0.231227	0.273088
ANKRD23	0.756132	1.07935	0.691256	0.650844	0.974933	1.21606	1.243	1.24915
ANKRD24	1.24963	1.53048	0.432999	0.458712	0.855954	1.53788	0.217295	0.248355
ANKRD26	3.0554	3.04284	8.65485	8.80853	10.7812	10.631	9.00063	13.8794
ANKRD26P1	0.0083158	0.00514116	0	0.00636604	0	0	0.00731011	0.0604337
ANKRD26P3	0.0047096	0.0064614	0.00808697	0.025405	0	0	0	0
ANKRD27	15.8947	19.0484	9.12516	10.0865	7.68586	11.2906	4.90032	5.83525
ANKRD28	15.018	14.1829	11.0699	11.5743	11.1335	9.84194	8.33689	10.5664
ANKRD29	0.0896351	0.112391	0.0566863	0.0173381	0.016492	0	0.268303	0.558942
ANKRD30A	0	0	0	0	0	0	0	0
ANKRD30B	0	0.00974296	0.255665	0.297257	0.456022	0.339448	0.20034	0.376033
ANKRD30BL	0.0180428	0	0.10615	0.350243	0.13049	0.303741	0.748536	0.607394
ANKRD30BP2	0	0.00900307	0	0	0.0102264	0	0.0503364	0.0277022
ANKRD30BP3	0	0	0.0593728	0	0	0	0	0
ANKRD31	0.0575158	0.0460904	0.0973637	0.136468	0.159299	0.0569071	0.221722	0.297287
ANKRD32	9.31188	8.68416	6.11642	8.53517	6.80803	7.27762	6.85188	7.7357
ANKRD33	0.0840679	0.25974	0.142551	0.141042	0.248068	0.319511	0	0.0681953
ANKRD33B	1.09625	1.69773	2.04017	2.3214	4.07659	3.36627	4.21657	4.43016
ANKRD34A	0.068766	0.0678582	0.138341	0.160247	0.26974	0.260349	1.43002	1.38728
ANKRD34B	0.110036	0.161197	0.0278832	0.0142106	0.127924	0.1094	0.0344337	0.0887252
ANKRD34C	0	0	0	0	0	0	0.562767	0.411811
ANKRD34C-AS1	0	0	0	0	0	0	0	0
ANKRD35	1.63638	1.75573	3.357	2.88613	1.03333	0.375569	0.51015	0.506376
ANKRD36	0.709257	0.770508	4.36793	3.0566	6.54203	5.20198	9.89738	18.294
ANKRD36B	0.550921	0.443743	3.20867	2.58628	5.10212	4.65335	6.13677	11.7343
ANKRD36BP1	2.52644	2.23868	5.18885	4.61904	4.81207	3.9647	5.81325	10.107
ANKRD36BP2	0.00984167	0.0454098	0.197658	0.178451	0.555299	0.492766	0.066407	0.197879
ANKRD36C	0.315195	0.296051	1.83159	1.61468	3.32005	3.05296	6.60849	9.13542
ANKRD37	0.503399	0.887139	0.875278	0.767821	1.41464	2.02172	1.22972	1.03022
ANKRD39	4.72273	4.5644	3.19651	3.43495	1.9936	3.47789	5.03322	6.03227
ANKRD40	23.1131	25.0194	32.7345	29.0881	28.6496	28.1899	14.5746	18.1752
ANKRD42	2.408	3.24623	5.39422	5.13654	4.61799	4.58892	2.95784	4.70736
ANKRD44	0.135831	0.082109	2.48888	2.78676	0.36823	0.389014	3.19697	3.69047
ANKRD44-IT1	0	0	0.0305104	0.0705714	0	0.0450145	0.112935	0.139107
ANKRD45	0.360765	0.186829	0.253182	0.645919	0.211447	0.374864	0.660056	0.699848
ANKRD46	15.2276	15.9419	11.8869	14.4766	11.8436	14.8684	13.0384	13.6961
ANKRD49	6.95161	6.79597	6.44218	10.0019	6.17788	6.75814	10.4376	10.6283
ANKRD50	11.5145	11.4867	8.94994	9.42864	16.2574	16.3158	26.6273	35.7071
ANKRD52	2.09178	2.10157	2.76875	2.4071	2.34722	2.14436	5.94164	5.8888
ANKRD53	0.0185491	0.0597698	0.357725	0.484034	0.123471	0.197083	0.131813	0.384861
ANKRD54	1.74702	2.17674	1.72652	2.10784	1.26858	2.09505	2.93343	2.67224
ANKRD55	0	0	1.76205	2.20374	0.118678	0.0236805	0.111216	0.0621319
ANKRD6	1.26797	1.42522	2.48071	2.38684	3.02629	2.71637	7.63499	8.80614
ANKRD60	0	0	0	0	0	0	0	0
ANKRD61	0.373567	0.285002	0.673163	0.493241	0.386676	0.599931	0.583403	1.01665
ANKRD62	0.0148311	0.00593279	0	0.0159635	0.0226268	0	0	0.0110683
ANKRD62P1-PARP4P3	0	0	0	0.0258146	0	0	0	0
ANKRD63	0	0	0	0	0	0	0	0.315375
ANKRD65	0.18389	0.339247	0.0930254	0.264852	0.941677	0.923432	2.29714	3.02252
ANKRD66	0	0	0	0	0	0	0	0.0486904
ANKRD7	0.0931221	0.111731	0.409058	0.329566	0.282106	0.500518	0.220665	0.457415
ANKRD9	10.0595	10.786	1.6082	2.8938	2.45965	1.35844	20.5987	7.59817
ANKS1A	11.0479	13.4498	10.339	8.5792	9.85376	9.96843	8.8278	9.23672
ANKS1B	1.36111	1.49541	1.35239	2.15587	1.95344	1.54909	2.40899	1.93843
ANKS3	1.24193	1.59008	1.62844	1.93256	2.78153	3.5561	2.09747	2.23231
ANKS4B	0.0647021	0.0524158	0.0538782	0.135766	0.316213	0.170325	0.13994	0.219721
ANKS6	7.30276	7.74744	6.93857	9.1153	6.1003	7.07786	3.19317	3.22056
ANKUB1	0	0	0	0	0	0	0.0322002	0.129402
ANKZF1	17.1168	20.3376	13.3518	12.1442	17.3711	33.9048	21.8771	23.7825
ANLN	49.8416	53.0628	40.6622	44.3365	22.1738	24.3213	34.3928	37.9771
ANO1	0.591411	0.479909	0.0690457	0.0703613	0.359344	0.475212	0.477392	0.373288
ANO1-AS2	0	0	0	0	0	0	0	0
ANO10	19.2949	21.1395	12.978	16.0648	14.7813	17.3455	7.89555	7.75915
ANO2	0.678742	0.776076	0.836473	0.825069	1.27864	0.701785	0.126144	0.395387
ANO3	0.0055742	0	0	0	0.0700392	0.11045	0.305247	0.175007
ANO4	0.226239	0.226893	0.201775	0.281823	0.208249	0.316546	2.68398	3.80362
ANO5	3.93622	3.84898	1.00619	1.18172	1.64269	1.38424	17.1348	20.003
ANO6	33.0004	31.7385	19.3284	30.6485	15.6269	19.3118	34.182	36.6303
ANO7	0.408191	0.338974	0.545975	0.36823	0.697483	0.657121	0.415969	0.526139
ANO8	3.1781	4.23151	2.83173	1.93707	2.94564	3.06308	5.32665	4.38186
ANO9	0.0740852	0.158784	1.8665	1.34156	1.12722	1.47577	0.828334	0.912017
ANOS1	17.4328	17.4027	18.2981	21.9866	20.4265	16.3811	14.7959	16.6116
ANP32A	66.2846	90.5741	128.967	166.187	71.3068	86.1542	45.7246	76.803
ANP32A-IT1	0.12354	0.256049	0.821409	0.782577	1.06455	0.658524	1.34072	1.14348
ANP32AP1	0	0.157826	0.0971738	0.0879212	0.451761	0.142289	0	0.568807
ANP32B	11.7461	13.4797	34.389	24.6204	26.2392	53.4623	6.93508	12.626
ANP32C	0	0	0	0	0	0	0.106618	0
ANP32D	0	0	0	0	0	0	0	0
ANP32E	54.9777	68.2959	48.8173	66.3267	36.9638	39.0377	29.3194	48.694
ANPEP	0.160296	0.109203	4.36643	4.65235	4.59603	4.80676	0.343149	0.302041
ANTXR1	9.3642	9.81258	15.1708	16.6547	12.532	12.4893	46.1911	54.2902
ANTXR2	2.86636	2.80998	7.06571	6.66042	4.987	8.55894	20.549	22.1369
ANTXRL	0	0	0	0	0	0	0	0
ANTXRLP1	0	0	0	0	0	0	0	0.0318297
ANXA1	0.393769	0.318498	0.254328	0.168131	0.353615	0.233581	113.212	173.338
ANXA10	0	0	0	0	0	0	0.0476864	0
ANXA11	18.6468	18.0799	7.82119	7.68496	7.93733	8.04848	24.2383	20.7525
ANXA13	0	0	0	0	0	0	0	0.0933412
ANXA2	84.3175	86.5168	47.1531	66.1412	51.0152	73.2988	285.503	289.277
ANXA2P1	0.0407819	0.0859267	0	0.0960707	0.373283	0.126358	0.111071	0.551713
ANXA2P2	1.95812	1.81566	0.719984	1.44551	0.851094	1.49637	6.55985	9.34496
ANXA2P3	0	0	0	0	0	0	0.0406257	0.0406005
ANXA2R	0.910312	0.771938	1.71662	1.34082	0.136734	0.197529	0.184219	0.882515
ANXA3	15.7553	16.2366	2.58327	1.95226	7.3284	6.64551	44.345	55.3182
ANXA4	1.75026	2.22199	3.57486	4.26817	5.40117	5.81268	12.9296	16.7495
ANXA5	94.3117	115.754	115.777	144.582	78.1255	115.133	131.799	166.214
ANXA6	29.6793	36.8243	65.3632	81.2541	49.8995	78.9526	74.9027	77.4903
ANXA7	35.504	35.0001	29.9031	25.4685	25.5406	25.867	26.1198	29.4642
ANXA8	0	0	0	0	0	0	0.84508	0.70701
ANXA8L1	0	0	0	0	0	0	1.06021	1.18679
ANXA9	0.217024	0.537327	0	0.260656	0.249184	0.174646	0.379739	0.611918
AOAH	0.0242597	0	0	0.0830905	0.0668165	0.0877585	0.0838446	0.0894778
AOAH-IT1	0	0	0	0	0.303807	0	0	0
AOC1	0	0	0.131946	0.0231562	0	0	0.0314008	0.0213059
AOC2	0.779704	1.45328	1.03512	0.649412	0.692126	0.554087	0.694623	0.560938
AOC3	0.322329	0.421141	0.110208	0.156472	0.117462	0.0411146	1.01181	1.2005
AOC4P	0	0.0407989	0	0.0397159	0	0	0	0
AOX1	0.688431	0.607296	1.34476	1.52866	1.88112	1.70279	0.301708	0.283542
AOX2P	0	0	0	0	0	0	0.0125041	0
AP1AR	16.5516	16.4803	21.5723	27.8236	18.046	16.3221	11.0328	13.1178
AP1B1	18.8131	25.2222	10.0852	15.8854	8.39231	9.84967	9.62851	10.8071
AP1B1P1	0	0	0	0	0	0	0	0
AP1G1	25.5779	26.2153	17.298	21.9806	15.3931	14.7579	15.9905	20.1805
AP1G2	4.3547	5.58996	7.10792	6.72456	8.45979	11.0289	9.33721	7.50448
AP1M1	5.11239	5.98633	8.80643	8.70886	7.02485	6.3542	9.48663	9.51301
AP1M2	36.3868	40.1305	14.9964	16.476	6.40554	4.87643	2.38191	2.28592
AP1S1	8.56996	9.51273	3.2633	2.38988	3.33079	4.39112	4.48366	5.25267
AP1S2	99.2316	90.6303	40.6781	39.1808	84.6105	80.3507	45.0246	47.5613
AP1S3	4.96961	5.35492	0.194006	0.235907	0.781425	0.543348	1.79993	2.25998
AP2A1	14.0013	14.292	12.3028	12.7891	9.7999	12.1754	14.1781	9.11695
AP2A2	6.19197	7.67116	8.75517	7.46669	11.9819	12.7395	11.0492	10.554
AP2B1	46.84	41.2189	30.0855	34.9956	29.1699	31.7293	21.0334	21.5938
AP2M1	94.8176	92.1566	79.6917	70.7867	80.921	91.7476	56.6152	55.2021
AP2S1	25.6528	33.4341	16.1651	29.4673	8.27079	18.5363	12.8703	12.6376
AP3B1	31.7373	34.7241	36.6136	49.2779	27.1579	29.1575	24.4209	28.8624
AP3B2	1.14622	1.13759	1.55578	2.25131	1.76111	2.2788	0.278253	0.225729
AP3D1	18.5865	25.4568	27.9086	26.3664	24.7258	29.0872	15.421	17.7732
AP3M1	15.1359	14.4671	11.1746	15.4485	15.2347	13.5159	17.1336	24.5547
AP3M2	3.88117	4.16364	7.23001	10.1541	8.11078	9.49882	5.71252	5.86531
AP3S1	71.5549	66.4269	46.8362	56.3411	37.3537	44.0922	40.9208	41.3706
AP3S2	11.383	11.523	5.66531	7.13479	4.70666	4.02925	7.90117	7.87266
AP4B1	1.79841	2.44595	4.13787	5.3209	3.46788	4.94044	5.62967	5.6699
AP4B1-AS1	0.0406576	0.0249298	0.157861	0.261542	0.359189	0.353178	0.417322	0.335511
AP4E1	5.73367	5.8241	8.07146	7.30373	6.84875	6.74462	9.00029	10.5582
AP4M1	3.99449	5.03686	5.59468	5.44578	5.33507	5.33307	3.69633	2.83443
AP4S1	1.75401	1.92318	3.09323	2.31799	4.07142	2.65984	3.97245	4.19523
AP5B1	2.43245	2.49669	2.73861	2.6828	2.39647	2.58218	3.15475	2.85625
AP5M1	22.078	22.824	20.2427	26.3956	14.1794	17.0691	21.125	26.6533
AP5S1	0.461749	0.327275	2.13801	1.50361	1.14766	2.28076	1.96216	2.1935
AP5Z1	0.683089	0.597758	2.19196	2.25375	1.41915	1.60214	1.17561	1.03323
APAF1	7.8303	7.98739	9.6614	9.54212	7.26963	8.5971	8.95982	11.0381
APBA1	0.0351799	0.064638	0.156551	0.116822	0.311975	0.256383	2.0332	2.21511
APBA2	5.48161	6.05943	5.12984	5.49566	6.29575	8.28474	2.53269	2.81192
APBA3	2.45891	1.17427	3.20488	1.42216	2.37975	2.36054	1.48361	1.61308
APBB1	4.32445	5.79582	3.99565	4.97544	3.58637	7.34724	12.87	13.2611
APBB1IP	0.0238869	0	0.0202717	0.0337202	0	0.0923316	0.0449631	0.0214021
APBB2	11.1135	11.3552	6.7609	7.81441	10.855	8.81747	11.5241	13.4468
APBB3	1.04946	1.57271	4.18823	4.27393	8.25197	8.50423	4.97096	4.65675
APC	6.86474	6.88722	6.65456	7.5506	9.12819	7.54708	13.302	16.4222
APC2	0.103596	0.138739	0.220232	0.111093	0.900105	0.655502	0.295191	0.183738
APCDD1	1.64999	1.50686	12.6952	15.4962	3.098	5.58465	8.21332	7.01566
APCDD1L	1.79138	1.73693	1.97111	1.60261	15.8805	13.4335	4.81159	3.91813
APCDD1L-AS1	0.0563918	0.153016	0.144399	0.0636712	3.35087	4.26522	0.375176	0.293362
APCS	0	0	0	0	0	0	0.0713348	0
APEH	37.6522	42.5656	28.5193	27.0994	19.8947	29.4569	14.7932	15.1435
APELA	5.34657	4.60688	0.340962	1.19665	27.0194	11.5261	1.16862	0.64367
APEX1	193.946	259.945	349.237	306.008	307.555	302.998	91.3186	125.032
APEX2	6.99436	7.32343	7.01178	11.3321	5.95305	6.72951	4.95607	5.45851
APH1A	20.6442	26.4475	16.087	20.3565	12.9166	18.0266	19.5463	17.1558
APH1B	9.10042	7.80398	6.3589	7.39993	4.01259	3.51453	4.92174	6.86255
API5	70.4288	64.9428	53.981	61.6062	48.5673	42.4433	23.2611	28.986
APIP	21.9922	22.649	25.3772	28.0199	13.0214	18.0914	14.2087	18.6889
APITD1	5.06809	7.22345	12.6753	9.75062	11.4303	9.93953	2.32398	3.69889
APITD1-CORT	1.37556	0.934449	2.55795	1.20982	2.0383	3.23802	2.14732	0.703221
APLF	1.91325	2.14485	3.36719	3.78426	5.9431	9.12237	3.86232	4.87996
APLN	0.67438	0.453545	0.159456	0.0875464	0.0804252	0.345813	1.57523	2.23161
APLNR	0.0944341	0.167028	240.587	339.639	110.309	218.945	2.40607	2.57206
APLP1	1.52201	1.91202	1.1456	0.881508	2.03917	2.87287	8.35511	6.3998
APLP2	163.521	201.327	183.742	202.848	166.991	215.869	196.099	255.639
APMAP	37.0543	44.8015	36.6613	41.3912	29.8871	36.2732	36.1615	35.5352
APOA1	0.031329	0.0475745	0	0.0988519	2.13176	1.36174	5.06133	4.84805
APOA1-AS	0.440676	0.613264	0.285617	0.451624	0.684389	0.339238	0.793558	0.819298
APOA1BP	15.751	15.1529	12.2024	10.7879	18.4924	19.0242	9.58034	11.6883
APOA2	0	0	0.10255	0.104182	1.05747	1.46875	2.83995	1.52718
APOA4	0	0	0	0	0	0.0965403	0.203832	0.30421
APOA5	0.0737357	0.088887	0.0369068	0.0313006	0	0.101793	0	0
APOB	0.102083	0.0796441	0.0740861	0.0744257	0.843045	0.365048	2.68399	3.02742
APOBEC1	0	0.126202	0	0	0	0	0	0.157336
APOBEC2	0.150638	0.278296	1.36024	0.746047	0.843265	1.2822	27.2046	27.2453
APOBEC3A	0.0290846	0.0430992	0.20244	0.0898256	0.0857307	0.294606	0.107994	0.321626
APOBEC3A_B	0	0	0	0	0	0	0	0
APOBEC3B	3.36953	4.38857	5.26865	4.78101	3.67866	2.72476	4.54076	4.82637
APOBEC3B-AS1	0.727877	1.46996	2.09138	2.15997	0.102822	0.288748	0	0
APOBEC3C	7.79108	6.39096	13.0452	18.3737	7.25605	13.3831	15.5174	13.2921
APOBEC3D	3.5474	4.45982	3.68917	4.05389	2.87427	3.65891	0.970374	1.31787
APOBEC3F	1.34739	1.27582	2.97069	3.08051	2.27295	2.01317	4.33541	2.37556
APOBEC3G	0.210845	0.33948	8.06609	10.0875	6.07379	9.61656	1.05811	0.848133
APOBEC3H	0	0	1.65559	1.1561	0.643146	0.694147	0	0
APOBEC4	0	0	0.0672024	0.0913236	0.116246	0.105514	2.31991	2.93725
APOBR	0	0	0	0	0.0154075	0	0.0253761	0
APOC1	21.3959	23.6209	31.6815	43.0777	56.2576	103.759	5.43756	7.01293
APOC1P1	0.373773	0.136602	0.686334	0.470969	0.367936	1.26294	0.12508	0.103654
APOC2	0	0	0	0.0567741	0.0624901	0	0.476717	0.817029
APOC3	0	0	0	0	0	0	0.697125	0.546806
APOC4	0	0	0	0	0	0	0	0
APOC4-APOC2	0	0	0.0333208	3.47896e-07	0.0490485	0	0.185359	0
APOD	0	0	0	0	0	0	0	0
APOE	163.87	209.166	271.237	258.74	511.83	723.86	127.715	117.272
APOF	0	0.0846938	0	0.0302888	0.0285785	0	0	0
APOH	0	0	0	0	0	0	0.175617	0.262926
APOL1	0	0.0133833	0	0	0.0142445	0	0.220073	0.401578
APOL2	1.40349	2.04113	1.21065	1.32105	0.976423	0.752758	4.57541	6.47538
APOL3	0	0	5.50047	5.1787	0.0975937	0.251187	0.187647	0.351886
APOL4	0.0177184	0.0572046	0.199452	0.0778315	0.156999	0.0756254	0.201465	0.256562
APOL5	0	0.0363042	0	0	0	0	0	0
APOL6	0.00354308	0	0.0489845	0.0867565	0.0557999	0.0511917	0.920725	1.29917
APOLD1	0.286203	0.262745	0.327014	0.423222	0.766237	0.80811	3.21463	3.94823
APOM	0	0	0	0	0	0	0	0
APOO	24.6209	24.1051	18.8336	19.0792	19.3394	23.2703	10.1648	12.4195
APOOL	4.77689	3.69814	4.47324	3.43483	4.63432	3.26373	16.3607	20.2913
APOOP5	0	0	0.359418	0.0584288	0	0	0	0
APOPT1	9.04798	11.125	12.237	9.67094	10.7692	13.1636	8.40603	10.0935
APP	197.24	244.182	184.159	191.666	154.832	204.448	194.313	239.078
APPBP2	6.9093	6.54779	6.53135	6.94656	7.34505	6.98702	19.3399	22.4795
APPL1	27.3556	28.068	18.0648	22.2262	17.3486	15.915	20.7839	26.7829
APPL2	5.709	6.39404	15.2901	18.7402	9.57558	10.0763	8.51244	10.831
APRT	54.6496	58.2802	33.8515	30.184	23.4711	37.8431	12.9337	10.9091
APTR	2.96424	4.33318	5.36696	2.62234	3.42369	3.76604	4.00635	3.59561
APTX	12.3867	13.719	11.1848	15.198	11.4655	12.7825	7.70383	10.7705
AQP1	0.0276319	0.0218544	0	0.0219492	0.0581577	0.37558	29.5613	32.8658
AQP10	0	0	0	0	0	0	0.347204	0.46732
AQP11	0.485659	0.418322	0.87118	0.740192	1.7695	0.549952	1.19901	0.906318
AQP12A	0	0	0	0	0	0	0	0
AQP12B	0	0	0	0	0	0	0	0
AQP2	0	0	0	0.0134714	0	0	0.0180961	0.0150717
AQP3	0.195853	0.323571	0.0447885	0.154589	0.444762	0.775602	2.06695	1.76675
AQP4	1.32993	1.70024	0.0737343	0.084704	0.706221	0.758156	0.231826	0.0784506
AQP4-AS1	0.115203	0	0	0	0.301171	0.182303	0.0342971	0.159574
AQP5	0.131763	0.0522053	0.198495	0.206154	0.04896	0.195492	0.0686196	0.0988657
AQP6	0	0	0.0206809	0	0.0621447	0.0700703	0	0.0401587
AQP7	0	0	0	0	0.0980965	0	0.0699073	0.176816
AQP7P1	0.00847349	0	0.0320331	0.0142437	0	0	0.460443	0.130753
AQP7P3	0	0	0	0	0	0	0	0.129068
AQP8	0	0	0	0	0	0.114554	0	0.152573
AQP9	0	0	0.0192841	0.0768052	0	0.0221697	0.0227595	0.0893898
AQR	58.638	59.3229	26.4331	29.4516	24.2171	27.9399	16.0993	22.3066
AR	3.82112	4.08534	1.6019	1.51196	1.88444	1.22946	0.726031	0.746656
ARAF	9.81516	10.6759	7.69333	7.7815	8.11121	8.54612	8.64068	7.56162
ARAP1	9.47256	12.485	11.989	14.5648	6.20379	11.1216	19.8846	23.2288
ARAP2	0.18982	0.227831	0.242865	0.161564	0.333298	0.345609	3.00906	4.46884
ARAP3	8.40975	9.04812	1.76047	1.2857	1.8772	1.88547	2.77807	2.90913
ARC	0.738219	0.627148	0.0817059	0.116698	0.179474	0.276696	0.073452	0.0464084
ARCN1	94.5692	100.909	55.2167	58.0764	44.4472	50.0094	57.5599	72.5049
AREG	0	0	0	0	0	0	0	0
AREL1	7.62965	8.70777	7.64527	10.8105	7.91287	8.6711	8.08586	9.02571
ARF1	178.149	233.174	146.772	184.522	95.0506	124.431	165.608	139.414
ARF3	46.5603	53.5849	39.353	54.9594	33.3812	33.8221	27.7299	24.2048
ARF4	98.7868	106.069	46.3237	69.4545	50.6272	64.1147	118.063	125.872
ARF5	22.9247	24.1489	17.3248	25.4432	5.897	13.7628	17.4999	13.3633
ARF6	36.2438	35.4876	40.7347	37.439	30.0576	26.8947	20.8976	24.8575
ARFGAP1	7.24282	9.59848	7.50029	8.76792	8.03173	10.1356	11.4116	10.484
ARFGAP2	11.0975	13.2395	9.77178	13.2282	6.97183	8.82418	11.0526	12.6145
ARFGAP3	15.7519	17.1804	9.37679	12.7892	10.9916	16.0109	26.9137	34.2281
ARFGEF1	43.5756	46.0525	15.305	18.6489	14.4185	15.0263	16.5351	19.8642
ARFGEF2	9.46319	9.68729	10.8982	11.9703	10.5838	10.3019	15.419	15.816
ARFGEF3	7.19385	7.45391	0.844826	0.681838	2.99175	1.95782	1.30232	1.68823
ARFIP1	23.7008	23.3538	14.5736	20.7245	12.4206	12.486	11.3846	17.174
ARFIP2	4.42928	5.17396	4.23406	5.50318	3.54339	6.13514	5.70482	4.97713
ARFRP1	2.27983	3.68216	7.24301	5.92992	5.10794	5.26372	6.36255	4.61067
ARG1	0.0567953	0.0236573	0.0320802	0.166036	0.254934	0.0367889	0.230689	0.329058
ARG2	16.7642	19.05	23.6624	26.37	11.0772	11.7296	24.0717	23.1645
ARGFX	0.0472885	0	0	0	0.0398306	0.0274565	0	0.0586169
ARGFXP2	0.210921	0.240858	0.14991	0.287417	0.540166	0.392834	0.761555	0.527211
ARGLU1	39.7717	43.5784	87.062	112.254	76.2559	109.524	81.6592	94.1249
ARHGAP1	7.3459	7.3128	5.59429	5.48156	4.38454	4.51236	12.8557	12.0101
ARHGAP10	2.99243	3.2336	7.67409	10.2096	2.29224	3.54531	18.4808	21.9344
ARHGAP11A	38.9064	41.4381	30.401	37.2515	20.6767	26.9775	13.8952	14.8751
ARHGAP11B	9.89772	9.62921	15.358	15.7979	13.1118	12.883	6.9455	8.98204
ARHGAP12	27.2139	25.0926	26.4612	30.0838	27.6861	26.343	18.0007	22.4252
ARHGAP15	0	0	0	0	0	0	0.156796	0.173442
ARHGAP17	7.37907	8.09169	9.11435	8.10772	8.55989	6.5595	5.7217	5.56587
ARHGAP18	2.03536	2.00255	0.41185	0.309132	1.62004	0.906817	5.20695	7.14551
ARHGAP19	35.4905	35.7804	14.5451	19.4705	12.7244	13.2849	5.24765	7.17523
ARHGAP19-SLIT1	0	0.562064	0	0.115713	0.234401	0	0.106745	0
ARHGAP20	0.0245185	0.00648875	0.672287	0.963594	0.0192577	0.0606128	0.203885	0.304831
ARHGAP21	15.1382	17.0514	12.894	16.2072	11.2232	12.3996	26.2216	30.8389
ARHGAP22	1.96252	2.56464	0.877327	0.915801	1.54529	1.73081	2.57739	1.98515
ARHGAP23	1.9903	2.88644	2.22711	1.93817	3.84649	3.17115	12.8059	9.30386
ARHGAP24	0.701665	0.703915	7.97222	9.74988	4.35313	5.41737	3.25447	3.22055
ARHGAP25	0.527066	0.728837	0.27684	0.170645	0.109928	0.345141	0.466569	0.368689
ARHGAP26	2.80409	3.05744	2.6477	2.26944	2.1946	1.70713	5.82865	7.34031
ARHGAP26-AS1	0	0	0	0	0.129819	0	0	0.0578622
ARHGAP26-IT1	0	0	0	0	0	0	0	0
ARHGAP27	0.0117341	0.0186175	0	0	0	0.0543024	0	0
ARHGAP28	6.39021	5.14044	5.48738	6.89373	15.2491	14.3769	11.2887	13.7866
ARHGAP29	1.2512	1.17754	4.94374	5.65544	2.26611	2.86216	30.859	35.3308
ARHGAP30	0.116569	0.100137	0.529592	0.23265	0.31053	0.390575	0.745783	1.52982
ARHGAP31	3.09516	3.40967	1.92602	1.80986	1.35657	1.13614	8.53754	8.64965
ARHGAP31-AS1	2.34919	2.04153	0.704836	1.34638	2.04768	1.21396	3.72067	5.87244
ARHGAP32	4.24941	4.21175	5.93327	5.46488	7.89016	5.72731	6.22066	7.25901
ARHGAP33	0.693047	0.806558	0.439807	0.300958	0.350954	0.375145	0.950675	0.958351
ARHGAP35	17.2511	21.5096	18.5273	16.3888	23.5597	20.6061	27.3244	26.0171
ARHGAP36	0.0747559	0.243255	0.29999	0.0221153	0.221606	0.0294291	0.027625	0.0524305
ARHGAP39	2.40163	3.23959	2.75341	2.78698	3.35289	3.74984	1.6041	1.5382
ARHGAP4	4.00924	4.54579	3.41101	3.70434	2.87129	4.08728	1.51454	1.52216
ARHGAP40	0	0.073925	0.256711	0.144576	0.884062	1.17702	0.327855	0.644324
ARHGAP42	14.6164	15.2471	8.51263	11.4737	14.9913	14.706	23.89	27.0312
ARHGAP44	6.86165	7.61642	3.83923	3.69683	3.679	5.6495	3.0516	3.11518
ARHGAP5	25.466	23.4457	19.4921	23.7587	25.6241	23.4584	45.2282	63.0511
ARHGAP5-AS1	1.00776	0.797517	0.543044	0.928293	0.858519	1.47195	3.91748	4.7047
ARHGAP6	0.230983	0.277236	0.343352	0.515532	1.26376	2.17163	3.00705	3.27942
ARHGAP8	20.3996	24.4884	4.24027	5.59911	2.52685	4.26311	6.18966	5.80876
ARHGAP9	0.428344	0.308885	0.164354	0.812779	0.378393	0.81454	0.152219	0.0992107
ARHGDIA	18.422	21.4683	21.3556	20.8346	18.3624	19.4494	36.5525	27.5426
ARHGDIB	0.0966275	0.143918	0.200023	0.103793	0.120524	0	26.2523	33.0444
ARHGDIG	0.592276	0.377074	0.834258	0.431909	0.176519	0.126415	0.601886	0.220925
ARHGEF1	7.9088	8.70993	5.52827	5.45747	4.4818	5.80878	4.84175	4.82195
ARHGEF10	22.9518	25.0894	8.52347	7.12516	11.6709	11.3658	10.2768	9.97622
ARHGEF10L	6.51493	8.13655	2.4359	2.60763	5.62396	8.13466	6.16382	5.08686
ARHGEF11	7.91834	9.31204	10.4856	10.1886	12.8598	12.4453	10.0812	9.31451
ARHGEF12	13.1764	14.6833	12.1107	12.0818	9.24093	12.0089	34.5536	44.5255
ARHGEF15	0.213438	0.148574	0.0441041	0.145385	0.273924	0.387048	0.292763	0.170472
ARHGEF16	2.73405	3.67517	2.28176	1.45726	2.30457	2.52816	2.02585	1.75497
ARHGEF17	1.37183	1.24256	0.412416	0.370348	3.38949	4.03139	9.82474	8.802
ARHGEF18	12.6022	15.8006	7.83123	7.70175	8.78086	9.63812	6.46805	5.86293
ARHGEF19	7.47187	7.96161	2.23623	2.38786	2.0312	2.72552	2.24736	1.91293
ARHGEF2	11.4203	13.0666	9.20209	8.83674	13.2436	16.0979	8.36671	9.75349
ARHGEF25	2.36615	2.69329	2.94843	5.25217	3.46867	5.75456	9.99667	11.418
ARHGEF26	4.87797	5.55729	4.04987	4.037	3.74421	2.83916	2.89932	3.11346
ARHGEF26-AS1	0.0638659	0.0873477	0.045328	0	0.100641	0.068647	0.217691	0.187454
ARHGEF28	0.246233	0.331739	0.0293371	0.0738694	0.212875	0.18708	1.48353	1.40178
ARHGEF3	2.1917	2.40467	0.999212	1.05273	1.11989	1.13907	5.30106	6.25533
ARHGEF3-AS1	0	0	0	0	0	0	0	0
ARHGEF33	0.0905984	0.0279792	0.263922	0.323124	0.213809	0.38883	0.44846	0.602537
ARHGEF34P	0.192855	0.114618	0.0996093	0.23493	0.0847929	0.0706466	0.238604	0.120476
ARHGEF35	1.68557	2.39583	1.8367	1.34642	1.14151	1.21797	0.789939	1.03131
ARHGEF37	0.0596997	0.0607229	0.0377816	0.0429562	0.149468	0.21097	1.81524	2.03427
ARHGEF38	0	0	0.0537964	0	0.0365392	0	0.0748058	0.0856076
ARHGEF38-IT1	0	0	0	0	0	0	0	0
ARHGEF39	4.59101	5.07588	3.91224	3.27166	3.05095	3.2341	2.26606	2.54789
ARHGEF4	1.14794	1.30596	0.595998	0.683985	2.28358	2.66313	1.15065	0.864376
ARHGEF40	6.3382	7.30044	4.82473	5.94178	5.42899	6.58541	6.78301	5.42335
ARHGEF5	0.670651	0.785232	0.51832	0.38431	0.296918	0.301017	0.531708	0.531799
ARHGEF6	3.72994	3.60583	2.84476	2.92693	1.50274	1.4862	2.08543	2.45439
ARHGEF7	10.2107	10.755	12.2343	9.59733	14.7173	14.4552	12.5326	14.4933
ARHGEF7-AS1	0	0	0	0	0	0.594731	0	0
ARHGEF7-AS2	0	0.05316	0	0	0	0	0.219808	0.202973
ARHGEF9	4.99273	6.02918	5.99395	6.41336	7.64955	10.3538	20.6399	22.8313
ARHGEF9-IT1	0	0	0	0	0	0	0	0.314839
ARID1A	10.8163	11.734	18.9595	14.1988	18.8041	16.7714	14.3475	14.308
ARID1B	8.79619	8.07954	10.7126	9.12528	12.645	13.1779	13.9473	12.75
ARID2	14.9854	13.6156	17.2242	16.0193	23.5245	20.6945	18.0585	19.7543
ARID3A	15.971	17.1262	35.0463	35.8633	24.1889	30.7374	13.1564	14.0628
ARID3B	27.1639	29.098	20.1511	15.9939	30.2476	30.4316	4.75475	5.23685
ARID3C	0	0	0	0	0.267694	0.11732	0	0.0471934
ARID4A	2.68547	2.5702	3.38537	3.87217	3.93712	4.75598	6.07792	8.9403
ARID4B	11.1715	11.9872	13.214	15.1088	15.3195	17.0697	12.7514	20.3781
ARID5A	5.39041	7.15331	1.30458	1.89595	0.667825	0.316574	3.59396	5.2247
ARID5B	1.18569	1.12061	0.816949	0.897392	0.27466	0.572808	19.2592	22.2505
ARIH1	35.6393	35.41	21.3477	21.8974	24.2975	25.3159	31.757	38.7942
ARIH2	29.8437	36.9651	20.8638	26.2319	17.3124	22.0548	22.2806	28.1096
ARIH2OS	1.32386	1.36909	1.3622	0.97714	1.36294	3.38625	1.77716	1.71327
ARL1	29.7085	29.3794	19.0265	28.7197	16.9674	15.0733	39.951	43.352
ARL10	0.505817	0.519925	0.969589	0.962261	0.954734	1.43119	2.57884	2.71
ARL11	0.11518	0.179737	0.172919	0.27861	0.214891	0	0.181673	0.225521
ARL13A	0.0137224	0	0.118292	0.0214894	0.104414	0.0272522	0.0478167	0
ARL13B	3.75499	3.90449	6.25353	6.19794	5.83998	5.04456	4.52339	6.39729
ARL14	0	0	0	0	0.0952132	0.43047	0	0.0576212
ARL14EP	10.889	12.4676	10.0431	14.5573	12.7407	15.987	11.7579	17.998
ARL14EPL	0	0	0	0	0	0	0	0
ARL15	16.6123	14.7964	13.9796	14.037	10.0196	7.44964	13.1414	15.1894
ARL16	8.86586	12.7505	7.88135	11.3631	5.74539	10.5531	6.68801	6.50246
ARL17A	0.645169	0.66818	1.27265	1.27695	1.24219	1.1371	2.0126	1.70386
ARL17B	0	0	0	0	0	0	0	0
ARL2	55.8027	59.7906	36.4831	62.3824	26.309	33.9815	24.8164	17.1246
ARL2-SNX15	0	0.00249464	0.391171	2.05821	0	0	0	0.000349511
ARL2BP	9.03951	12.0544	5.6258	8.42091	14.7994	17.1564	23.0294	29.0719
ARL3	4.93026	5.71548	6.46529	7.46372	5.4583	7.14692	7.14878	7.62291
ARL4A	6.1807	5.88662	8.32041	10.1313	9.78329	7.74813	16.7814	20.8753
ARL4C	5.74945	7.56351	10.5148	15.4172	26.0117	33.0205	17.2815	18.6074
ARL4D	1.33285	3.2774	38.482	45.1794	10.9478	13.6548	3.99911	3.21289
ARL5A	48.6886	45.7911	45.713	47.6263	47.021	28.7609	51.8668	67.2525
ARL5B	53.702	51.3193	34.8204	41.3373	36.2381	27.2341	39.5046	45.6928
ARL5C	0	0.0861914	0	0	0	0	0	0
ARL6	3.00473	2.28181	5.24388	5.35376	4.04221	5.6352	3.13117	4.4095
ARL6IP1	198.843	201.409	97.7729	166.669	103.976	116.713	66.582	84.6234
ARL6IP4	27.4502	41.9806	58.0159	50.3949	45.2391	87.9419	28.7368	43.2344
ARL6IP5	21.3293	21.1828	10.1556	10.8853	10.695	10.8083	69.0033	90.4699
ARL6IP6	25.8566	23.1429	25.6506	33.084	20.9374	18.8567	10.0163	11.2733
ARL8A	12.7408	13.3087	7.7335	11.4436	7.87614	7.21079	12.1784	11.4329
ARL8B	19.2081	16.7927	20.3537	23.5926	17.1943	17.2812	25.2756	27.4093
ARL9	0.0466008	0.27872	0	0.238877	0.0812046	0.35382	0.168897	0.739736
ARMC1	34.6081	32.7532	23.4891	30.0117	22.8794	21.9467	16.1439	22.3596
ARMC10	24.8621	21.9242	10.1817	12.6168	17.1568	17.0206	8.05414	10.3854
ARMC12	0.242624	0.753826	0.111066	0.222703	0.270589	0.502782	0.332071	0.147379
ARMC2	0.695234	0.597839	1.1642	1.28602	0.888595	1.01705	1.5887	1.71887
ARMC2-AS1	0	0	0.548433	0.182787	0	0.0981073	0	0
ARMC3	0.0274199	0.0334089	0.021747	0.142702	0.0765707	0.0193145	0.0790695	0.18037
ARMC4	2.46687	2.26759	1.02765	1.01496	2.41894	2.60485	0.220653	0.510511
ARMC5	2.17827	2.62163	3.34768	4.3364	3.84808	2.99706	3.22623	2.68561
ARMC6	5.40683	7.51325	5.88643	7.22313	4.73169	5.12181	2.05515	1.96415
ARMC7	1.23421	1.73889	1.82025	2.21144	2.34359	2.91091	1.70615	1.6329
ARMC8	16.8654	15.7957	18.9333	15.7414	20.1864	18.8303	17.5567	18.57
ARMC9	6.84111	8.86097	9.07457	10.2508	7.88723	8.63293	5.17221	7.90676
ARMCX1	16.2088	18.817	9.60182	11.2224	12.2732	13.3968	16.478	21.7459
ARMCX2	26.9723	28.7399	21.6804	21.8722	19.491	18.1204	23.47	32.0722
ARMCX3	7.90478	8.3614	6.15468	8.34101	7.27403	10.652	35.3219	52.4036
ARMCX4	1.20482	1.20192	2.80581	3.02472	3.63663	4.39416	4.43927	6.18498
ARMCX5	4.97677	6.2069	3.93297	5.17218	3.30502	2.76681	4.50682	5.28638
ARMCX5-GPRASP2	0.781532	0.569104	1.68431	1.2275	1.19677	1.24361	1.79286	2.26864
ARMCX6	9.94342	10.867	9.25057	17.844	13.4319	15.8934	29.5748	32.4222
ARMS2	0	0	0	0	0	0.22866	0.606903	0.0931048
ARMT1	81.6503	82.5244	45.7895	53.2931	47.5253	31.0564	19.422	25.4396
ARNT	11.1806	13.3807	8.58275	8.7829	9.00697	8.73292	15.0623	16.9989
ARNT2	0.723179	1.04339	1.58833	1.69114	1.52765	1.75878	2.90981	2.89451
ARNTL	1.97783	2.18419	1.07683	1.29317	0.744147	0.848497	2.09466	2.30179
ARNTL2	5.74296	5.56934	2.99942	3.36106	2.72345	1.83077	1.74218	2.34891
ARNTL2-AS1	0.113572	0.151501	0.170971	0.0937991	0	0	0.093521	0
ARPC1A	112.686	137.11	121.68	131.829	94.9714	97.625	89.4943	87.5443
ARPC1B	14.6896	17.8623	13.7491	14.0634	7.98543	7.24569	10.9557	9.68026
ARPC2	86.64	82.2694	133.444	204.846	42.7476	52.9663	116.785	118.106
ARPC3	131.035	139.195	120.649	131.693	70.2308	121.759	77.7761	98.0653
ARPC4	29.0158	37.896	31.7216	35.9956	19.2169	24.9267	22.5331	23.635
ARPC4-TTLL3	0.144459	0.378207	0.604252	0.232162	0.864077	0.523855	0.819668	0.763671
ARPC5	49.7229	46.601	22.3787	37.8693	22.7388	19.0051	61.0475	80.8354
ARPC5L	14.4378	18.6249	18.3691	17.8807	16.2507	17.5075	10.6109	15.2096
ARPIN	1.37916	1.17144	4.28507	4.29434	3.5298	3.33223	5.68638	6.45578
ARPP19	110.767	106.303	105.983	111.422	94.4063	66.8221	69.5778	79.7627
ARPP21	0	0	0	0	0.175465	0.0396935	0.470436	0.651178
ARR3	0.0234023	0	0.0420621	0.0678702	0	0.0850695	0.044538	0.0676543
ARRB1	8.40904	9.97261	7.88019	6.00374	3.07079	4.33311	3.47029	3.55128
ARRB2	14.4656	14.4642	5.46024	7.04486	7.98819	9.14593	3.16067	2.90359
ARRDC1	6.60566	7.8065	2.17748	2.29356	2.24831	4.19193	10.3837	7.52747
ARRDC1-AS1	4.80599	4.72301	2.89613	1.96541	3.14113	2.43563	3.56248	4.43199
ARRDC2	1.41527	1.54306	1.81844	1.93279	2.79142	3.93071	1.37648	1.35847
ARRDC3	7.43164	7.82393	8.17275	10.2778	37.0657	46.2243	30.5396	39.1574
ARRDC3-AS1	0.118274	0.267326	0.517566	0.821228	1.01188	0.68116	0.629041	0.758379
ARRDC4	1.73835	1.47434	0.549344	0.411079	0.482189	0.703564	5.54195	7.0396
ARRDC5	0	0	0	0	0	0	0	0
ARSA	0.530975	0.638583	1.03039	0.872319	0.468647	0.988195	1.66067	2.20897
ARSB	6.2662	5.85683	10.2748	11.7587	13.1454	13.1287	21.5594	36.1899
ARSD	0.449415	0.527023	1.22655	1.60646	1.78255	1.96547	2.48306	3.48988
ARSE	1.42833	1.95242	2.39915	3.2116	4.62704	6.39201	0.350866	0.472326
ARSF	0.0665048	0	0.151682	0.310449	0	0.131309	0	0
ARSG	1.89872	2.72457	0.510051	0.488146	1.3292	1.40924	1.21581	0.706649
ARSH	0	0	0	0	0	0	0.0469012	0.124257
ARSI	2.14351	2.4363	0.915419	1.36396	0.250151	0.209175	1.87124	1.69868
ARSJ	1.57573	1.31635	1.25918	1.32894	0.41084	0.320329	4.0748	4.70754
ARSK	11.7309	11.3704	6.46447	5.4418	7.6746	6.96942	7.78416	8.07452
ART1	0	0	0	0.16589	0	0	0.154255	0.0552053
ART3	0.0504323	0.0628049	0.0417318	0.0384605	0.402258	0.103049	1.91299	3.44622
ART4	0.0422556	0	0.069766	0.0853201	0.0287101	0.0823078	4.21477	4.34796
ART5	4.68467	3.42148	5.01042	3.01232	4.94562	7.36117	0.375222	0.225008
ARTN	1.99446	1.76609	0.280138	0.0627434	0.469922	0.420255	0.494718	0.360834
ARV1	9.00606	9.2548	8.93174	9.40032	7.17355	6.0034	12.1122	10.4031
ARVCF	3.16575	4.725	4.87365	2.10103	8.16683	6.63983	5.42807	3.92304
ARX	0	0	0	0	0	0.0445577	0	0.0733453
AS3MT	7.83042	7.88755	3.66309	4.87629	5.33462	5.68724	9.48888	11.7654
ASAH1	17.3806	19.9468	8.39306	11.8022	12.8931	15.9005	104.989	134.993
ASAH2	0.16432	0.339495	0.433909	0.227028	0.305609	0.274584	0.0472285	0.134611
ASAH2B	0.346195	0.0965453	1.56009	0.672519	0.456837	0	0	0.124013
ASAP1	9.24053	8.18089	8.58898	7.19695	8.14983	6.10972	14.0707	15.3444
ASAP1-IT1	0.120687	0.149529	0.268095	0.227389	0.410813	0.249383	1.93825	1.56438
ASAP1-IT2	0.192387	0.0913537	0.246617	0.0520522	0.0694641	0.134593	0.465885	0.642295
ASAP2	8.35944	8.5193	4.73553	5.98203	7.5139	7.76572	13.8449	16.0534
ASAP3	18.4798	24.3433	14.1334	14.6519	9.441	11.2038	11.4547	12.9085
ASB1	3.31819	3.93348	5.31279	4.91851	4.49507	5.07692	6.75433	6.81487
ASB10	0	0	0	0	0	0	0.223808	0.333011
ASB11	0	0	0	0	0	0	1.21956	1.20541
ASB12	0.226996	0.415938	0.05593	0.0524191	0.176156	0	0.0570649	0.0446255
ASB13	4.38333	4.36955	2.99729	4.32441	2.46737	2.73441	2.40886	2.40354
ASB14	0.350422	0.73964	0.726737	0.712238	0.847379	0.353713	2.66505	2.63929
ASB15	0	0	0	0	0.0200511	0.0510129	0.0824674	0
ASB16	0.450873	0.598494	0.240051	1.35124	1.28047	0.554174	2.42794	2.4449
ASB16-AS1	3.3508	3.32703	6.46531	4.34497	5.49164	3.04647	5.09238	4.53501
ASB17	0	0	0	0	0	0	0	0
ASB18	0	0	0.0698903	0	0	0	0	0
ASB2	0.032717	0.0782858	0	0	0	0.107759	9.98744	8.01737
ASB3	23.1719	21.4388	18.0795	18.5118	16.6094	17.2428	19.4848	21.0319
ASB4	0.0330767	0	0	0.0862847	0.0109333	0	0.0142335	0.0828428
ASB5	0	0	0.256018	0.378124	0.0436018	0.0361943	0.0232117	0.0675469
ASB6	4.34673	4.73739	3.8341	4.05577	3.584	3.62753	4.47335	3.95108
ASB7	6.46304	6.57573	6.2859	7.62868	6.79617	8.17256	6.95661	7.30312
ASB8	2.04573	2.61422	2.49471	3.42473	3.28002	2.48919	10.1633	10.4589
ASB9	0.108471	0.179664	1.1203	1.44517	0.269465	0.150774	1.40196	1.55428
ASB9P1	0.05301	0	0.329957	0.116196	0.0826197	0	0.0493766	0.191427
ASCC1	18.8166	19.4024	13.9333	20.0635	15.4906	19.8588	14.0759	17.7101
ASCC2	6.6995	7.98953	7.86458	8.55612	7.33728	10.1707	6.34097	6.91351
ASCC3	36.1132	35.771	16.7729	19.7673	17.6343	18.4908	24.3177	29.032
ASCL1	0.0107423	0.0306464	0	0.0367029	0.0123897	0.0483812	0.221048	0.656087
ASCL2	0.294893	0	0	0	0	0.122448	0	0
ASCL3	0	0	0	0.347394	0.329128	0	0	0.137659
ASCL4	0	0	0	0	0	0	0.811415	1.17269
ASCL5	0.149729	0.0817297	0	0	0	0	0.208808	0.0731773
ASF1A	20.2998	16.9199	11.7842	15.9028	11.0172	8.89149	12.74	16.4347
ASF1B	11.7286	11.3172	14.6206	12.55	6.12906	7.10799	4.37195	4.07955
ASGR1	1.08353	1.11811	1.22712	1.98734	0.94096	1.7437	0.452446	0.525876
ASGR2	0	0	0.0724829	0	0	0	0.347005	0.158017
ASH1L	5.37518	5.57532	7.32269	7.12748	12.2906	11.4888	19.5625	23.1419
ASH1L-AS1	1.02087	1.35442	1.13079	0.902134	2.20706	2.21945	2.61945	2.23091
ASH2L	8.37559	7.71615	7.28328	4.91092	10.1372	18.2898	11.359	14.2202
ASIC1	0.320192	0.364397	0.422886	0.463078	1.58022	1.51469	1.13586	1.06793
ASIC2	0.294995	0.337854	0.280772	0.164704	0.141111	0.0969288	0.284103	0.0887841
ASIC3	0.274186	0.180922	0.137471	0.0976265	0.348282	0.658441	1.35877	1.37209
ASIC4	0.10806	0.0861445	0	0.041099	0.569705	1.21371	0.110545	0.0209441
ASIC5	0	0	0	0	0	0	0	0.0441863
ASIP	0.123727	0	0	0.172306	0.169041	0.137536	0	0.125052
ASL	4.72538	5.83393	5.96419	6.27597	4.88739	5.39158	2.24235	1.68319
ASMT	0	0	0	0	0	0	0	0
ASMTL	0	0	0	0	0	0	0	0
ASMTL-AS1	0	0	0	0	0	0	0	0
ASNA1	21.3163	24.2202	16.6745	21.7996	12.8967	14.8022	7.56971	9.63671
ASNS	58.8022	70.475	54.5146	98.8442	109.422	101.89	8.29368	13.3503
ASNSD1	18.5008	18.6357	22.592	30.805	20.0497	25.4238	13.8443	19.1124
ASPA	0	0.0367246	0	0	0	0	0	0
ASPDH	0	0.11835	0	0	0	0	0.147512	0.0979487
ASPG	0.176437	0.13972	0	0.233666	0.0583328	0.314869	2.16603	2.62143
ASPH	36.9954	40.1268	40.2238	48.0019	25.0159	28.8132	104.285	131.759
ASPHD1	0.895187	0.740374	1.00724	0.73486	1.77851	0.760663	0.806948	0.585562
ASPHD2	2.72648	4.01376	3.18232	2.31082	3.3876	3.81453	0.992981	1.39871
ASPM	31.7788	28.3768	27.9426	29.3031	23.542	19.2341	17.8347	21.5312
ASPN	0.0355375	0.0862738	0.600426	0.427153	0.722641	0.27409	17.1976	20.4574
ASPRV1	0.298108	0.157478	0.220179	0.375374	0.32554	0.132952	0.685379	1.0783
ASPSCR1	5.44581	6.70514	7.94846	8.64004	6.40045	8.06717	3.10349	2.87193
ASRGL1	6.17691	6.67415	3.47706	4.05088	3.94081	5.26229	1.02511	1.79965
ASS1	32.393	42.8974	18.0896	30.1743	48.3541	53.7545	10.16	9.39167
ASTE1	1.3985	1.5833	2.0468	2.62455	1.98036	2.2329	2.23835	2.22327
ASTL	0.120179	0.463333	0	0	0	0	0.08537	0
ASTN1	0.233076	0.195635	1.23353	1.19878	1.37535	1.8906	0.566622	0.603648
ASTN2	2.94627	3.60602	2.23644	2.63139	4.91172	3.95961	2.55652	2.79162
ASTN2-AS1	0	0	0	0	0.036792	0	0	0
ASUN	39.1072	42.5179	15.4932	14.7675	15.1478	16.1491	8.33961	9.60973
ASXL1	2.54732	2.83689	8.74014	8.1751	8.09077	10.3092	13.8695	14.5067
ASXL2	7.30959	7.5388	10.5819	7.96743	10.8348	8.39216	7.39437	8.65251
ASXL3	0.432365	0.33193	0.271879	0.230655	1.55098	2.42871	3.36036	4.1409
ASZ1	0	0	0	0	0	0	0	0
ATAD1	27.2379	28.2073	29.7756	31.7568	32.187	27.9301	41.1282	51.6322
ATAD2	14.2663	15.7764	13.1106	15.7019	11.1264	11.0188	16.9212	25.4506
ATAD2B	8.15493	8.35029	6.21157	6.98199	7.50577	8.32007	8.92402	11.5077
ATAD3A	16.3596	18.1572	14.2891	14.1635	7.26531	10.1813	6.10996	5.71166
ATAD3B	4.58058	6.77624	7.05409	6.7985	4.45939	5.65366	2.9203	3.23203
ATAD3C	0.0688224	0.0976239	0	0.0336306	0.142106	0.0923978	0.2427	0.282592
ATAD5	15.4108	15.1034	18.6945	16.6006	14.9205	11.6727	6.26493	9.06878
ATAT1	0	0	0	0	0	0	0	0
ATCAY	6.34678	6.98566	1.97786	1.27077	2.94513	3.47408	0.666701	0.818924
ATE1	11.3679	11.8608	7.22017	10.251	8.95603	9.5242	12.8273	16.7447
ATE1-AS1	0	0	0.493764	0.396565	1.81273	1.46101	0.807162	1.1639
ATF1	12.3645	11.7512	9.23551	11.3755	9.92481	9.90593	8.82029	10.507
ATF2	21.5655	22.3151	20.4493	23.0567	25.4943	22.0368	25.4984	30.937
ATF3	5.07651	7.58011	6.32167	11.5801	6.39858	6.67137	4.39692	5.23432
ATF4	181.8	214.376	203.713	372.071	155.467	232.991	116.36	115.597
ATF5	1.66161	1.88272	3.74557	5.79696	7.08327	3.41255	2.6335	2.20368
ATF6	6.7536	7.22802	5.39954	6.51767	4.92357	5.77332	11.4099	13.3238
ATF6B	0	0	0	0	0	0	0	0
ATF7	1.69354	2.11261	2.85945	1.89289	3.7139	3.08167	3.6246	4.80742
ATF7IP	41.204	38.4977	24.3711	25.2677	26.5369	24.6226	23.8005	31.0184
ATF7IP2	4.33127	3.97238	2.47769	3.11237	6.35323	6.12602	3.70881	4.03514
ATG10	7.36913	7.4246	5.40851	6.4401	6.19049	6.6646	5.50293	4.54824
ATG101	21.251	30.9071	19.0879	20.2933	11.6904	19.9122	10.304	13.2448
ATG12	23.2205	21.3354	30.1641	26.6914	21.4517	19.7668	21.5757	27.3973
ATG13	7.5414	8.64388	5.22558	5.4265	4.8125	6.18717	6.24013	6.18815
ATG14	7.42664	7.81874	7.21205	8.52148	7.94279	8.44182	8.21696	9.73396
ATG16L1	13.2076	14.8176	10.2813	12.9825	11.9379	12.4707	8.5485	9.46833
ATG16L2	0.562138	0.409419	1.0314	1.21215	1.65253	2.26542	2.13829	1.74251
ATG2A	2.01013	2.26911	1.21742	1.39747	0.809998	1.20495	2.06918	1.41618
ATG2B	3.80831	4.07438	5.12152	6.09319	4.48617	5.29296	8.80457	10.7815
ATG3	28.5031	33.7532	24.7342	27.435	17.4255	20.2459	17.9356	25.1843
ATG4A	1.00393	0.825482	0.219451	0.502949	0.407051	0.53962	3.2843	4.75669
ATG4B	9.50925	12.7492	8.74809	12.653	7.89256	10.0248	12.004	12.5319
ATG4C	8.51233	8.01597	5.12574	8.4765	4.69582	4.427	4.76125	6.58819
ATG4D	4.44586	6.23958	2.85419	3.49058	2.44048	2.092	2.24469	2.67889
ATG5	20.8099	18.5096	13.2406	15.6648	14.3895	18.5704	13.0994	15.3689
ATG7	2.59863	2.68735	2.70126	3.11204	2.25824	3.65419	2.73596	2.85043
ATG9A	7.03422	6.11948	5.92452	6.86846	6.40564	6.60832	9.39564	9.5526
ATG9B	0.268402	0.295192	0.405257	0.471926	0.658372	0.330816	0.806281	0.844561
ATHL1	5.34615	6.02255	4.63981	5.47824	4.79544	7.74118	5.0588	3.06211
ATIC	26.1453	25.9387	27.4766	23.7099	24.1277	33.4179	10.8528	13.8371
ATL1	2.76181	2.46168	1.35982	1.58145	0.76953	0.546511	1.49193	1.53075
ATL2	38.1222	40.4955	21.4686	28.6079	39.5406	46.9541	21.1944	27.0511
ATL3	9.78229	10.8186	6.42202	6.58007	8.24047	8.52845	9.27897	11.9338
ATM	11.7125	11.1338	16.0204	18.2303	20.1323	20.6925	18.413	22.919
ATMIN	22.3235	23.8614	17.2459	26.8511	18.1138	20.6528	15.3488	16.7948
ATN1	3.33482	3.8727	7.34555	3.08836	9.23453	3.93191	12.4075	11.1608
ATOH1	0	0	0	0	0	0	0.226185	0.0756659
ATOH7	0	0	0.0952349	0	0	0	0	0.171001
ATOH8	0.0399795	0.0291215	0.604442	1.06811	0.0662076	0.224536	1.71975	1.25471
ATOX1	13.8962	15.8183	10.4869	15.9876	8.17242	10.7141	13.0424	16.4227
ATP10A	0.569143	0.500267	0.0309834	0.0752858	0.150088	0.0715693	0.208929	0.319925
ATP10B	0.0390323	0.042875	0	0	0	0	0.0393327	0.0562399
ATP10D	0.524665	0.536778	0.975156	1.14775	0.403735	0.545043	7.94537	8.76465
ATP11A	13.601	15.6636	8.89474	8.59211	8.83056	7.56457	18.2249	17.1847
ATP11A-AS1	0.072855	0.0961297	0.0586734	0.120248	0.139338	0.0837597	0.896685	0.836169
ATP11AUN	0	0	0	0	0	0	0	0.0284891
ATP11B	15.1377	15.1493	7.84278	10.2609	16.5288	20.1367	21.844	28.5646
ATP11C	32.4311	31.3195	16.0203	18.6608	15.5275	14.6076	6.30525	7.88381
ATP12A	0.474779	0.697646	0.447427	0.561822	0.260518	0.279093	0.337162	0.389944
ATP13A1	6.85086	7.88408	6.295	7.35604	5.94668	7.52502	4.21263	3.44742
ATP13A2	8.50539	9.18119	4.84738	4.82998	4.20564	4.01741	3.17174	2.40257
ATP13A3	33.6132	31.3122	32.891	38.9928	33.5113	27.7227	79.3511	96.778
ATP13A4	0.0315606	0.00548495	0.0191354	0.0352447	0.151766	0.0907482	0.441432	0.574457
ATP13A4-AS1	0	0	0	0	0	0.133028	0	0
ATP13A5	0	0	0	0	0.0134157	0.0177686	0.0497597	0.0166968
ATP13A5-AS1	0	0	0	0	0	0	0.389569	0.387969
ATP1A1	68.0669	89.7867	91.3049	117.8	58.2797	75.5618	274.368	297.704
ATP1A1-AS1	1.70235	1.7845	4.35705	2.33868	2.44556	1.96311	12.4307	11.1697
ATP1A2	1.33572	1.62832	7.91057	9.21013	13.6233	19.6014	4.12579	4.74658
ATP1A3	4.21024	4.59296	1.24013	0.977418	1.24538	0.990506	1.55446	1.48307
ATP1A4	0.0236282	0.0393844	0	0.174452	0.0196006	0.566603	0.804632	0.7765
ATP1B1	41.793	51.8148	28.4796	28.3924	28.3651	27.3806	308.428	405.551
ATP1B2	9.5796	7.71151	1.42729	0.767119	4.47887	3.31568	8.27311	6.92434
ATP1B3	80.7619	74.3369	62.4414	60.9685	59.3481	68.0435	22.3075	22.7325
ATP1B4	0	0	0	0	0	0	2.07446	2.93635
ATP2A1	0.216594	0.153437	0.300687	0.203351	0.172619	0.0825234	0.208489	0.268942
ATP2A1-AS1	6.9103	8.99663	5.44384	5.74339	3.99398	4.22578	4.26958	3.02408
ATP2A2	26.8025	31.1228	39.6894	46.293	31.6619	30.5222	250.63	296.095
ATP2A3	3.34321	4.03674	0.380483	0.620493	0.190413	0.411809	1.43059	1.12259
ATP2B1	14.2568	15.1931	15.6262	20.8963	19.9676	21.4514	15.9647	21.575
ATP2B2	0.0609401	0.0321084	0.0136495	0.0269379	0.0481594	0.0702865	0.101881	0.140791
ATP2B2-IT2	0	0	0	0	0	0	0	0
ATP2B3	0.0289387	0.0376374	0.047239	0.0166812	0.0227137	0	0.0363905	0.0938949
ATP2B4	7.5502	7.60242	9.15624	10.5149	10.6222	8.95565	55.6649	59.6586
ATP2C1	29.3259	28.1913	21.6339	22.2644	21.9455	26.9879	28.9855	35.1966
ATP2C2	1.04323	1.07299	0.0997615	0.0375657	0.182182	0.102205	0.681168	0.35521
ATP4A	0.0373739	0.0625141	0.0516139	0.0636588	0.0411384	0.0276645	0	0
ATP4B	0	0	0.0519667	0.0393199	0.0834919	0.100721	0	0
ATP5A1	361.791	402.262	208.986	317.065	213.993	304.219	247.176	310.41
ATP5B	257.46	269.237	158.062	171.236	156.408	192.613	203.345	234.74
ATP5C1	111.744	104.656	79.4115	101.561	64.7423	89.6741	101.216	120.258
ATP5D	28.6727	28.5291	26.595	20.2318	22.7252	21.0504	37.3321	28.1865
ATP5E	416.751	509.082	485.044	800.042	350.567	563.783	890.799	1438.02
ATP5EP2	0	0	0	0	0	0	0	0
ATP5F1	96.9043	89.7127	66.4502	74.0661	58.8331	72.496	74.3846	74.1959
ATP5G1	36.369	36.5379	10.5511	9.98211	13.5409	13.3227	35.4141	27.3906
ATP5G2	236.64	293.072	189.363	258.959	190.812	253.788	136.864	169.541
ATP5G3	27.4654	24.4395	18.1091	18.5288	15.3241	11.342	30.5593	33.7997
ATP5H	282.526	337.559	263.63	357.909	130.679	158.633	72.7463	203.354
ATP5I	347.553	430.731	142.801	182.083	89.7876	146.32	286.662	263.202
ATP5J	105.7	107.139	77.7504	63.4714	55.0788	62.5962	150.073	122.474
ATP5J2	165.872	193.967	95.4878	130.649	59.2093	51.3757	117.258	108.5
ATP5J2-PTCD1	0.000300646	0.000684469	0	0.000298201	0	0.00048789	0.000626515	0.00359645
ATP5L	103.824	92.9442	116.662	77.5555	99.4269	95.021	104.869	119.802
ATP5L2	0.297794	0.353734	1.1859	0.0998209	0.442956	0	0.392137	1.31788
ATP5O	204.456	208.206	194.175	179.954	187.744	234.885	157.066	179.18
ATP5S	3.0363	3.42368	9.51659	5.50536	9.76501	8.34776	5.18943	5.683
ATP5SL	29.9353	38.3531	23.718	31.6294	21.785	27.9593	20.0986	20.4645
ATP6AP1	5.93902	5.00559	7.99114	8.19293	10.171	19.5223	18.7286	15.4725
ATP6AP1L	0.843063	0.880943	2.55786	2.60488	3.69988	3.60108	2.08045	2.85683
ATP6AP2	37.4136	33.7261	29.8998	32.389	21.4453	22.9797	33.0492	39.2742
ATP6V0A1	7.82844	7.26096	5.53539	6.36432	7.99492	8.62819	11.1938	11.1591
ATP6V0A2	8.47584	9.21254	10.4006	10.657	12.9896	11.6778	8.07227	8.32471
ATP6V0A4	0.438651	0.467851	0.0430548	0.0182043	0.0719982	0.114912	0.365162	0.316646
ATP6V0B	12.2906	15.6038	12.3759	17.8332	11.3561	20.3892	13.5885	13.9656
ATP6V0C	18.3496	14.2475	14.059	12.7212	11.0476	16.3963	14.9538	9.26353
ATP6V0CP3	0	0	0	0	0	0	0	0
ATP6V0D1	7.52578	10.7927	6.53701	11.489	5.47541	10.5564	12.9725	12.8527
ATP6V0D2	0	0	0	0.024851	0.227173	0.276114	0.128769	0.0648155
ATP6V0E1	48.215	53.8537	64.7079	75.9274	65.5515	91.6901	71.9839	65.4422
ATP6V0E2	2.04628	3.23422	0.47818	0.406038	0.935792	0.881908	3.69827	2.78669
ATP6V0E2-AS1	0.141223	0.200866	0.0264863	0.0948555	0.124095	0.110992	0.619792	1.11052
ATP6V1A	40.2176	42.7467	20.1905	22.6815	22.7169	19.1442	20.1052	23.6864
ATP6V1B1	0	0	0	0	0.0728984	0.125232	1.00273	0.741542
ATP6V1B1-AS1	0	0	0	0	0	0	0	0
ATP6V1B2	16.7683	17.3845	14.0807	18.4913	17.4751	20.0946	11.6587	14.2754
ATP6V1C1	12.8822	12.4411	10.2339	12.1414	10.7083	9.30958	9.73076	13.2332
ATP6V1C2	0.419015	0.413219	0.400755	0.365731	0.371533	0.50343	3.10731	3.40056
ATP6V1D	20.8217	22.0051	22.1944	25.7246	20.3213	26.4853	19.4524	22.6593
ATP6V1E1	33.5917	28.5534	34.4933	26.0594	37.2076	44.3086	30.6951	41.4496
ATP6V1E2	1.29975	1.29131	1.25187	1.58755	1.13288	0.934374	0.855756	0.972488
ATP6V1F	67.9517	67.6162	52.4497	45.5471	47.6063	62.9936	49.0829	63.6593
ATP6V1G1	61.0252	57.0496	57.426	61.8424	58.2784	62.8329	46.6382	58.8307
ATP6V1G2	0	0	0	0	0	0	0	0
ATP6V1G2-DDX39B	0	0	0	0	0	0	0	0
ATP6V1G3	0	0	0	0	0	0	0.184201	0
ATP6V1H	19.78	20.8583	10.3085	14.6286	12.0435	17.8877	14.9415	19.2583
ATP7A	1.05514	1.16717	1.45887	2.08469	1.44294	1.83272	7.31651	8.66567
ATP7B	1.93706	1.60537	0.847906	0.955426	1.80753	2.30648	5.88522	5.81186
ATP8A1	10.1206	10.3207	1.05591	1.58999	5.33999	4.14247	7.20419	9.47672
ATP8A2	0.932966	0.988446	0.39857	0.579526	0.692981	0.807686	0.757027	0.667275
ATP8B1	4.84413	5.43647	0.440547	0.368254	0.484501	0.427746	5.22123	6.36066
ATP8B2	10.5073	12.9252	8.04336	9.47283	9.84536	9.82295	10.7788	12.1699
ATP8B3	0.457003	0.515465	0.355598	0.654781	0.527102	1.34375	0.157277	0.209168
ATP8B4	0.0285336	0.0666854	0.411152	0.93855	0.814582	1.96238	0.0207011	0.0766573
ATP8B5P	0	0	0.0133798	0.0593824	0	0	0.0623135	0.0583347
ATP9A	2.1046	2.6864	2.05841	2.6115	5.04849	4.3312	12.4361	13.0413
ATP9B	2.92592	3.15994	5.12526	7.18122	7.26654	7.64369	5.82987	5.51205
ATPAF1	19.214	18.4988	15.5681	14.5203	25.9881	26.4321	20.1679	24.6673
ATPAF2	3.3525	3.22436	4.0501	4.00973	4.21799	4.46936	3.9505	3.53863
ATPIF1	113.222	152.531	106.634	100.433	76.4402	74.9403	79.832	119.937
ATR	8.65578	8.73115	9.33038	11.6599	8.12607	7.87728	6.24284	8.5573
ATRAID	60.511	67.2378	36.2968	55.2367	33.8316	49.5863	44.1335	44.3863
ATRIP	3.58436	3.73673	4.92161	5.83349	4.0857	4.17283	2.5964	2.49071
ATRN	7.61546	7.78042	8.10251	8.11385	10.9496	11.2497	14.1461	15.9549
ATRNL1	36.5819	36.8676	8.84991	15.4544	5.17637	7.23041	27.7763	24.1771
ATRX	17.4832	17.5345	27.6019	28.893	27.3719	29.7003	21.9022	32.6418
ATXN1	1.52822	1.63232	0.432876	0.485344	0.462626	0.67733	18.8369	20.4488
ATXN10	25.0184	22.8086	19.7175	21.663	22.8471	39.7227	32.2478	33.4732
ATXN1L	6.42713	6.98679	9.03557	10.068	10.3212	10.6495	10.0631	12.4591
ATXN2	7.61778	6.83448	6.76628	5.34123	8.66337	5.81535	11.607	9.65795
ATXN2L	8.64639	9.28075	12.8942	10.4852	15.0592	12.2159	6.61615	5.92341
ATXN3	11.0465	10.4525	8.38495	8.60225	7.72762	5.83251	7.83343	11.5224
ATXN3L	0	0	0	0	0	0	0	0
ATXN7	5.14715	5.33555	9.13305	9.18663	7.80032	5.5279	9.79955	11.1154
ATXN7L1	8.48845	8.15992	3.76919	4.24637	5.87049	3.89244	3.6712	2.96325
ATXN7L2	0.778665	0.490478	2.27857	3.06464	0.6701	0.762614	0.651846	0.584691
ATXN7L3	14.649	18.2243	13.0573	16.2993	12.0592	19.5188	13.2092	11.4703
ATXN7L3B	41.0254	48.9191	31.2853	36.4713	52.471	61.1375	48.5422	55.609
ATXN8OS	0	0	0	0	0	0	0	0
AUH	19.7376	18.5512	10.3398	11.0863	12.1383	15.2773	19.3217	21.8443
AUNIP	11.3733	13.6297	7.65829	10.4806	8.92027	10.7559	2.26248	2.32048
AUP1	35.4188	40.6734	50.0337	37.8911	35.7658	57.0739	28.8308	31.8711
AURKA	90.7044	89.2514	37.3235	40.5741	28.0911	34.4916	16.5841	16.1813
AURKAIP1	51.7998	70.7551	45.0122	40.231	24.5722	37.558	31.4083	24.6042
AURKAPS1	0.502186	0.4364	1.11217	0.617686	1.18245	0.692859	2.126	2.54168
AURKB	62.9945	70.2084	24.8206	27.5231	14.439	18.3533	8.33124	8.81517
AURKC	2.06199	2.80556	3.13243	2.77728	3.09677	2.88061	0.604785	0.531752
AUTS2	2.25604	2.3811	3.09279	2.01631	6.09455	4.90395	12.4587	11.1461
AVEN	6.91675	6.88464	8.66361	14.0387	7.98129	14.8332	2.93747	3.04486
AVIL	0.0759573	0.149711	0.500385	0.26521	0.895469	0.188288	0.65544	1.06361
AVL9	13.2783	13.2726	10.1945	12.7061	10.6815	9.90283	8.96245	10.6942
AVP	0	0	0	0	0	0	0	0
AVPI1	1.94863	2.14208	2.86682	2.05327	1.61516	2.75916	2.00262	1.79377
AVPR1A	0.0163511	0.0138233	0.0315714	0	0.0201387	0.0452714	0.148168	0.0629968
AVPR1B	0	0	0	0	0	0.136082	0	0
AVPR2	0.165727	0.130993	0.492889	0.171265	0.534218	0.322318	0.185041	0.367732
AWAT1	0	0	0	0	0	0	0.0724834	0
AWAT2	0	0	0	0.0259668	0	0	0.0622818	0.14076
AXDND1	0	0.0175619	0.0550543	0.0395775	0.0418787	0.0264357	0.0182805	0.0385669
AXIN1	12.2481	13.7325	8.90087	11.1166	8.5673	11.2095	4.53671	4.66681
AXIN2	5.63784	6.39042	38.0687	46.4389	7.96339	14.0023	6.49586	6.96406
AXL	5.16218	5.80751	2.16259	2.24123	11.9251	13.8505	19.5091	19.8208
AZGP1	0.0793986	0.0859202	0.0810824	0	0.0681555	0.0501305	0.188985	0.0804124
AZGP1P1	0	0.0778313	0	0	0	0	0	0
AZI2	13.3523	13.3749	19.4614	19.7711	15.746	19.3702	16.1222	23.8765
AZIN1	150.324	151.155	89.9168	115.72	96.3698	80.3812	64.2932	76.0206
AZIN1-AS1	0.747865	0.641817	0.249405	0.355613	0.853471	0.230688	1.93724	0.557241
AZIN2	0.0621054	0.073952	0.372002	0.353005	0.0960806	0.145852	0.470872	0.466713
AZU1	0.139483	0.226506	0	0.114466	0	0.334031	0.145955	0.10117
B2M	60.6809	67.7249	64.5056	63.9777	33.0711	61.1972	221.974	324.538
B3GALNT1	1.23602	1.17551	4.11666	6.76886	5.58927	5.00263	14.0004	18.6575
B3GALNT2	16.9884	17.4991	20.1136	22.3078	15.4659	14.4472	11.0172	12.6722
B3GALT1	5.72109	6.38167	1.80826	1.95955	3.57063	2.72719	0.434592	0.39176
B3GALT2	0.124998	0.101444	0.541055	0.472201	0.905178	0.510054	9.15921	12.6876
B3GALT4	0	0	0	0	0	0	0	0
B3GALT5	1.52371	1.60501	0.255519	0.270542	0.514296	0.985748	0.107209	0.15592
B3GALT5-AS1	2.88612	2.12621	0.369174	0.839641	0.74179	0.482985	1.0431	0.908113
B3GALT6	6.15426	7.29546	16.8007	16.3034	20.7197	21.9862	17.6007	15.8674
B3GAT1	2.91237	3.28058	1.37322	0.968056	2.46256	2.53979	0.441754	0.161576
B3GAT2	2.04627	1.71397	1.24518	1.63644	1.66826	3.7767	1.16394	1.59687
B3GAT3	2.43195	1.91299	3.20978	3.96268	2.08953	4.0912	2.98516	2.67757
B3GLCT	2.54075	2.57884	10.0412	13.6316	5.77324	6.59597	5.42137	7.08207
B3GNT2	29.3619	29.9169	26.3823	21.5025	24.3982	24.1056	15.3934	15.7631
B3GNT3	0.376684	0.361286	0.0605847	0.0745522	0.0729633	0	0.222509	0.302843
B3GNT4	0.342111	0.284203	0.718593	0.2183	0.165085	0.522738	0.378062	0.160086
B3GNT5	10.1235	10.2293	3.30232	4.24601	6.89818	4.9662	7.4122	10.1749
B3GNT6	0	0	0	0	0.0450415	0	0	0
B3GNT7	31.1467	35.0899	11.6937	7.97133	5.41967	6.38527	1.25299	1.33892
B3GNT8	0.204503	0.0714833	0.170676	0.385392	0.435428	0.762339	1.57623	0.957198
B3GNT9	1.8835	2.30498	4.21501	3.32055	6.29397	4.71395	9.5438	7.76469
B3GNTL1	1.85432	1.60178	0.691868	0.777139	1.86813	2.54059	0.860405	0.675648
B4GALNT1	0	0.141439	0.0803995	0.0962086	0.0921206	0.159227	0.298267	0.473708
B4GALNT2	0	0	0	0	0	0	0.0337838	0
B4GALNT3	2.44036	2.6922	3.73374	3.38993	6.50984	7.77345	17.1814	17.9267
B4GALNT4	5.35411	6.04162	5.41716	7.6547	5.06054	8.55307	7.86738	7.51143
B4GALT1	8.21281	9.00297	11.6782	10.0932	11.1659	9.29887	27.1516	24.0913
B4GALT1-AS1	0.277625	0.407502	0.143134	0.286866	0.260158	0	0.883604	0.520878
B4GALT2	19.6434	22.2266	19.1684	19.8609	13.4154	14.1327	17.839	12.5874
B4GALT3	8.79287	8.82813	5.2158	8.5159	3.90148	5.47015	6.15956	4.06743
B4GALT4	26.5787	33.1329	11.0575	11.7314	25.3571	22.5821	14.576	13.2658
B4GALT4-AS1	0	0	0	0	0.141528	0	0.190826	0
B4GALT5	38.1949	36.8959	25.9698	34.1358	28.5507	28.5127	17.0044	18.1592
B4GALT6	12.9847	12.0771	10.347	8.72459	6.3602	4.67986	6.72912	7.90789
B4GALT7	2.45935	2.5905	3.37327	3.67795	2.90875	4.06116	2.80321	4.09943
B4GAT1	16.9864	20.6624	12.7576	14.6702	18.6933	20.6984	22.2591	18.1306
B9D1	4.41369	5.67773	4.44983	5.79318	4.10114	4.54788	3.02124	3.83702
B9D2	1.04498	0.812047	2.87696	1.2701	1.69752	2.22529	0.547502	0.517883
BAALC	0.442783	0.301363	3.3229	3.90641	3.39203	7.34995	2.09664	2.82684
BAALC-AS1	0.0547033	0.0774434	0.341338	0.383635	0	0.163436	0.195446	0.117936
BAALC-AS2	0	0	0	0	0	0.824133	0.192819	0.382353
BAAT	0.0109584	0.0271712	0.17167	0.112337	0.067011	0.0906701	0.288685	0.335068
BABAM1	33.2167	37.5689	26.6831	28.9973	19.2599	24.7522	20.7563	20.7351
BACE1	3.24594	3.54048	9.58398	10.5384	6.45922	8.32781	8.38439	9.98819
BACE1-AS	1.96986	2.79499	4.19517	2.18189	3.73343	3.76565	2.17601	2.42781
BACE2	1.47681	1.55573	1.52533	1.76563	0.457347	0.723822	1.44854	1.58566
BACH1	19.9966	20.365	19.1396	24.7719	20.8297	24.9215	36.9352	51.3441
BACH1-IT2	0.0512177	0.0609116	0.078602	0.488402	1.05247	0.917437	1.57598	2.78865
BACH2	0.593386	0.757968	0.301536	0.186367	1.26468	1.53768	6.47902	7.24435
BAD	4.20293	3.18001	3.68989	3.95537	0.86219	4.71308	6.91771	6.80958
BAG1	3.20073	2.9045	6.89952	6.41726	6.06487	7.19123	7.42628	8.55064
BAG2	7.931	8.62124	12.7215	8.68971	8.98896	8.84803	8.26249	9.55445
BAG3	7.39338	8.05508	4.22046	3.77502	9.9713	15.6778	15.7847	14.9641
BAG4	33.4117	34.327	29.7632	32.5583	28.2236	25.4931	10.8902	14.8584
BAG5	20.2523	19.875	18.5677	18.6253	17.5606	15.0976	18.2344	18.9114
BAG6	0	0	0	0	0	0	0	0
BAGE	0	0	0	0.131286	0	0	0.0878454	0.082617
BAGE3	0	0	0	0	0	0	0	0
BAGE4	0	0	0	0	0	0	0	0
BAGE5	0	0	0	0	0	0	0	0
BAHCC1	1.51899	1.83314	2.39455	1.84997	2.14773	2.14111	1.36289	1.52647
BAHD1	8.66386	10.636	2.62586	2.29857	3.6861	3.80186	3.5331	4.33802
BAIAP2	3.541	3.81845	2.36346	3.07126	2.4885	4.97184	4.10347	4.23832
BAIAP2-AS1	1.40936	1.42842	2.04192	1.96913	3.17795	3.67276	3.01862	3.77373
BAIAP2L1	9.43253	10.0545	11.9717	10.0878	12.2883	13.6417	4.60247	5.07199
BAIAP2L2	1.0998	0.95085	0.261281	0.458055	0.229	0.381988	0.0331566	0.32162
BAIAP3	0.770329	1.06699	0.157626	0.383181	0.445841	0.417485	0.356004	0.237114
BAK1	4.31093	4.91718	2.87863	3.37892	2.90946	2.94998	2.6835	1.98232
BAMBI	22.1451	21.2051	37.0049	42.4074	50.9208	87.8768	111.047	115.26
BANCR	0.0558282	0.165519	0	0	0	0	34.7387	40.6403
BANF1	41.7283	47.0607	39.6449	38.3916	22.0639	25.6115	19.7635	19.9369
BANF2	0	0	0	0	0	0	0	0
BANK1	0.217692	0.258448	0.327333	0.210846	0.19531	0.116275	0.579797	0.64028
BANP	8.62397	8.78069	7.17424	5.61918	10.6877	12.5855	4.70669	3.88959
BAP1	10.6429	12.6165	10.8014	13.8874	8.92383	12.9846	10.2059	10.3713
BARD1	18.3223	18.7686	12.931	16.3303	10.5336	9.58929	15.8468	19.079
BARHL1	0	0.0670573	0	0	0	0	0	0.0541792
BARHL2	0	0.0477162	0	0	0	0	0	0.0437398
BARX1	3.2753	3.87397	4.10665	1.967	1.35915	2.33191	1.06923	0.925777
BARX2	0	0	0	0	0.394606	0.177419	4.52337	4.77501
BASP1	68.8695	82.6177	45.0256	50.2811	43.7492	44.6091	43.639	47.8779
BASP1P1	0.0239043	0	3.05712	1.46724	0.984784	0.282015	0.301207	0.229114
BATF	0	0	0	0	0.169127	0	0.286677	0.801446
BATF2	0.224644	0.380732	0.267613	0.164694	0.390718	0.0898955	0	0.0928154
BATF3	0.278008	0.261733	0.347667	0.414587	0.290817	0	0.19583	0.0913187
BAX	28.2622	32.1869	27.8326	21.4814	17.1421	19.9763	7.92478	5.59653
BAZ1A	11.4585	13.2465	12.1335	13.4748	7.07081	9.64648	6.19362	8.26079
BAZ1B	25.9041	29.6239	35.5214	36.1638	35.7947	42.9119	20.0061	26.2944
BAZ2A	10.1471	12.0727	13.2302	12.6313	10.9681	10.036	10.8834	11.7751
BAZ2B	0.168024	0.0440568	0.128864	0.206108	0.155901	0.222897	0.649806	1.05117
BBC3	20.5927	21.4754	7.69385	3.28011	6.51549	7.50096	3.08519	3.93375
BBIP1	12.7143	9.77724	9.93048	11.6474	11.0969	8.07538	21.2316	23.7304
BBOX1	0.0345283	0	0.213397	0.0510204	0.142292	0.0324031	0.528543	0.39352
BBOX1-AS1	0.28007	0.240251	0	0.24765	0.56508	0.794118	1.59942	1.37362
BBS1	2.064	2.55582	7.15043	6.95549	6.73678	5.92883	6.15643	6.49486
BBS10	8.73423	7.29659	5.04036	7.09501	8.37365	6.48866	11.5493	13.5971
BBS12	1.2089	1.21862	1.28259	1.14681	2.29388	2.2403	3.19824	3.62335
BBS2	10.3662	10.8139	8.11554	9.59353	10.9233	16.248	16.5031	15.2078
BBS4	13.7921	12.5218	7.73452	8.42452	6.07581	6.46707	6.88155	8.10046
BBS5	0.287913	0.367776	1.13316	1.31395	0.800798	0.719983	3.18951	3.39412
BBS7	6.87857	6.39412	8.37964	11.2563	6.90948	8.07653	7.49016	8.29835
BBS9	10.0896	10.3161	6.46937	9.47493	5.82425	7.94085	5.42566	7.05932
BBX	25.8094	27.6826	15.3788	16.2881	16.7897	16.522	23.5289	30.9238
BCAM	4.53984	6.01812	2.54093	2.76506	5.52605	4.40717	43.9521	30.1986
BCAN	0.223734	0.169185	0	0.127287	0.206905	0.0457111	0.147758	0.0195065
BCAP29	5.43144	4.86185	5.62266	7.24619	5.98758	4.62523	14.5856	15.6668
BCAP31	27.0507	37.2423	45.4321	49.4502	24.8046	37.3209	28.2459	31.9466
BCAR1	10.9159	10.8095	6.61112	7.91916	7.64548	8.97252	25.2714	17.6724
BCAR3	4.34053	4.75862	10.585	9.15453	9.90937	11.5644	4.34456	3.62805
BCAR4	0	0	0.133032	0	0	0	0.14238	0.186974
BCAS1	0.0444827	0.0551848	0.626118	0.719845	0.287652	0.220373	0.12926	0.0929251
BCAS2	39.0815	30.4402	37.9844	38.7794	32.5736	33.2082	21.8747	23.7306
BCAS3	3.90103	4.56469	4.17157	4.53343	5.48042	6.01206	7.62906	7.93267
BCAS4	7.24688	9.10821	3.37047	1.54569	2.85415	1.88879	3.05312	5.09268
BCAT1	101.414	103.18	81.1344	127.3	128.424	114.849	36.8242	48.1571
BCAT2	3.22291	4.45524	0.473452	1.40538	5.52274	4.42942	7.82046	5.75633
BCCIP	84.7382	94.5225	82.4168	89.1254	61.9159	75.4809	29.6828	37.5761
BCDIN3D	0.403959	0.369058	1.60203	1.95558	1.69758	2.48513	1.76898	2.5234
BCDIN3D-AS1	0.33416	0.221568	0.337842	0.309999	0.340548	0.40561	0.838899	0.989772
BCHE	1.70717	1.42937	7.42062	10.5679	2.35593	2.76233	16.3719	23.0985
BCKDHA	19.4531	20.1975	10.174	11.7684	9.91313	11.3306	19.6638	19.4955
BCKDHB	14.6473	12.8809	26.8818	21.0986	30.4865	24.1825	14.5707	16.3979
BCKDK	16.6305	18.675	15.0199	14.4393	11.1209	16.1367	11.2916	9.43196
BCL10	13.1972	14.2445	12.3068	15.3757	13.5813	11.2686	10.5236	12.2095
BCL11A	5.64684	5.97299	3.89715	3.89883	4.77705	2.65629	7.12366	8.3692
BCL11B	5.83511	6.28263	9.62942	5.36907	6.14251	4.03244	3.55312	5.85821
BCL2	0.783159	0.928989	0.421129	0.525247	0.914191	0.411459	2.4143	2.08403
BCL2A1	0.0318515	0	0	0	0	0	0.617531	0.595324
BCL2L1	16.3358	18.2052	11.4555	10.0634	12.1466	9.73698	20.2109	19.9708
BCL2L10	0.276228	0.162288	0.448345	0.390546	0.243977	0.344471	0.0712547	0
BCL2L11	5.33474	5.01582	7.54705	6.67361	4.76142	3.65416	8.70988	7.64745
BCL2L12	15.6411	15.1347	19.1284	20.718	12.0119	11.5165	7.39379	4.42605
BCL2L13	15.5538	18.8883	10.1951	13.9477	8.25231	12.4356	13.3117	16.5854
BCL2L14	0.218377	0.113656	0.420021	0.171205	0.559258	0.21947	0.0650648	0.148038
BCL2L15	0.00962396	0	0.0937572	0.127432	0.0342577	0.0281514	0.153586	0.170671
BCL2L2	4.91657	7.13991	7.85963	7.37706	7.84863	9.28343	7.08457	9.97581
BCL2L2-PABPN1	3.18418	9.28171	32.8934	8.53327	18.9935	46.064	12.9893	27.9785
BCL3	1.6353	2.63329	0.066918	0.395935	0.310919	0.113618	2.91956	2.58512
BCL6	2.28529	2.15656	1.31031	2.64404	1.61673	1.2621	8.50167	7.78848
BCL6B	3.781	4.6937	9.13981	13.0882	2.63158	4.95709	0.877087	0.770682
BCL7A	5.0945	6.0326	8.85817	8.63513	7.85422	7.93671	7.22687	6.80926
BCL7B	9.92416	14.5159	16.5807	22.9041	18.1042	20.437	18.1614	17.2502
BCL7C	7.59268	7.17312	11.9255	14.2839	5.51854	7.04085	12.5756	8.56065
BCL9	5.47789	5.07612	6.93416	5.09806	8.10519	5.83414	4.5829	5.17384
BCL9L	2.60678	2.40959	0.931025	0.444645	3.85088	3.2843	3.65934	3.24396
BCLAF1	41.7787	44.9217	62.8255	86.0257	51.7326	54.9824	36.7006	48.9266
BCO1	0.0501367	0.0537683	0	0.0404488	0.16263	0	0.0230831	0.0891799
BCO2	0.0965996	0.0622937	0.228468	0.17135	0.110144	0.155461	5.37901	5.80538
BCOR	8.00062	8.1728	14.1049	12.1862	16.2245	12.8582	14.6269	13.7213
BCORL1	0.346671	0.398977	0.551548	0.348179	1.07225	1.23135	1.43489	1.11172
BCORP1	0	0.0433662	0.0694854	0.0345442	0.112227	0.132617	0.0152796	0.077337
BCR	18.3414	22.5028	3.89318	5.07628	18.9171	21.2452	7.01465	6.77235
BCRP2	0.0163309	0	0	0.02775	0.0716317	0	0.0647169	0.0301069
BCRP3	0.331672	0.0604024	1.50947	2.23747	0.277799	0.0710281	0.51087	1.08593
BCS1L	4.49104	6.17555	2.70126	6.25839	4.04953	5.6112	4.80351	4.61398
BCYRN1	315.028	458.829	216.728	144.608	152.749	117.59	223.477	337.144
BDH1	2.1624	2.07029	1.43832	1.56605	2.22061	2.68034	1.95019	1.42091
BDH2	9.14704	9.1038	5.93517	7.62878	5.59185	6.74221	8.94861	11.7665
BDKRB1	0	0	0.185968	0.166152	0	0.266229	1.37955	0.514157
BDKRB2	0	0.034867	0.856963	1.05514	0.33896	0.386072	0.605837	0.502271
BDNF	0.941915	1.13644	5.68272	6.17692	0.477735	0.363318	7.40672	9.76749
BDNF-AS	0.473513	0.912942	1.61899	1.54578	0.410474	0.828834	2.78871	1.97459
BDP1	11.3909	11.792	16.3049	17.6003	17.1904	16.8012	11.2315	14.2505
BEAN1	0.0144025	0	0.0778862	0	0.0774817	0.196284	0.919269	0.725646
BEAN1-AS1	0	0	0	0	0	0	0.214482	0
BECN1	24.4631	26.5855	22.6311	22.8594	18.346	18.0282	25.6607	31.069
BECN2	0	0	0	0	0	0	0	0
BEGAIN	0.241413	0.250213	0.183817	0.208243	0	0.175823	0.455119	0
BEND2	0	0	0	0	0	0	0	0
BEND3	6.50768	6.22942	5.11413	4.75133	6.97644	7.93585	1.52383	1.38677
BEND3P3	0.91137	0.946842	0.784132	0.912528	1.39434	1.14684	2.05775	1.90678
BEND4	14.8713	16.5369	1.82076	1.9054	5.97068	4.07503	0.287428	0.38695
BEND5	1.71291	2.169	1.25942	0.987273	1.81865	3.05759	4.17645	5.07379
BEND6	0.251938	0.262053	0.76883	0.665989	0.539014	0.379531	0.230875	0.19639
BEND7	2.21584	2.90852	0.903122	1.21305	1.95272	2.35152	3.86935	4.52539
BEST1	0.0735015	0.111539	0.205673	0.236612	0.234482	0.389887	0.446256	0.372014
BEST2	0.0401194	0.120891	0.155102	0.0619386	0.0588795	0.0757345	0.078905	0.0546974
BEST3	0.0108826	0	0	0	0	0	0.333672	0.455399
BEST4	0.170916	0.313429	0.33627	0.193494	0.144692	0.197791	0.339216	0.190368
BET1	13.4038	14.4292	7.06536	9.83864	6.04166	6.42552	8.58384	10.1885
BET1L	7.09961	9.17118	6.22974	5.60595	4.81676	6.63787	7.67406	8.1623
BEX1	21.213	23.0643	39.5501	52.0595	47.3425	112.653	48.7547	57.5949
BEX2	20.465	19.7307	22.5273	20.8835	19.5661	28.8872	16.3614	27.3481
BEX4	30.3264	34.6217	38.6298	38.6195	44.038	44.3461	30.1273	51.6773
BEX5	3.56839	3.89093	4.55088	3.07213	1.81019	1.30551	0.255435	0.342978
BFAR	30.5355	33.2288	16.1696	19.0103	16.3664	21.6839	15.0059	15.1394
BFSP1	0.714869	0.989275	0.794067	1.31823	1.43413	1.14314	1.16822	1.35901
BFSP2	0	0	0	0	0	0	0.0385598	0
BGLAP	0.202924	0	0	0.138315	0	0.21652	0	0
BGLT3	0	0	0	0	0.147477	0	0	0
BGN	0.0832049	0.101152	2.76744	1.81588	1.86348	2.4166	26.8094	22.6175
BHLHA15	1.2396	0.873604	0	0.146448	0.497812	0.216963	0.591999	0.299007
BHLHA9	0	0	0	0.368511	0	0	0	0
BHLHB9	4.74821	4.81205	3.29035	2.96454	5.2248	4.51401	4.28723	4.32016
BHLHE22	0	0	1.11943	0.780769	0.211777	0.324089	0.127958	0
BHLHE23	0.243063	0.181605	0	0	0	0	0	0
BHLHE40	5.62196	3.97656	11.3552	11.9572	11.066	15.6824	50.4424	47.6555
BHLHE40-AS1	0.548916	0.40898	0.94606	0.521767	0.222724	0.168149	0.693566	0.775025
BHLHE41	1.74313	1.36599	0.0588828	0.16468	0.47579	0.761176	3.12419	2.93407
BHMG1	0.0100017	0	0	0.0437546	0	0.0207935	0	0
BHMT	0.0628405	0.146783	0.0202761	0.0932571	0.0719288	0.243269	14.4039	16.08
BHMT2	0.0487804	0	0.0470396	0.0344246	0.0200501	0.0903732	0.0679962	0.0457878
BICC1	0.218581	0.335554	1.81298	1.66447	0.220351	0.25049	12.4426	15.1255
BICD1	2.74254	1.97427	1.76499	1.08885	3.61106	7.13596	2.3464	2.6162
BICD2	10.2151	12.8334	10.3856	7.50665	9.50199	9.52392	10.8871	11.4542
BID	5.00373	6.22338	2.39223	2.98294	3.83006	4.32648	4.83476	5.02685
BIK	0.572336	0.685883	0.39086	0.282235	1.78873	1.45323	0.796511	1.26808
BIN1	9.30288	12.2067	5.73531	7.6403	12.5828	19.85	9.23169	10.0994
BIN2	0	0.0133358	0	0.0275568	0	0.0229026	0	0
BIN3	4.49573	5.55459	7.72594	11.1473	6.6122	9.47585	5.05742	6.22003
BIN3-IT1	0.0530635	0.080777	0.277262	0.159081	0.256075	0.255474	0.201999	0.202476
BIRC2	12.3544	12.3225	12.3656	17.9218	13.0499	13.2653	21.3733	26.7719
BIRC3	0.0553509	0.0472288	0.0831809	0.0538123	0.042917	0	0.298811	0.360963
BIRC5	32.4935	41.6039	29.2017	28.8084	18.6725	20.7998	7.94241	8.68309
BIRC6	16.6448	17.0577	17.1431	21.3927	19.3546	21.1949	23.7568	28.8237
BIRC6-AS2	0	0	0.408883	0.238608	0	0.184346	0.192892	0.509836
BIRC7	0	0	0	0	0	0.351245	6.52277	7.71136
BIRC8	0	0	0	0	0	0	0	0
BISPR	0.152446	0.391738	0.295515	0.695561	0.39785	0.648102	0.459738	0.490047
BIVM	3.32751	2.8207	2.523	3.58665	1.23211	2.44138	10.3299	13.929
BIVM-ERCC5	0.0281161	0.11038	0	0	0.940256	0	1.33004	0.000755158
BLACAT1	1.96817	1.82939	0.981013	0.523863	1.17852	0.797999	0.652755	0.477528
BLACE	0	0	0.139031	0	0	0	0	0
BLCAP	22.8297	21.7198	7.1316	7.07792	17.0115	29.0378	28.5863	31.2595
BLID	0	0	0	0	0	0	2.58595	7.11246
BLK	0	0	0.0287301	0	0	0.0308836	0	0
BLM	19.3702	18.0878	17.0186	20.522	12.2237	13.635	4.38607	5.60425
BLMH	20.4083	23.0154	27.479	36.8624	26.5171	32.6442	12.3968	15.7186
BLNK	0.0225186	0	0	0	0.0349025	0	0.812271	1.01494
BLOC1S1	18.2824	20.6089	22.1361	21.5705	14.1452	19.2251	17.2793	24.5067
BLOC1S1-RDH5	0.698103	0.293522	0.537932	0.927946	0.345862	0.565163	1.01305	1.23015
BLOC1S2	18.773	19.4078	9.73533	12.3327	8.08674	8.52827	7.63104	9.09459
BLOC1S3	2.20876	2.4035	1.32769	2.24273	1.85233	1.66809	2.48322	2.16434
BLOC1S4	6.22703	5.75085	7.86127	6.06555	6.66684	5.159	4.57036	4.34683
BLOC1S5	12.1752	12.2864	12.3556	15.5161	11.0805	11.0746	8.38885	11.2144
BLOC1S5-TXNDC5	0.51019	0.820778	1.00692	1.786	0.239771	2.53463	0.466721	0
BLOC1S6	24.8594	23.8203	36.3121	42.0457	22.9961	21.4411	21.79	24.7236
BLVRA	16.5757	22.4871	31.9415	38.411	12.0018	26.1661	15.8122	19.3952
BLVRB	14.622	15.5111	14.8117	10.613	15.6635	20.2413	16.0579	11.3418
BLZF1	6.19289	5.72004	5.87396	7.22171	5.73093	5.67294	8.72417	10.5551
BMF	7.99807	8.45707	2.06354	2.25916	2.42623	4.31206	10.2432	11.0566
BMI1	1.61287	1.77158	6.50301	10.8541	11.5225	11.9713	13.7868	15.9801
BMP1	1.47114	1.74331	2.0279	2.531	1.01103	2.48448	6.70824	6.79311
BMP10	0	0	0	0	2.26023	3.58942	12.223	15.8206
BMP15	0	0	0	0	0	0	0	0
BMP2	0.332365	0.378995	15.6156	16.2432	34.0864	31.2851	7.39263	8.00498
BMP2K	8.9584	7.71656	11.1059	10.273	11.0115	10.147	9.70064	10.6537
BMP3	0.343968	0.267247	0	0.0246286	0	0.0385914	1.25843	1.29201
BMP4	1.47468	2.08837	39.3841	29.9377	67.6535	105.971	16.8148	15.2597
BMP5	0	0.0193034	6.92108	10.332	13.4434	22.2701	144.778	161.614
BMP6	0.633206	0.662275	0.155074	0.210613	0.559571	0.843814	15.4231	14.7007
BMP7	12.5093	13.9595	3.70755	4.66364	4.27746	3.95142	17.925	17.8758
BMP7-AS1	0	0	0	0	0	0	0.216065	0.183517
BMP8A	0.154163	0.207083	0.258126	0.410793	0.175014	0.215653	0.406278	0.195808
BMP8B	0.110124	0.190638	0.367837	0.288049	0.193429	0.354381	0.239574	0.240781
BMPER	0.237976	0.371239	1.86425	2.15424	50.6863	77.3413	3.07527	3.59689
BMPR1A	79.9582	80.0563	21.7683	29.3055	45.3044	39.9015	55.699	59.6966
BMPR1B	0.311946	0.166387	0.516805	0.755972	0.953064	1.34493	0.795421	1.12055
BMPR1B-AS1	0	0	0	0	0	0	0	0
BMPR2	6.1296	5.93819	6.73318	5.8924	10.0551	8.70309	34.0511	39.388
BMS1	20.674	23.9712	23.8144	25.2942	19.4453	21.6704	10.5859	12.2306
BMS1P17	0	0	0	0	0	0	0	0
BMS1P18	0	0	0	0	0	0	0	0
BMS1P20	3.12508	4.41311	5.69898	5.34756	5.51795	7.24618	4.90126	5.36178
BMS1P21	0.221118	0	1.06481	1.43014	0.857656	1.38095	1.37269	2.33946
BMS1P4	1.77369	1.68395	6.39793	4.16627	4.94754	4.62795	5.00851	5.29167
BMS1P5	0.0230514	0.0382031	0.29754	0.155161	0.285175	0.106436	0.151134	0.332322
BMS1P6	0.0173163	0.0309983	0.0513773	0.0358024	0.0220547	0.014061	0	0.0580296
BMX	0	0	0.0683056	0.0534895	0	0	0.019963	0.0216938
BNC1	0	0	0.0985828	0.0468353	0.228797	0.968511	5.58345	6.58887
BNC2	4.61612	4.7772	0.256862	0.220483	1.36286	1.2649	3.04763	3.74119
BNIP1	8.96597	11.1104	4.09346	5.36773	4.32458	6.89662	6.02625	7.05502
BNIP2	23.0822	23.6858	29.5312	32.0585	25.1164	30.3172	27.3896	43.6722
BNIP3	263.305	217.054	222.559	199.089	279.48	360.493	290.905	314.351
BNIP3L	45.2407	40.4573	41.6284	39.6177	45.5118	48.6446	50.6805	60.1573
BNIPL	1.11861	1.2089	0.271619	0.218709	0.16244	0.30629	0.66975	1.13306
BOC	0.661334	0.608645	0.138034	0.24802	9.70008	17.2534	5.21152	4.67642
BOD1	58.1163	70.6747	41.4929	66.8116	39.7828	57.351	22.3601	25.9359
BOD1L1	12.1135	14.1095	20.3863	18.6631	20.3201	21.7612	16.7729	22.7119
BOD1L2	0	0	0	0.0390922	0.0654479	0.0705858	0	0
BOK	3.74913	3.84064	2.44717	2.32077	4.23936	3.76948	3.15114	3.47175
BOK-AS1	0	0	0	0	0.12947	0	0.159831	0
BOLA1	5.93629	6.16324	4.58108	3.58902	3.37585	5.70067	6.02796	4.40851
BOLA2	0	0	0	0	0	0	0	0
BOLA3	33.6213	41.3753	46.2827	33.6623	21.0549	23.2347	12.926	15.7419
BOLA3-AS1	2.49098	2.19577	2.81776	4.05872	2.8568	2.79885	2.30941	3.01856
BOLL	0.135653	0.170773	0.325688	0.262529	0.176973	0.047168	0.088274	0.207663
BOP1	9.36676	12.1642	4.21783	7.50735	1.42532	3.22642	2.30463	1.55325
BORA	6.66669	6.7868	5.57943	7.5037	4.1558	5.51513	2.84632	2.99669
BPESC1	0	0	0.0202896	0	0	0	0	0
BPGM	9.86219	11.6379	9.69814	10.4959	8.31254	8.3793	8.801	11.2716
BPHL	13.015	13.1665	14.3513	16.7542	15.8884	17.0388	8.78177	10.1654
BPI	0	0	0	0	0	0	0	0
BPIFA1	0	0	0	0	0	0	0	0
BPIFA2	0	0	0	0	0	0	0	0
BPIFA3	0	0	0	0	0	0	0	0
BPIFA4P	0	0	0	0	0	0	0	0
BPIFB1	0	0	0	0	0	0	0	0
BPIFB2	0	0	0	0	0.0495296	0	0	0
BPIFB3	0	0	0	0.0524809	0	0	0	0
BPIFB4	0	0	0	0	0	0	0	0.0573701
BPIFB6	0	0	0	0	0	0	0	0
BPIFC	0	0	0	0	0	0.0395625	0	0
BPNT1	7.29086	6.41296	3.86672	5.3641	4.96834	5.45733	7.68515	9.42072
BPTF	22.3195	23.7963	17.6893	16.3566	24.5482	20.7321	18.4781	21.8381
BPY2	0	0	0	0	0	0	0	0
BPY2B	0	0	0	0	0	0	0	0
BRAF	6.83289	7.05226	6.96028	7.10471	9.23652	9.29117	6.28963	8.02672
BRAP	11.7975	10.7937	11.736	12.3674	10.0136	10.9419	8.34846	9.34129
BRAT1	3.5962	4.16476	2.8435	4.46786	3.36519	5.29893	4.10507	1.96635
BRCA1	9.34911	8.87497	10.2911	12.1987	8.60299	8.7299	3.66811	4.54441
BRCA2	7.53953	6.8208	9.66335	11.2886	6.72899	5.24989	3.28264	4.55257
BRCAT107	0	0	0	0	0.0609111	0	0.160403	0.333858
BRCAT54	0.372957	0.54803	0.58173	0.59782	0.473698	0.674648	2.15708	2.38138
BRCC3	6.28675	5.79314	11.4506	7.90292	9.07092	9.25871	4.57466	5.55749
BRD1	9.03613	11.4169	13.4058	15.5928	14.1597	19.5409	12.2367	12.7819
BRD2	0.0133869	0	0.0251751	0	0	0.0133534	0.0247645	0
BRD3	13.4501	18.3701	13.0192	9.4389	13.692	13.4944	9.52537	12.8555
BRD4	4.60498	5.42537	6.15791	4.93435	5.86497	4.51465	5.4935	5.07537
BRD7	52.6318	60.5254	63.4033	70.9931	47.3582	64.5265	21.1636	29.0268
BRD7P3	0.0402435	0.0262534	0.299326	0.163242	0.15501	0.318528	0.393208	0.64975
BRD8	12.3565	12.8766	13.5562	17.3984	13.4931	19.7952	11.8454	13.8951
BRD9	9.93004	14.8275	31.1461	25.4522	22.3772	27.3215	9.0722	11.9529
BRDT	0	0.0470249	0.101124	0.241113	0.035356	0.0507308	0	0
BRDTP1	0	0	0	0	0	0	0	0
BRE	8.84217	7.80783	7.04127	9.67031	9.62074	8.02281	12.3521	12.7848
BRE-AS1	0.0432138	0.0624012	0	0.130064	0.132753	0	0.25355	0.0650487
BREA2	0	0.0774653	0.170491	0.153697	0.270974	0	0	0
BRF1	3.28067	2.93936	3.93745	4.31829	2.13565	5.01074	5.56122	4.23054
BRF2	3.21373	4.29646	4.09732	5.40886	4.1601	7.47609	3.32624	4.06678
BRI3	28.2417	35.6922	48.8627	33.7903	50.2157	67.6949	29.7373	28.9934
BRI3BP	8.20925	10.1821	19.937	13.8148	7.71601	9.42526	2.3715	2.24455
BRICD5	0.828361	1.63076	1.66855	1.559	2.66881	1.48403	0.958383	1.49214
BRINP1	3.18348	3.67113	0.510342	0.781635	3.31068	4.20813	0.712177	0.589524
BRINP2	0.0274467	0	0	0.0146309	0.0270743	0.103853	0.0705656	0.105798
BRINP3	0.0499727	0.0312983	0	0	0.0167547	0	15.4996	15.14
BRIP1	6.03032	5.91332	11.0349	11.2053	8.42924	8.09868	4.93737	6.93704
BRIX1	51.4743	48.3736	38.4543	52.051	32.1172	39.7748	16.3809	17.7104
BRK1	60.3919	58.5214	52.4866	69.505	57.1421	64.3146	47.3648	55.2269
BRMS1	10.087	13.0644	12.5573	15.1908	9.40118	12.5762	4.79616	6.40996
BRMS1L	7.65833	6.70344	6.26162	6.00908	7.87852	7.97655	5.7822	8.80385
BROX	21.0399	20.458	21.5994	23.7033	16.6361	14.1676	21.7508	27.7076
BRPF1	2.84047	3.4424	6.51453	6.25106	5.39464	7.05482	2.83365	3.51905
BRPF3	2.52396	3.11204	3.85637	3.3216	5.17522	6.54759	4.25459	4.6546
BRS3	0	0.0541219	0	0.0603706	0	0	0.0679407	0.0654147
BRSK1	6.15167	7.37976	6.51468	7.82867	6.79943	7.87741	7.202	5.64675
BRSK2	3.32277	3.95003	1.13833	0.824728	2.00875	3.23992	0.690448	1.12008
BRWD1	32.9754	35.6998	28.7815	25.3388	43.6418	43.4379	40.1401	46.3491
BRWD1-AS1	0.0288479	0	0.0604948	0.045281	0.104202	0	0.051142	0.264213
BRWD1-IT2	0	0	0	0	0	0	0	0
BRWD3	15.8902	15.7103	13.0788	12.6898	13.914	14.9732	7.88546	11.4045
BSCL2	9.7714	8.98273	4.35387	9.81444	3.13332	4.00998	5.4125	3.47251
BSDC1	6.87922	8.87739	6.64266	9.54666	5.55288	7.13896	12.1936	12.211
BSG	183.572	246.932	169.369	191.688	168.312	255.504	86.3982	61.9726
BSN	0.190599	0.26397	0.151634	0.145729	0.247599	0.205087	0.364982	0.249858
BSN-AS2	0.134649	0.0930727	0	0.0306939	0.0702987	0	0.0363285	0.227078
BSND	0.0339691	0.0592094	0	0	0	0	0.0321322	0.0614291
BSPH1	0	0	0	0	0	0	0	0
BSPRY	2.52564	3.51093	0.23328	0.375598	1.32429	0.992342	3.61924	2.37194
BST1	0.605791	0.693864	0.508937	0.766038	0.562742	0.518147	3.44148	3.25563
BST2	7.02588	11.266	24.0532	22.5608	38.0686	80.3717	13.9645	16.3798
BSX	0	0	0	0	0	0	0	0
BTAF1	22.0323	21.2499	40.9243	42.7306	42.0621	42.281	38.5095	44.238
BTBD1	26.8352	24.9411	27.7454	34.8718	22.5972	22.0684	39.566	49.164
BTBD10	10.0317	11.0762	6.98931	7.94532	9.03461	13.9597	10.3309	10.4541
BTBD11	4.5183	4.88052	0.283425	0.368756	1.05366	0.856401	1.13413	0.760073
BTBD16	0.0796948	0	0.0996997	0.034137	0	0	0.0366879	0.0725712
BTBD17	0.138348	0.103663	0	0	0.724556	0.397186	0.142402	0.0880138
BTBD18	0.165566	0.135779	0.651478	0.361543	0.60055	0.325273	0.533741	0.640921
BTBD19	0.0548791	0.168614	0.105887	0.467139	0.466739	0.842386	1.66254	2.04845
BTBD2	11.4084	11.8346	14.6675	13.8796	11.7442	14.7412	10.2562	7.11418
BTBD3	22.5132	23.4221	13.2519	14.8919	32.2905	31.4037	17.4432	17.9144
BTBD6	2.25941	2.89787	6.56061	5.54931	4.79816	8.40778	10.1141	9.39579
BTBD7	10.013	9.77675	10.669	11.009	13.2206	13.2805	11.9571	13.274
BTBD8	2.56926	2.37315	0.858347	0.972863	1.06928	0.523886	4.12112	5.4
BTBD9	0.586249	0.615162	0.743476	0.948068	1.18185	1.2564	2.86577	2.86505
BTC	0	0	0.282395	0.130801	0	0.130596	0.227491	0.303001
BTD	8.12376	7.5185	7.91559	8.1592	7.45616	9.35319	3.14823	3.54385
BTF3	346.422	363.639	241.307	374.892	271.363	340.886	168.324	212.319
BTF3L4	46.3344	46.0252	38.8609	32.9064	61.6584	44.3366	26.6778	34.0659
BTF3P11	0	0	0	0	0	0	0	0
BTG1	8.61695	8.62821	8.63729	11.3618	10.7763	9.59375	41.6792	44.2653
BTG2	6.43749	8.74357	26.1911	30.5885	16.6552	14.395	29.7362	25.8475
BTG3	11.2775	12.6833	22.6168	20.412	13.6693	16.7289	15.2462	19.9022
BTG4	0	0.0476668	0	0.0590216	0	0	0.186958	0.0606014
BTK	0.0490785	0.147273	0.423027	0.821819	0.270929	0.358971	0.194747	0.271457
BTLA	0.0234953	0.063885	0.175242	0.136174	0.0419377	0.0796852	0.0208354	0.0225123
BTN1A1	0.0101798	0.0742548	0.219442	0.583745	0.0541199	0.0606232	0.038478	0
BTN2A1	2.40958	3.0397	5.0936	5.01852	4.23774	5.81533	7.27704	11.6225
BTN2A2	2.12576	2.71022	1.5526	2.72295	1.53076	2.28285	5.44511	7.6382
BTN2A3P	0.304519	0.460064	0.985811	0.884232	1.0073	1.02747	1.36917	1.505
BTN3A1	0.775774	0.722191	0.113711	0.262201	0.149659	0.318159	2.77496	2.39726
BTN3A2	0.647885	0.542777	0.343794	0.460215	0.175806	0.204523	2.01635	2.95725
BTN3A3	0.535191	0.484168	0.208912	0.316967	0.324827	0.637306	2.03922	3.10514
BTNL10	0	0	0	0	0	0	0	0
BTNL2	0	0	0	0	0	0	0	0
BTNL3	0	0	0	0	0	0	0	0
BTNL8	0.258515	0.193873	0	0.0866832	0	0	0	0.0407952
BTNL9	0.474953	0.51846	0.125168	0.0595402	0.0167225	0.115813	0.151593	0.144658
BTRC	7.56718	7.51608	6.72952	7.14006	9.31715	8.96792	11.5287	12.7815
BUB1	38.4005	43.3879	36.8217	39.4223	21.6535	26.6171	12.9707	16.8357
BUB1B	95.9817	98.6812	23.9139	31.9355	20.2572	25.8279	12.0336	16.2886
BUB3	54.5045	53.2389	33.4097	49.3066	29.2387	37.0178	21.7613	24.5178
BUD13	10.4619	13.234	11.0691	14.5359	8.3595	10.6019	6.56654	4.99002
BUD31	23.3929	28.4182	35.4141	36.0298	22.924	30.7307	16.6111	21.0797
BVES	1.02198	0.98849	3.89014	4.29332	1.03178	1.15827	49.0699	56.1998
BVES-AS1	0.0249172	0	0	0.129032	0.0657089	0	1.47811	3.40683
BYSL	6.11905	7.00233	10.3726	6.4889	8.1725	10.2972	1.63578	2.3426
BZRAP1	0.221999	0.215495	0.891842	1.38251	1.60882	2.08595	4.0765	3.43799
BZRAP1-AS1	0.337269	0.423976	0.790535	1.20428	1.36985	1.4993	1.37213	2.16703
BZW1	101.827	120.003	122.567	164.316	85.1456	130.951	51.2228	78.5811
BZW2	43.8428	45.0761	27.3329	33.3206	23.656	29.9001	63.7058	77.1112
C10orf10	0.150452	0.108543	0.212542	0.340725	0.324909	0.47512	8.80875	10.4464
C10orf105	0.101291	0.182768	0.128684	0.223424	0.386647	0.546467	0.0569736	0
C10orf107	0	0	0.330123	0.441912	0	0	0.968902	0.928392
C10orf11	0.216393	0	2.29306	4.41227	0.220696	0.211731	2.13539	2.83257
C10orf111	0.14916	0.0344645	0.275393	0.148332	0.0736556	0.16481	0.381937	0.265303
C10orf113	0	0	0.533187	0	0.323712	0.229779	0	0
C10orf12	3.31758	3.56719	6.62338	4.75914	6.09111	6.00007	3.03945	3.02941
C10orf120	0	0	0	0	0	0.0445943	0	0
C10orf126	0	0	0.0185608	0	0.0163831	0	0.179487	0.170824
C10orf128	0	0.0617842	0	0.0340283	0	0	0.0397977	0.516822
C10orf131	0.128372	0.113607	0.720419	0.904758	0.502	0.301	0.361155	0.690004
C10orf142	0.353443	0.178328	0.137296	0	0.154284	0.0898324	0.291818	0.435734
C10orf2	8.28422	10.5984	8.02794	8.24641	6.4347	7.37927	2.25168	2.89706
C10orf25	0.449731	0.508281	1.34361	0.979462	1.53049	0.942663	2.78225	3.60061
C10orf32	1.31246	1.24051	2.28649	3.8256	3.62808	3.49088	6.74574	10.7496
C10orf32-ASMT	0	0	0.428476	0	0	0	0	0
C10orf35	6.04196	7.67942	3.18315	1.60983	2.05458	2.99205	2.4114	3.73133
C10orf53	0	0	0	0	0	0	0	0
C10orf54	0.00786825	0	0	0	0.0111467	0.0317904	0.503922	0.507226
C10orf55	0.245131	0.14951	0	0	0.0242232	0	0.0910427	0.0854332
C10orf62	0	0.0276065	0	0.140416	0.0830402	0	0.0957987	0.0305074
C10orf67	0	0	0	0.014595	0	0	0.0943616	0.178912
C10orf71	0	0	0.111288	0.111188	0.321235	0.410018	7.25596	6.84553
C10orf71-AS1	0	0	0	0	0	0.144015	0.507238	0.871944
C10orf76	3.40643	3.542	5.08287	4.37202	5.12381	5.3705	5.04836	5.47399
C10orf82	0.604154	0.492383	0.923155	1.53167	0.991077	2.1871	0.364208	0.272608
C10orf88	2.89861	3.03938	4.74388	5.72172	5.72025	6.06663	4.35683	5.7643
C10orf90	0.206247	0.0977921	0	0.230885	0.0406085	0.140114	0.0724639	0.14125
C10orf91	0	0	0	0	0	0	0	0
C10orf95	3.3775	3.0188	0.788294	1.31608	1.01777	0.252115	0.691545	0.635939
C10orf99	0	0	0	0	0	0	0	0
C11orf1	8.35484	7.8336	20.4542	19.5519	19.949	27.644	11.9169	12.9058
C11orf16	0.0275589	0	0	0.0199205	0.0805164	0.0285238	0	0.0734327
C11orf21	0	0	0	0	0.0926386	0.415151	1.82637	2.7715
C11orf24	13.4828	15.187	13.4841	14.8989	8.8305	11.0081	13.2937	13.6742
C11orf30	6.03933	5.4414	5.14332	4.39978	7.2333	6.25536	9.2723	10.1172
C11orf31	43.2277	45.7192	29.3594	29.3047	21.3629	28.3354	16.4385	16.5473
C11orf39	0.061627	0	0.124667	0	0	0.350846	0	0
C11orf40	0	0	0	0	0	0	0	0
C11orf42	0	0.103238	0.199795	0.198797	0.2421	0.0598902	0.228374	0.0968416
C11orf44	0	0	0.0239243	0.0239012	0	0	0.0725691	0.0447527
C11orf45	0.307618	0.311674	1.96843	1.50788	0.209099	0.374814	1.93669	1.92582
C11orf49	5.07158	4.88367	6.2225	9.4536	6.23592	8.20229	4.61285	6.11752
C11orf52	1.6298	1.91396	0.996044	0.288014	0.593631	0.773361	2.82744	3.84259
C11orf53	0	0	0	0	0	0	0	0
C11orf54	21.1105	20.3944	7.21784	8.11371	10.9059	9.7687	15.2737	19.0662
C11orf57	9.64597	8.74775	15.6157	15.3558	15.4017	16.1449	11.7766	14.3844
C11orf58	85.1189	86.8196	73.8357	94.8151	67.7336	60.5865	58.2266	69.4568
C11orf63	0.761429	0.79435	0.894571	0.449605	0.630924	1.43298	1.6851	1.88802
C11orf65	0.631296	0.462415	1.16109	0.699544	0.134173	0.0722696	0.573813	0.699248
C11orf68	2.74586	2.57518	2.11578	1.20504	1.54942	3.56676	1.85069	1.53879
C11orf70	0.539029	0.462493	0.539543	0.482412	3.24927	1.35393	0.885814	2.14873
C11orf71	4.59159	5.58098	3.23799	5.42465	4.56337	2.85901	15.0578	18.8897
C11orf72	0.278887	0.350776	0.212549	0.246297	0.834309	0.274605	0.340955	0.700175
C11orf73	45.4225	44.3864	17.1755	37.9287	16.0759	18.4899	31.8531	30.3039
C11orf74	14.7854	18.0397	13.6732	19.4267	13.5472	21.679	19.4247	30.7426
C11orf80	4.3188	3.57723	2.99208	3.90051	2.96663	4.3312	3.89989	4.91029
C11orf84	20.0763	23.5736	13.4962	17.3882	14.627	17.3314	8.84483	6.35373
C11orf85	0.0528771	0	0	0	0	0	0	0.0580366
C11orf86	0.0749011	0	0	0	0	0	0	0
C11orf87	0.0896144	0.0852716	4.5938	4.11353	0.763305	0.993239	0.279023	0.304082
C11orf88	0	0	0.178315	0.0847031	0	0	0.771076	0.326452
C11orf91	0	0.252737	0	0	0.101597	0	0.343809	0
C11orf94	0.171609	0	0	0.789507	0.219064	0	0	0.261453
C11orf95	9.53532	10.6731	10.7141	9.0728	17.4885	20.0088	14.8149	14.3314
C11orf96	0.769177	0.693769	0.627879	0.89785	3.14975	5.29391	15.4046	10.6868
C11orf97	0	0	0	0	0	0	0	0
C11orf98	60.3024	68.2608	53.209	45.1866	42.6141	40.2706	12.5592	12.5095
C12orf10	16.3412	19.1807	13.0858	16.9218	10.7982	17.3503	7.27539	9.74638
C12orf29	5.44685	4.52515	6.63759	6.62055	5.76127	4.22117	6.67963	7.9189
C12orf4	3.7334	3.30322	5.15383	5.44003	4.3605	4.7146	6.16038	8.5718
C12orf40	0.0291024	0.0216777	0	0	0	0	0.0174633	0.0205376
C12orf42	0.0891719	0.043726	0	0	0	0.0328683	0	0.0358925
C12orf43	4.35072	4.86924	4.43173	6.15189	4.73112	5.14366	2.96959	3.55908
[truncated: 24,257 more rows]
