# Supplementary material for: Constructing temporal regulatory cascades in the context of development and cell differentiation
Source: PLoS One. 2020 Apr 10;15(4):e0231326. doi: 10.1371/journal.pone.0231326 (PMC7147753; doi:10.1371/journal.pone.0231326)
Supplement: S3 File — A version of dataset2 where gene profiles are randomly re-assigned. This format is ready for upload via the webtool. (CSV) [file pone.0231326.s003.csv]

C20_day0_A	C20_day0_B	C20_day2_A	C20_day2_B	C20_day4_A	C20_day4_B	C20_CM_A	C20_CM_B
FAM175B	2.23226	2.32461	3.50656	2.01043	1.34094	2.82155	2.5861	2.65293
PLEKHA2	0.101514	0.125726	0.328778	0.475755	0.265979	0.297445	0.720679	0.918614
SIPA1L3	0.0123963	0.00440116	0.0933257	0.108243	0.111849	0.0549654	0.463132	0.570356
ARID1B	0.0310926	0.0280142	0.0322279	0.029831	0.19678	0.0397711	68.0428	75.9448
LINC00861	0.248282	0.192952	0.906189	1.07811	1.28895	1.40626	3.87933	3.9211
NRG1-IT1	2.00423	2.18358	0.341167	0.275678	0.329588	0.194363	0.0304699	0.0154882
NRG1	0	0	0.227528	0.17287	0.0736547	0.0489188	0.182934	0.162522
MAFA	0	0	0	0	0	0	0	0.114931
KRTAP1-4	6.71536	6.81849	0.400194	0.616624	0.998897	1.34175	10.9271	10.7518
LOC101929340	0	0	0	0.0356018	0	0	0	0.0369934
FAM111A	0	0	0	0	0	0	0	0
MIR6079	24.0818	25.7201	17.7887	25.6153	12.7316	19.3678	14.2497	12.5897
IL37	17.3253	20.9596	11.6135	13.8128	7.47474	11.5627	5.50583	5.62379
UBE2H	0	0	0	0.0296717	0.0539671	0	0	0
POT1-AS1	0	0	0	0	0	0	0.047504	0.0993068
IVL	0	0	0	0	0	0	0	0
COL6A3	0	0	0	0	0	0	0	0
ZNF707	0.136144	0.0282313	0	0	0	0	0	0.0170414
C14orf166	0	0	0	0	0	0	0	0
SLC39A11	0	0	0	0	0	0	0.172285	0.0626047
PCDH12	3.95257	3.91624	19.0608	16.8754	6.22832	6.69539	4.6458	5.4057
IL4	5.39345	6.78384	7.40961	7.41713	6.01745	4.95815	5.91034	6.7089
PDK3	17.3368	17.3813	15.6532	18.4296	12.9332	15.37	10.7455	12.2963
SNORD11B	1.79482	1.62671	1.14341	1.12184	2.08183	1.38589	7.04656	7.03332
SLC25A52	21.412	26.5639	7.4679	9.62195	8.06257	6.06818	32.9509	50.8679
TRIM17	25.3884	36.7595	24.354	26.0857	17.3634	25.5012	18.8422	20.1264
LOC101927683	0	0.104694	0	0.0879161	0.235145	0.196279	0	0.0378939
CIZ1	6.21114	7.07649	6.00554	8.92679	4.8222	6.64129	5.47687	5.8622
CENPO	0.0950471	0.124789	2.52945	2.01473	0.11039	0.164374	0.246525	0.22152
SLC25A21-AS1	56.3754	76.8405	54.0465	78.5655	74.6624	83.6114	22.2718	27.2659
PRAME	5.41457	6.09535	6.0786	4.86854	5.36758	7.51204	3.77804	3.99473
LOC100506371	10.0677	12.9252	7.65866	9.26574	6.23881	9.14314	3.4749	5.90416
UPF3B	8.23419	8.01552	5.72385	6.55382	6.2824	6.50359	4.14206	4.26175
ZCWPW1	32.6868	30.3844	26.5642	34.2501	24.8127	24.5398	33.8219	43.2902
FGF14-IT1	60.105	56.4548	29.6865	32.3187	44.4972	29.8496	20.5449	25.6298
CELF2-AS2	0.0500902	0.0839476	0.133042	0.119111	0.217418	0.14816	0.0420608	0.0818894
LINC00841	20.2603	28.9274	30.9734	36.2947	30.6022	39.6003	9.64047	13.5081
RPL3	0.122153	0.196922	0.2088	0.092013	0.401455	0.278934	0.817054	0.954755
LOC100130075	0	0	0	0	0	0.047809	0.12665	0
ACRV1	0.909823	1.0263	1.24122	1.44659	2.08311	1.04058	2.34473	1.69875
DDX52	2.30912	3.2455	1.49969	3.04411	2.76742	2.51962	19.296	20.2732
ZNF629	2.58823	2.82573	0.45278	0.440751	4.79093	4.70997	10.5801	11.5778
FAM134C	0	0	0.0429153	0.025608	0	0	0.168684	0.0553458
LINC00615	2.09319	2.14467	2.77003	1.98159	2.18596	2.77189	2.32389	3.17623
NFX1	0.00792467	0.0151017	0.0742113	0.0214751	0.0374203	0.0452044	0.52104	0.681484
PIP5K1P1	0.00674402	0.0198517	0.0264885	0.0520239	0	0.0036846	0.084236	0.143104
SAGE1	0.0742942	0.163677	0.322903	0.186739	0.175218	0.394183	0.313309	0.377919
LOC101927342	1.56429	1.78151	0.437151	0.731874	1.4532	1.23456	3.79558	3.71632
LINC01193	1.7495	2.13795	0.0982499	0.170103	1.29844	1.4107	2.37372	2.32372
MTTP	0.0272586	0.0131748	0.161294	0.159918	0.0392474	0.119157	0.771944	0.826436
RPA3	0.17838	0.106136	0.496595	0.635441	0.486181	0.65258	5.29716	7.13356
MAPKAPK2	0	0	0	0	0	0	0.223293	0.326252
CSMD3	1.30304	1.21763	0.890814	0.612861	1.68727	2.16792	3.24622	2.44753
MAVS	0	0	0	0	0	0.0107564	8.1074	10.6685
CARD6	0.00556078	0.0136359	0.109781	0.178264	0.0225957	0.0218999	1.80982	2.35281
LOC441455	0	0.13993	0	0	0	0.638221	0	0
GCM1	0.0515241	0.044178	0.188449	0.289155	0.00989211	0.0145359	0.859744	1.34591
TNFSF13	5.59193	5.72355	11.5246	11.6268	9.3768	7.83053	9.80371	8.05321
ZNF730	0	0	0	0	0.0555516	0.0261688	0.104015	0.0824693
GEMIN5	0.271823	0.319499	1.06098	1.55569	0.126271	0.490459	9.12361	11.3264
AGPAT2	0.0240494	0	0.0761914	0.0793498	0.011405	0	0.0809997	0.227615
ASCL2	8.65207	9.51495	9.71283	9.58561	4.0644	8.47958	4.07998	3.91819
SELP	21.6026	21.9729	23.0975	26.3064	23.7007	29.893	11.4665	13.3705
TCEB3CL2	1.04553	1.15891	0.380404	0.902531	1.12978	0.672665	1.21078	1.65667
CHEK2	0.49125	0.481871	0.169074	0.329259	0.628778	0.28035	1.1372	0.683087
VN1R1	13.2001	16.7575	10.2467	9.70415	12.323	16.7445	8.7258	8.48653
MIR548M	0.959702	1.45023	1.10613	1.65521	0.966443	2.28541	1.64369	1.73927
MIR5580	0.00750001	0.0113367	0.038907	0.024728	0	0.0324228	0	0
CRY1	0	0	0.0474173	0.0506165	0.0076546	0.0216235	0	0
MIR4458HG	0	0	0	0	0	0	0	0
NAA20	0.0801375	0.138564	0.0600276	0.0679375	0.137598	0.164644	0.176951	0.08423
ACAT2	0.0229755	0.0233096	0	0.0119502	0.021813	0	0.0881537	0.108706
LCE6A	3.74958	3.85857	9.4525	11.4698	12.6783	9.40346	2.45217	2.45844
OR4C46	7.41099	7.61688	13.9529	13.8184	9.06404	11.6792	20.5608	20.37
PPFIA4	0	0	0.186253	0.370293	0.570295	0	0.467713	0.183422
EFTUD2	0.342987	0.431362	0.0451067	0.0224947	0.536369	0.873818	2.48046	2.0495
SNORA63	0.13523	0.150715	0.019945	0.0195602	0.268364	0.413386	0.456287	0.424017
ANXA4	0	0.20411	0	0	0.370747	1.24663	0.620186	1.04006
FAM124B	0.102485	0.12708	0.0278443	0.0342161	0.107684	0.105309	0	0.034122
SLC35A3	1.35534	1.38126	4.2751	4.13003	3.46581	2.3044	9.22745	10.2545
SLC14A2	1.33726	1.44056	2.65718	3.41719	1.18416	1.03597	2.9435	3.68355
MIR941-3	0	0.00739674	0.0283591	0.103246	0	0.0342189	0.725404	1.02451
RIMBP2	21.4365	23.0865	20.5701	30.8409	10.4725	11.669	29.0809	34.2314
TAZ	7.99735	9.72235	7.2268	10.2631	10.2192	13.7078	9.59568	8.46065
HS3ST2	62.1256	56.0402	45.9363	53.1245	38.8008	35.8049	19.1081	23.5523
MIR10A	0	0	0	0	0	0	0	0
TMEM176A	13.2318	17.4876	16.2669	22.269	15.8745	21.306	9.54296	10.469
FAM83F	5.44686	6.15249	5.09467	6.87709	5.27775	6.94332	7.13309	6.77126
BCL7C	1.61687	1.46782	1.14521	1.54346	0.892895	0.507168	3.07948	3.06536
PPP1R14A	2.27892	2.00559	1.16834	1.45619	0.438489	1.01283	1.07903	0.775483
DAZ4	0.202243	0.218569	0.0661243	0.0188583	0	0.114948	0.255755	0.201631
ARSD	0	0	0.085854	0.027336	0	0	0.0300928	0.0594921
LILRA6	0	0	0.0288105	0	0	0	0	0
SLC36A2	0.101449	0.0819759	0.135119	0.0394689	0.133433	0.152014	0.194185	0.118318
ATG2A	16.9995	14.4608	21.4221	17.0064	18.1982	15.1023	13.7453	19.2845
BAX	4.26036	5.1264	3.72132	4.37367	2.9588	4.60894	5.97072	5.59281
LOC101929439	0	0	0	0	0	0	0	0.190312
OR4C11	31.3911	36.6427	21.2593	31.5261	12.2664	18.2844	35.4969	27.351
DGCR10	2.327	1.9745	3.66723	5.23125	0	0.050638	0.244932	0.525391
NHEG1	5.71176	5.50133	7.74304	8.70257	8.1016	6.37105	13.9831	17.6914
BOLA2	1.37616	1.49501	3.82247	3.52523	2.08366	2.62562	3.6705	4.57225
NMUR2	0	0	0	0	0	0.193907	0	0
RNF216P1	4.94195	4.44054	2.64114	4.74809	2.97953	3.83168	10.9781	6.91989
SNX22	0.747779	0.941803	0.312163	0.448278	0.285606	0.684467	1.90819	1.70263
ACP5	0	0	0	0	0	0	0	0
LOC101927954	0.574569	0.712147	0.159878	1.26484	0.235316	0.420605	1.59202	1.33971
LINC00534	14.8619	15.4191	19.1732	20.9046	11.6437	13.8667	15.9802	16.1253
RSPO2	28.2472	29.9204	19.4782	20.7837	24.0849	22.3402	10.4466	12.356
ZNF320	11.4363	12.0195	6.05506	5.77773	6.84993	6.52509	3.66894	4.60266
TMPRSS7	8.6108	9.21757	7.58019	7.4063	5.00453	6.13328	15.4897	17.5849
CACNG6	2.55196	2.56084	2.91208	2.77589	2.12549	2.67575	2.52491	4.31225
YME1L1	3.6685	4.06356	9.78131	8.98712	4.0709	5.07309	6.21152	5.88727
SAA2	3.01617	2.8714	2.07164	2.15616	2.74272	2.30014	3.87351	4.37168
PHACTR1	2.37822	3.05103	13.1754	17.3143	3.00969	3.93197	2.22754	2.17138
CYP46A1	3.05143	3.36142	3.40927	1.96105	2.96768	2.67301	2.60859	2.26363
ZNF544	14.245	14.1034	11.576	11.9588	10.5968	11.9382	18.7527	23.4466
ESYT2	28.8965	26.616	24.6737	30.8302	28.0681	28.6475	25.0156	26.748
LOC101929415	0.168753	0.2625	0.650557	0.544605	0.359715	0.309637	0.240155	0.214463
AP4S1	0.1144	0.149772	0.411282	0.192043	0.34769	0.199749	2.0429	2.05742
HSPBP1	13.9199	17.0256	9.24738	11.2972	12.6091	18.6142	9.89629	9.35187
INO80E	3.30661	3.14076	4.83528	4.07366	4.64726	4.73939	3.88322	4.7119
C1R	19.4728	20.4212	126.267	140.05	13.3424	15.1015	102.954	114.96
GLIDR	0.351864	0.701859	0	0	0.0284309	0.12078	0.730677	0.276253
KHDRBS2	0.0608487	0.135066	0.490232	0.596095	0.038411	0	0.668867	0.859071
FAM104A	0	0	0.114338	0	0.0452695	0.0624148	1.16762	1.07587
LINC01239	10.112	12.4664	7.67983	7.81066	12.3177	12.7928	14.7039	16.2424
NHLRC3	0.010794	0.0133622	0.113666	0.108885	0.0336246	0.0418038	4.21611	5.83564
RNASEH2C	118.733	138.936	68.2736	78.2574	39.7848	47.0921	19.8262	20.9918
MIR7154	8.16773	8.66773	6.43413	9.51086	6.25267	7.95617	6.67936	7.21055
RPL21	0.811006	0.495237	0	0.0523022	0.278539	0.281216	1.00219	1.0221
SERPINA10	2.21676	2.98832	1.04541	0.72311	3.8818	7.78976	7.40684	5.52744
RBBP9	6.75552	8.49871	10.8202	7.81642	6.09403	8.26495	12.2529	11.4609
F2RL1	71.5537	69.1395	53.2032	71.4469	32.6671	42.7696	28.8204	29.3382
SNORD121B	29.9545	31.2422	14.3589	15.1703	13.9355	16.5898	9.42174	11.5375
ADGRF3	1.47703	1.53927	0.563695	0.539272	1.19662	1.10697	6.51902	6.53795
ASB7	3.39893	3.00194	2.79775	2.71581	2.97137	3.74896	5.09923	4.61252
SALRNA3	8.15968	7.06477	4.58029	8.86501	4.85529	5.58134	7.50635	7.97836
LRRC17	8.12656	9.24885	3.61062	4.9986	5.38703	5.81953	4.52681	5.60958
TMEM198	6.00054	7.30265	12.2344	12.5574	10.0719	14.1629	12.8783	14.1816
SSX5	0.0306486	0.0534897	0.0911044	0.111037	0.272135	0.0765566	1.93714	1.9673
PLP1	20.0842	17.4606	24.0689	27.6582	20.8883	20.4738	27.2315	31.5074
MIR6758	0.654859	0.909216	0.810918	0.919053	0.408154	1.00171	3.08834	2.6902
LINC00930	2.09035	2.06862	4.16175	4.26468	7.41213	6.51144	8.65259	9.0347
HCG4	18.8604	22.1002	17.2204	20.1365	22.8522	41.0975	56.6926	55.9769
LINC00433	0.139058	0.245669	0	0.0178901	0.0877829	0.0524477	0.077635	0.124233
ZNF777	1.59728	1.99673	0.514978	0.75613	0.603783	0.557401	0.054709	0.24349
CYP3A5	22.8976	23.0946	14.4498	16.4809	17.8907	16.7282	14.6613	18.626
ASIC2	2.30808	2.58739	1.51118	2.53679	1.80121	2.34748	6.52498	5.95672
MLXIP	13.0238	14.3439	14.7963	20.4	12.2718	12.8575	13.6868	16.5297
MIR3150A	62.2564	71.79	71.3116	77.5169	41.6159	61.97	14.1994	18.5575
CAMK4	25.3837	30.3762	19.8789	22.9608	16.0775	17.7756	26.3748	33.0887
SLC7A1	1.77537	1.64483	0.425934	0.683511	1.48284	0.607574	2.60925	2.90367
SEC14L3	10.743	11.8757	6.80032	9.34548	9.99741	10.8239	10.1501	13.9063
MRPS2	22.6144	27.6072	18.3205	22.7715	20.9338	24.2702	19.8861	19.2951
PPEF2	2.90151	3.05874	1.46082	1.86999	3.64771	2.42097	1.51064	1.69214
MIR135A1	0.294309	0.26067	1.01582	1.69622	0.925506	1.36367	1.17521	1.46748
OXNAD1	0	0	0	0	0	0	0	0
SLC25A27	11.2351	13.5468	8.65204	7.97294	7.08278	8.85885	6.60448	4.31448
CCDC77	0.582639	0.922054	0.0350269	0.0891149	0.382375	0.113689	0.231494	0.114437
KBTBD8	0.0221175	0.0390984	0	0.0453947	0.0401249	0.0146675	1.5481	2.24933
AKR1C3	0	0	0	0	0	0	0	0
LINC01000	3.45995	3.97341	1.34568	1.27661	1.23069	1.22931	1.67059	2.16881
BEND6	4.15149	3.89802	3.12603	2.77943	3.64364	2.52231	5.99947	7.05181
MRPL4	0.606327	0.98628	0.88624	0.995203	0.30468	0.901364	1.71004	0.945822
MIR221	26.4324	34.6963	32.6139	37.6336	38.8919	54.6807	16.2738	20.5261
MIR4465	0	0	0	0.115732	0.143098	0.047234	0.149538	0.1948
ASAP1-IT2	0	0	0.0204625	0.101252	0	0.0201725	0.674481	0.654399
LINC00934	0.182819	0.368225	0.49709	0.306853	3.46081	4.508	14.255	16.4697
EFHD2	0.3327	0.236574	0.786965	0.602125	0.814718	0.461843	1.92657	2.25566
MIR4765	104.734	149.404	82.0719	111.611	48.3627	49.9787	30.5077	31.5619
LOC100129027	0	0	0.0468213	0	0	0.189549	0.121154	0.114572
MYNN	30.8181	34.7793	20.3778	25.208	10.3222	12.111	14.3562	13.5853
KRT14	11.7055	16.0168	7.21439	9.98734	8.65474	10.5654	22.6205	21.7161
PER4	0.853806	0.675235	1.79862	1.75234	0.815636	0.619381	5.77105	5.59258
SNORD114-2	0.306014	0.350709	0.660523	0.816099	0.627213	0.765743	7.28566	6.33876
DNMBP-AS1	0.0179359	0	0.300425	0.308468	0.212696	0.0710402	0.0635706	0.159092
SLC2A1	23.2727	22.1126	15.7745	10.8838	15.5108	17.9374	12.5315	16.9445
LINC00469	1.13882	1.66768	1.67917	1.95348	1.22583	1.21722	6.4163	6.70261
RUSC2	0.439264	0.619583	0.640101	0.615022	0.38011	0.552062	0.300929	0.729952
UBR5	0.178627	0.103898	0.670839	0.624379	0.301696	0.782733	0.127824	0.193032
C19orf48	23.34	29.0772	10.4833	11.6708	9.87498	10.2538	5.3548	6.11261
LRRC34	12.6136	12.4104	3.41518	3.76756	2.67431	1.76083	9.35658	7.68668
RNF215	15.4603	18.0937	17.1393	16.4806	13.0379	19.6911	16.7884	20.9279
PRSS53	9.40195	10.2491	7.01839	8.26629	3.87025	4.46454	10.5818	11.3908
CDH15	0.232816	0.19332	0.347085	0.152189	1.20476	1.41076	3.78106	6.15894
RRN3P1	1.81969	1.77005	2.62128	3.04646	5.43145	6.07193	7.13975	8.05703
MIR144	1.2617	1.40984	1.0573	1.67121	1.32338	2.0608	0.861556	1.51415
ZBTB46-AS1	105.468	117.02	97.1999	120.806	84.3363	92.211	82.9896	91.1213
SPATS2	1.8157	2.8237	4.01673	5.65673	4.68404	4.78393	4.49332	4.25097
EFNA4	1.49611	1.88905	0.212997	0.983295	0.33106	0.384554	0.631518	0.697916
CRISP2	5.07626	4.84144	3.33156	4.67176	3.5108	5.41116	5.66142	6.04057
SFXN1	1.13841	0.634426	0.39241	0.467809	0.772421	1.35553	2.19188	1.49516
COPS7A	0.157539	0.0760551	0.32109	0.345414	0.53541	0.0832558	0.115265	0.0663115
DUSP22	0.0681185	0	0	0	0	0	0.0665917	0
NOL8	0.371265	0.447551	0.370653	0.388846	0.204628	0.285116	0.157377	0.39771
NACAP1	0.623364	0.789647	0.759952	0.983585	0.33211	0.482956	0.859797	0.534001
TTC19	0.132357	0	0.123231	0.202762	0.0564548	0.385367	0.0884409	0.172022
CLK4	0.351166	0.247513	0.0439933	0.0544338	0.194591	0.231982	0.170997	0.271075
ZFP69B	0.0318927	0.0446865	0.220297	0.183791	0.399617	0.13401	0.415432	0.200307
SMARCE1	1.9941	2.40818	3.23186	5.50453	2.95242	4.10336	7.31259	9.68845
HAX1	2.17033	2.4063	2.32197	2.21851	2.31996	2.18776	2.47561	1.98585
USP28	3.14824	3.16605	1.113	0.920601	0.767532	0.701143	12.5698	15.5575
TTTY15	60.5506	61.9307	37.5719	46.0418	36.4675	34.0482	47.5078	58.546
MYBPC2	41.9155	42.1252	24.0024	25.4225	14.2573	14.8886	17.2403	21.9411
PYCRL	0.142776	0.0139247	0.445413	0.290284	0.242017	0.231449	0.511747	0.540722
ZC2HC1B	0.278477	0.406315	0.84136	0.659647	0.0398533	0.0102302	0.0206952	0.0974178
ERC2	0	0	0	0	0.0521128	0	0.129694	0.191953
CST8	0	0	0	0	0	0	0.0122633	0.050345
TAS2R39	0	0	0	0	0	0	0.0395184	0
OAZ1	2.77695	2.87457	0.683979	1.08658	0.444467	0.841437	1.93546	2.13335
WIBG	0	0	0	0	0	0	0	0
RCN1	0	0	0	0.0460247	0	0	0.0868208	0
MPPED1	0.0187085	0.0263232	0.0619862	0	0.0245796	0	0.1075	0.0593733
DEFB123	0.330735	0.214183	0.0232575	0	0.154418	0.359154	1.84742	2.07595
LENG8-AS1	8.51096	10.3828	3.43591	4.2238	3.07119	3.42177	9.41032	9.30152
PRSS37	12.5311	13.1174	61.1465	80.2294	27.4873	28.8818	10.0014	10.7735
CNOT4	1.84815	2.05647	0.331538	0.559711	1.41127	1.58439	122.068	127.651
CEP89	0.357024	0.475828	0.522495	0.598302	0.880308	1.85742	357.25	371.496
MIR483	0	0	0	0	0.0281681	0.266685	0.740684	0.944902
LIN28B	1188.98	1354.25	1310.83	957.743	1032.45	1057.34	607.569	538.556
GPR107	0	0	0	0	0	0	0.0206303	0.167566
ZDHHC6	0.725535	0.743131	2.88622	2.97533	6.18668	9.46828	805.09	1009.35
MEN1	1812.67	2500.65	1133.54	1799.93	1247.29	1704.01	668.527	800.985
MESP2	0.173255	0.1057	0.0255887	0.0249591	0.184603	0.0848883	0.120506	0.158099
SLA	0.270629	0.319781	1.24051	1.13618	0.834437	0.617538	0.797105	0.800243
SCGB3A1	0.115025	0.0250843	0.0536135	0.0522659	0.194067	0	1.84161	2.60503
ZNF516	0.394575	0.412136	0.168904	0.119639	0.145712	0.124833	26.7181	32.3333
SERPINA12	0.252318	0.119905	0.335671	0.558613	1.04618	0.444087	0.421453	0.595981
CACNA2D3-AS1	64.743	70.5345	47.6729	63.7158	34.4551	39.9802	17.8881	22.2577
PI16	0.372516	0.161164	0	0.0422103	0.0363322	0.112836	0.360019	0.192917
GLI1	0	0.0315028	0	0	0	0	0.0756763	0.161608
MIR6801	0	0	0.0809691	0	0	0	0	0
MIR3180-1	0.0901499	0.140471	0	0.0360371	0.0346643	0	0	0.032457
BNIP3	0	0	0	0	0	0	0	0
PCDHB7	34.2791	43.7413	21.4993	19.5324	41.9561	47.8988	66.6293	70.5813
C1orf185	0.115997	0	0	0	0	0	0	0
LOC100289361	0.159195	0.1345	0.216825	0.225714	0.552458	0.758197	121.452	137.945
SNORA9	2.51244	2.54647	0.331961	0.179958	2.1907	2.27155	1.33006	2.01104
WHSC1L1	33.111	34.345	58.0104	48.1988	24.3627	21.6322	51.0978	53.1512
ATF1	20.0209	18.469	15.6754	21.2171	13.8054	13.5501	28.9278	36.5182
ACTL6B	37.968	45.8251	26.3031	31.0326	20.9813	25.242	42.2128	44.7738
PLEKHA3	7.90845	8.41471	15.0203	11.6722	10.4986	16.1549	17.6646	16.3381
MIR4274	84.3163	80.6049	94.8725	85.3641	69.8832	57.8717	52.6109	71.2639
CFAP126	35.933	34.1524	35.0712	41.2618	29.8827	28.7577	37.5769	50.9116
LOC284632	4.18161	5.50152	4.08136	4.81948	3.90173	7.58483	3.17329	3.97352
MIR4323	0	0	0	0	0	0	0	0
LOC101929653	0	0	0	0	0	0	0	0
DONSON	0.0546528	0.0719923	0.220156	0.0441651	0.253266	0.125837	0.0569655	0.09041
ZP1	2.30667	3.12173	1.7507	2.54782	1.83119	2.81917	1.73013	1.70902
SYNJ2BP-COX16	21.0517	20.3484	13.4103	18.2704	15.3603	14.4535	11.0954	14.7261
MIR6755	7.95722	8.14617	7.40869	10.9783	9.59562	11.2806	10.2494	12.9567
NF2	0	0	0.144357	0.0876491	0.0819858	0	0	0
TTTY20	0	0	0	0	0	0	0	0
FAM53C	1.82244	2.13551	2.03338	2.62667	1.40022	1.43629	2.4952	2.53277
CITED1	3.60212	4.41357	1.60153	2.07854	2.27402	2.60368	4.54119	5.7541
PRAMEF17	9.25418	9.87997	6.55181	7.72719	9.78784	10.323	9.6759	10.7184
B4GALT7	0.619648	0.522585	1.03139	1.53467	0.100028	0.120368	0.142002	0.12796
FMNL1	5.39923	5.55313	11.8829	12.461	11.1014	11.1181	14.6848	16.9148
CUX2	63.7522	71.939	53.8055	57.6087	61.4741	53.9026	26.7779	29.8819
UNC13B	1.37822	1.20835	1.10393	1.33874	1.58972	1.98511	1.64059	1.17854
MIR7106	0.0606096	0.0766756	0.233287	0.590681	0.0773906	0.104354	1.11067	1.38989
AURKAIP1	5.06314	4.69422	5.77569	5.1441	2.49924	3.62171	2.44958	1.45878
KLHDC8B	0.0927163	0.0707806	0	0	0.0680184	0	0	0
ARHGAP25	28.6492	33.4751	18.7136	18.5725	26.0018	33.3626	39.7271	41.82
ADPRHL1	0.81358	0.938776	2.59057	1.71226	1.48253	1.47377	4.81217	4.89817
VANGL1	3.61632	3.62766	3.09954	3.0421	5.47831	10.4204	1.22803	1.09568
SCO2	0	0	0	0	0	0	0	0.0303258
LINC01378	0.226857	0.0477825	0.141414	0.0513725	0	0	0	0
PFN3	4.67775	5.0637	6.05492	7.3598	5.76996	7.13063	6.94518	8.34772
TMEM82	35.318	37.2328	45.192	51.2576	47.9234	46.2295	42.2413	55.6421
TMEM185B	0.224962	0.272323	0.349086	0.42067	2.49755	3.82594	1.79499	1.99047
ATP11AUN	0.0435895	0.0871126	0.443385	0.508799	9.12401	13.0894	5.65127	6.04548
SLC38A10	3.03608	3.79157	2.07642	2.4987	1.78684	2.45416	3.6016	2.60804
LINC00652	15.8879	16.1056	16.1996	21.3198	16.5265	18.6521	19.6892	23.668
SH3BP5-AS1	0.0419771	0	0.0519274	0	0.135795	0	0	0.146188
LOC101928886	6.67179	7.64051	6.77392	5.93612	4.97446	6.75159	16.2867	18.8031
KLK7	0.637194	0.722968	2.82313	2.57232	4.29322	3.91695	2.33392	3.51198
LINC01446	0	0	0	0	0	0	0.0233412	0
PAFAH1B3	0.0465374	0.0938521	0.266541	0.111305	0.560415	0.350098	0.440426	0.621425
VWA1	0.141015	0.194313	2.44262	2.53734	1.65089	1.69817	0.834187	0.822275
ZDHHC21	0.113661	0.0575602	0.183457	0.253584	0.668997	0.67473	0.631557	0.524039
MIR6745	0.0380273	0	0.0937688	0.283384	0	0	0.104213	0.10496
ARNTL	3.72954	4.18353	3.55371	4.56024	4.58881	3.91748	2.99125	3.75228
REG3A	4.61372	4.64036	4.22281	3.64318	8.4436	7.87373	5.43241	5.91996
LINC00174	0.0626686	0.0634165	0.126453	0.0742177	1.72208	1.35047	2.14043	2.86638
HINFP	0.00997702	0.0244371	0.0148774	0.0152013	0.0388907	0	0	0
GPR84	0	0	0	0	0	0	0	0.0474934
TNFRSF10B	0.0855858	0.126111	0.333774	0.409568	0.274243	0.438708	1.25346	1.33759
LOC101927070	0.760901	0.960188	0.360805	0.518534	0.54435	0.710343	2.56015	1.78675
LOC554223	0	0	0	0	0	0	0	0.0670577
PCDH15	0.0229616	0	0	0	0	0	0	0.0869959
SUPT20HL2	0	0	0	0	0	0	0	0
LOC101928651	0	0	0	0	0	0	0	0
ENKD1	0.374445	0.306865	0.174006	0.0562236	0.281548	0.562107	1.48542	0.555429
LINC00607	15.2221	15.3954	11.4942	15.7773	11.8383	13.451	75.8087	93.6357
DNM3OS	0	0	0	0	0	0.0539342	0	0
MIR18B	4.22454	4.70971	14.3825	13.041	5.80036	7.56186	12.639	13.6368
TNFRSF10D	0.678998	0.501892	1.76761	2.7161	3.13368	3.28614	4.94154	6.36817
CCDC28B	1.91731	2.29885	1.7339	2.04032	8.74637	9.60135	10.7963	11.9514
NAIP	0.414415	0.454789	0.746735	0.439943	1.13235	1.44695	0.817684	1.4182
AMPD3	0.213122	0.332405	0.187625	0.03421	0.215386	0.0514361	0.0954055	0.0580762
MSH6	0.217477	0.111632	1.65205	2.33452	0.805501	1.4562	5.59048	4.82811
TDP2	4.15354	4.91343	0.806892	0.764095	1.26221	1.06646	1.40689	0.983601
CFAP53	0.0845537	0.154201	0.29498	0.335466	0.129065	0.402939	0.8293	1.19974
SCRN3	0.076186	0.0966916	0	0.0179255	1.0545	1.82465	13.2159	14.7059
MARCH3	9.73034	9.39859	14.072	12.2198	11.3172	9.28642	2.44842	3.28624
LHFPL1	1.76201	1.8949	3.74504	3.02247	2.38294	4.28457	0.960623	0.9988
GOLGA6L3	1.40146	1.31254	0.418116	0.232968	1.22173	1.13806	3.52173	3.60471
PCSK1	1.07914	1.28014	5.12054	5.56092	3.95111	4.55738	1.4609	1.75204
DLEU1	2.50293	2.42769	5.02512	5.95108	3.61412	4.41777	4.86004	4.80745
TLR6	0.924577	0.815718	2.25891	3.23307	1.4437	1.6671	1.15369	0.731482
LOC101929019	0.16427	0.114818	0.625308	0.624575	0.251708	0.111315	2.67097	2.84069
OPALIN	1.18784	1.26586	1.69275	1.76273	2.03502	3.19248	12.5134	13.03
ANXA10	6.95711	7.03793	2.58157	3.54174	2.75222	3.46	2.9939	2.33646
ZNHIT3	0	0	0	0	0	0.0419709	0	0
DOK2	2.66349	3.6961	0.230942	0.135175	1.12888	1.12715	1.56275	1.34122
CDHR1	1.39151	1.66918	5.40593	4.5007	7.57892	9.3112	18.5082	19.8063
MEPCE	0.010713	0.0130863	0.169948	0.214776	0.187327	0.246535	1.93635	1.75872
TESC-AS1	0.106916	0.0598466	0.280433	0.321616	0.486818	0.766075	2.90604	4.98346
FRS3	0.353814	0.404245	0.150554	0.224984	0.280758	0.404374	4.49581	3.84225
LINC01107	0.0290879	0.0477184	3.00378	4.85223	0.212791	0.29958	0.674278	0.879326
LOC101929282	0.161916	0.148436	0.112197	0.0938166	0.283883	0.391598	1.20348	1.10672
LINC01420	0.277562	0.345319	0.554478	0.1242	0.777277	0.161546	3.67856	2.66674
LOC100652931	0.122735	0.258739	2.06952	0.978641	1.21712	1.01697	1.05488	1.32294
ADPRH	0.105781	0.195939	0.146303	0.324655	0.334837	0.0824934	4.0039	2.39721
ERICH6-AS1	1.01638	0.964374	0	0.0773918	0.183703	0.0538137	0.922468	0.812069
ELP4	0.337074	0.310613	0	0.0606745	0.0983927	0	0	0.106334
LINC00928	49.8235	55.3324	25.6477	30.2449	27.2882	33.0474	18.3519	20.1542
MIR4539	2.73385	3.45278	1.01241	1.6972	2.04376	1.79692	10.0496	9.49199
MIR5189	0.119736	0.136843	0	0.0075565	0.106207	0.248337	0.287752	0.341738
TRIB1	0	0	0	0	0	0	0.174407	0
SPATA7	2.44852	2.89837	4.05278	5.90727	3.58909	3.28285	3.06039	3.0418
CCDC39	4.27618	4.66297	3.29212	4.9127	4.62839	3.14247	2.08964	2.30262
RBFOX3	2.13235	1.49843	1.57382	1.54524	1.85528	1.65573	0.948685	0.621256
MIR5571	3.1901	3.43239	2.13341	2.91025	3.69536	4.96019	2.85789	3.49489
TRPC4AP	3.71357	3.65277	1.3109	1.07269	2.2974	1.80108	6.47643	4.44691
ITLN2	9.34166	11.9633	4.92619	5.02127	6.16772	10.4631	10.0956	9.55778
PPP1R2	4.21577	4.10122	4.03845	3.5858	3.17089	5.58221	4.91315	2.51636
CCDC80	0.950121	1.4962	0.938634	0.946351	0.67641	1.4858	1.40516	1.98895
RNU6-31P	3.47203	3.77425	2.4176	1.74643	3.02435	2.52497	1.87078	1.99206
DLAT	0.0176298	0.0162382	0.00950504	0.00923975	0.064736	0.059846	0.0321728	0.0910232
ERO1B	0.250651	0.191055	0.0462372	0.0419746	0.191857	0.195713	0.569602	0.840172
DAZ2	27.2952	31.4144	13.8487	12.2766	8.50918	11.372	1.27693	1.32369
PPIL6	2.52647	3.52124	5.62035	5.9341	3.5081	5.25578	1.36766	1.64082
SLC44A1	0.0110775	0	0	0.0181488	0.0603336	0	0.2761	0.432932
CALN1	1.44381	1.70261	0.140611	0.245078	0.569441	1.13469	16.9168	17.7541
GOLT1A	0.467161	0.607745	0.836568	0.694192	3.83523	4.72123	13.4524	16.9106
AGMO	1.24189	1.56233	2.9746	3.26803	3.38386	3.40541	4.79649	4.86788
GPR88	1.80641	1.61484	0.249141	0.14627	1.14278	1.53366	2.78896	2.6844
GALNT2	3.04592	3.33089	2.14134	1.83031	1.78027	2.31086	6.71266	5.86446
NAGPA-AS1	0	0	0	0	0.0288718	0	0.932864	1.36255
TNNT2	1.44707	1.52551	0.945701	1.12118	2.54515	2.44086	0.364566	0.21767
GJC1	34.1257	36.1533	43.0656	52.5032	27.8427	36.8463	43.815	50.7663
PART1	34.6066	38.8227	10.516	8.25679	12.6558	12.6795	6.13664	7.34841
OR8B4	44.1937	46.9796	14.4087	19.1306	24.1861	21.5073	55.6908	68.5152
MIR208B	0.183796	0.136421	0	0.233672	0.175557	0.375662	0.635026	0.667802
TAMM41	0	0.0111247	0	0	0.0185776	0	0.0538656	0
CDC37L1	0.0307795	0.0736236	0	0	0	0	0.0848345	0.0188197
CAP2	0	0	0	0	0	0	0	0
SRGAP1	1.83097	1.80094	0.0183937	0.240916	1.36529	3.12798	22.9068	19.8962
TTR	18.221	17.8363	36.3985	36.3429	28.9702	30.1493	25.1619	23.0631
MIR365B	0.446041	0.729802	0.0542122	0.313473	0.225697	0.447606	0.0902707	0.0933262
MIR508	2.20049	3.11855	0.603747	0.543749	3.25934	5.09359	7.48428	5.71431
NEUROD1	0.840647	0.927113	1.16834	1.41277	0.355202	0.311727	1.54202	2.30402
PPIAL4G	0.00882984	0.0280636	0	0.0417014	3.29813	3.718	2.07787	1.71486
SMAD1-AS1	0	0	0	0	0	0	0	0
KIAA1211L	0.679564	0.714769	0.445328	0.402066	0.16056	0.127801	0.400891	0.369336
MIR196A2	0	0	0	0	0	0	0	0
LOC101928710	0	0.0188497	0	0	0	0.0733709	0	0
PRAMEF6	0.901565	1.14525	1.43631	1.54588	0.401907	1.35383	2.14563	2.22121
EIF3I	0	0	0	0	0	0	0.0374554	0.0115051
SPIC	0	0	0.0475407	0.0702099	0.691615	0.547773	0.195402	0.26748
FAM219A	0.397672	0.520841	0.200925	0.071918	0.151759	0.189611	0.109819	0.254241
FAM71F1	0	0	0.0647375	0.0160499	0.254807	0.385812	0.555416	0.393406
CASKIN2	0	0	0	0.0083758	0	0	0.664977	1.28796
CPB2-AS1	0.143894	0.0547646	0.127316	0.0502073	0.357785	0.387859	3.87188	3.4918
RHOF	5.48205	5.38491	1.95623	2.00667	1.52847	0.856672	0.263747	0.345038
LINC00491	0.0335906	0.0565239	0.131455	0.244294	0.126686	0.0743449	0	0
OR11H4	0	0	0	0	0	0	0	0.011015
TRPM3	0.611759	0.731371	0.280817	0.385583	0.245136	0.153337	0.185746	0.0653743
RGS17	2.60593	2.58571	1.17529	1.5282	1.21984	0.589085	9.42514	12.3476
ABHD14A	0	0	0	0	0	0.0310936	0	0
KIAA2012	10.4492	12.0885	4.837	5.15451	7.00919	8.11543	5.82284	4.8992
HNRNPA2B1	35.0503	34.8716	100.47	123.281	55.4816	59.0664	34.9741	40.2843
MIR493	7.23515	7.36127	9.0241	9.40137	5.5692	7.04156	15.9913	17.8491
RYR2	0	0	0	0	0	0.281923	0	0
EXOC3L4	0.249868	0.226468	0.52076	0.477307	0.0287101	0.0487996	3.23358	4.54
MT1E	8.3268	8.8425	9.21465	9.09854	13.8544	12.3699	3.65682	4.89441
LOC100129940	0	0	0	0	0	0	0.381614	0.271853
GFPT2	0	0	0	0	0	0	1.11359	1.47121
WNT8A	0	0	0	0	0	0	0.13769	0
DYNLT3	0.283057	0.281681	0.200584	0.384601	0.630788	0.255362	0.404741	0.92307
CAV1	200.571	203.739	155.326	171.316	126.266	149.726	78.6296	86.072
JPH1	0.244151	0.242526	0.433964	0.495945	0.217977	0.0829613	0.574543	0.522184
CD164	0	0	0	0	0	0	0	0
LINC01285	0.171343	0.264331	1.26003	1.86032	1.90921	3.07513	2.92607	3.11902
PHF10	12.5445	16.2124	15.9453	18.7496	13.8299	12.7421	23.3563	29.4447
FRMD5	0	0	0	0	0	0	0	0
SCARNA9	0	0	0	0	0	0	0	0.0309802
UNQ6494	0	0	0	0	0	0	0	0
SLC25A30-AS1	40.8743	47.0371	49.5636	37.4741	36.2262	39.78	45.0418	42.9178
MIR4668	11.522	12.61	12.4093	14.3379	10.7479	15.1813	13.7021	16.0668
FAM180A	0.110383	0.0870842	0	0.255966	0.179119	0.151228	0.790045	1.2138
NME8	24.333	23.0329	16.3191	18.3595	17.5961	16.5481	15.6724	17.5758
ABCG5	17.119	19.2193	0.545606	1.54161	49.9249	60.8303	37.344	27.277
CTB-113P19.1	0.894539	1.11246	0.709451	1.59631	1.15072	0.710838	0.204419	0.181207
TMEM161B-AS1	1.24884	1.31846	1.60728	2.43385	1.33417	1.33707	0.901584	0.613801
INHBE	23.0134	21.1155	22.81	23.1278	27.5467	29.7252	22.7654	28.068
EVPL	0.777521	0.950273	1.03488	1.21448	2.82267	1.114	1.26703	2.39544
KRTAP20-1	24.57	24.7623	23.7535	30.4924	16.9388	15.1551	11.7092	11.7624
LOH12CR1	18.2936	17.9931	18.8603	27.5149	15.1846	13.3303	9.36651	11.7208
MCM8	0.61413	0.590053	0.134615	0.101413	0.749547	0.509361	1.31022	1.41819
WSPAR	0	0	0	0	0	0	0	0
POLI	0.0715936	0.0206226	0.123775	0.019849	0.212982	0.0992177	0.494361	0.489345
MIR3179-4	2.28301	2.00077	0.606684	1.20287	2.31864	1.72681	1.84456	2.10884
SLC38A6	0	0	0	0	0	0.10328	0	0
OTOF	6.24921	6.45874	18.3776	20.1518	10.9475	13.9905	8.43803	8.76722
ASIC1	0.360312	0.639726	1.16911	1.96666	1.1568	1.86756	0.978559	1.14527
LINC00847	1.25278	1.49882	1.16379	1.51924	1.14526	1.54944	2.22031	2.00153
LINC01545	0.282684	0.0919536	0.25307	0.18256	0.1341	0.239988	22.2926	20.7675
ABCA8	11.5322	15.8335	8.10472	11.1635	6.90678	13.1637	9.48957	9.88134
CASP8	5.6318	5.63462	6.92531	8.73187	7.55579	10.2729	3.88417	4.95022
TNIP3	0.025266	0.0799642	0	0	0.0349782	0.0352478	0.0481963	0.031094
CSPP1	0	0	0	0	0.0888247	0.279783	0.855992	0.583625
LBX1-AS1	0.102064	0.0517569	0	0.0502824	0.0969818	0.220286	0.0675946	0.0405424
ZNF548	0.0780499	0.0564193	0.0979865	0.115744	0.857388	0.750386	0.176267	0.104069
OR6P1	0.773963	0.968417	0.252776	0.0937779	0.850856	0.816027	0.614815	1.16086
LIMD1-AS1	5.68299	7.33562	23.9852	22.7978	6.04815	14.4002	0.182352	0.0658234
PPIAL4F	0.0395557	0.0557033	0.0360145	0.0317591	0.207192	0	3.12352	4.99376
FSCB	0.148088	0.0992565	0.371572	0.326899	1.39629	1.45282	3.28684	4.5116
TUBE1	0	0	0	0	0	0	0.534647	0.30832
CPNE4	12.3409	16.5288	9.45322	13.3902	6.9308	11.2721	9.21584	8.23957
LINC01531	8.38817	8.40813	8.42739	9.97534	8.26716	6.68185	5.43272	6.62727
ZNF593	38.4477	47.8024	30.4388	33.1296	22.3854	27.7387	19.6388	12.6695
ATR	76.2471	93.0813	80.865	95.4697	65.7638	87.7943	24.4286	26.7138
MIR7-1	62.4414	64.3493	31.1409	42.4139	32.4374	35.4284	22.9911	32.7199
GSTM2P1	1.33648	1.18488	1.89619	1.57145	1.48729	2.51153	12.6665	13.9862
TAS2R38	0.103764	0.173168	0.0407313	0.0869232	0.0169445	0	0.173577	0.329508
TSPO2	4.34912	6.3994	3.5908	3.76419	3.84698	6.17706	20.5985	18.7209
UPK1A-AS1	16.3978	17.3676	8.55076	10.0246	14.527	9.98206	10.8476	13.8066
RUVBL1-AS1	31.4299	40.1913	15.7175	14.0436	14.0124	18.3964	2.85957	3.12205
S1PR2	28.3242	32.9447	16.1835	19.0145	22.0057	23.8974	76.8697	71.2631
ZBTB6	5.73724	7.09683	3.2757	3.46516	4.31427	4.71643	17.6054	19.343
MIR320E	0.298974	0.236733	0.159397	0.179575	0.229666	0.473396	1.16417	0.97139
ELAVL1	2.16858	2.43863	2.13292	2.3933	2.70059	3.93382	9.48847	11.4176
PIWIL4	0.557738	0.574461	2.66948	4.40827	0.773628	2.50934	2.37928	2.62525
CT47A4	24.6998	26.4917	15.2944	12.7103	22.8538	18.8335	15.3125	16.4953
CNTD2	1.01491	0.874338	0.935542	0.814363	0.87636	0.725003	0.985729	1.17217
LRP2BP	0.158723	0.22799	1.11857	0.966208	2.11705	2.29148	5.2575	6.13945
SH3YL1	20.2723	19.6526	23.2897	24.1043	27.4949	25.9519	31.4677	36.171
ADCY5	2.17787	2.26319	5.10687	5.98436	5.64577	4.99842	4.86807	3.89877
CELF1	53.1526	61.5669	35.965	38.2691	36.5225	52.9294	53.1893	67.7984
P2RY6	0	0	0	0.0492436	0	0	0	0.0675284
C1orf122	8.90668	12.5818	14.5007	9.21602	15.923	12.3111	7.1205	8.91948
CHMP7	0.0243181	0.0776373	0	0.058843	0.0170007	0	19.3095	28.836
DDIT3	8.6296	9.0839	6.97512	7.18143	8.34414	9.37075	8.11538	11.0896
TMEM186	3.32128	3.06999	2.86127	4.91611	2.45625	3.30114	3.99062	3.5728
SIT1	12.2042	11.8827	6.54038	7.53838	10.7471	9.23191	10.6085	9.35652
CREG1	0.406199	0.545385	0.730247	0.497152	0.598436	0.180038	0.386182	0.134
KIF24	0.268154	0.190983	0.505918	0.342061	0.468139	0.531075	0.228088	0.377684
PDCL2	0.0726577	0.107643	0.11373	0.0819881	0.180852	0.237168	0.176408	0.146363
EIF3E	0.0851502	0.21671	0.251392	0.0697894	0	0.253001	0	0.293924
LINC01087	12.8233	15.443	7.63281	9.25959	12.0722	17.7552	12.2285	10.2986
ADAMTS7	0.364585	0.369157	1.36899	0.993075	2.18203	1.64243	1.27899	1.09748
MIR4687	0.389312	0.590614	1.85171	1.35508	2.29362	1.74653	2.00595	1.89947
TUBA3C	1.1798	1.53918	4.34539	2.27907	4.51634	3.79695	3.27123	4.20348
CCDC144A	0.0117328	0.016392	0.123177	0.0853685	0.129877	0.111885	0	0.0189542
MYBPHL	0	0	0	0	0.0172094	0	0	0
MIR3914-2	0.00813209	0	0.0287513	0.0129285	0	0	0.0147547	0
MIR892B	0	0	0	0	0	0	0	0
CTC-436P18.1	0.146437	0.0588229	0.165891	0.328275	0.629991	0.475329	0.0805977	0.104162
ZSWIM7	0.0879974	0.0815366	0.139972	0.0998623	0.181863	0.176613	0.219091	0.39672
TBC1D3P5	0.107319	0.169485	0	0.0817239	0.015616	0.0881113	0.0776776	0.0191646
KLHL23	0	0	0	0	0	0	0	0
RWDD3	19.2289	22.8352	20.1464	29.0548	17.5726	24.5002	10.2695	9.2372
P2RY10	0.211117	0	0	0.724319	0.70342	0	0	0.702208
NDRG1	0	0	0	0	0	0	0	0
PQLC2	19.6166	18.1826	17.2933	17.2643	17.2504	13.0988	17.9446	20.116
GRAMD1B	0.559128	0.756532	0.547898	0.702829	0.659181	0.816491	1.66223	1.53962
FADD	11.6195	11.1055	11.1817	12.761	11.2681	10.2144	12.2841	15.7635
GUCY2F	12.8024	14.3151	11.8486	11.4269	10.6404	10.2936	10.6509	12.619
LOC101927854	14.1532	12.7059	8.52546	8.98085	23.4513	21.6101	44.9933	56.0278
PARL	1.43099	1.20402	1.30608	1.29111	1.58805	0.962557	0.314433	0.355068
RRAD	0.507625	0.2211	0	0.064563	0.0787482	0.0650025	0	0.118481
RFPL4A	27.9571	32.3912	20.0896	18.1665	17.4147	15.1397	9.66504	10.5854
LOC102724450	29.3445	35.6365	27.4231	21.3967	32.252	32.4045	20.1872	17.6782
LINC00421	6.0649	6.577	5.7685	5.41868	6.04705	7.83727	7.96045	9.36537
LBX2	6.52629	6.06024	8.60432	9.90373	7.97969	8.78349	8.96953	11.3594
PHAX	0	0	0	0	0	0	0	0
MIR4785	3.19692	5.16077	1.63943	2.63443	1.85581	3.07867	4.51719	4.69913
LOC101929829	3.16219	3.64081	2.06686	2.19417	2.35524	2.55186	9.79052	9.20945
SMIM11	4.81594	5.1243	12.1669	14.8441	10.3245	11.4059	12.7786	12.5911
FOXO3B	0.864311	0.763492	4.11469	2.90362	5.13576	2.78255	1.34114	1.78868
FAM74A4	28.816	26.5519	36.2389	41.6025	35.737	29.2921	14.4162	17.4839
MIR513C	7.90538	9.94087	9.06028	10.7748	10.0191	11.3297	6.69631	7.89314
SLC25A10	0.128052	0.332827	0.11685	0.194384	0.0509715	0.0922359	22.1647	27.7368
LOC101927143	19.9348	17.6394	25.9115	30.1018	18.8071	15.8851	18.0863	22.0829
F5	0	0	0	0	0.072838	0	2.72836	3.78783
LINC00028	0	0	0	0	0	0	2.52753	2.64881
RUNX1-IT1	9.00188	10.5589	4.13501	4.73153	9.76835	12.1605	17.5846	13.9088
DCPS	0	0	0	0.155146	0	0	0	0
SERPINE1	0.0174977	0.0266624	0.033225	0.132072	0.131267	0.0698196	5.19087	4.09667
ADRM1	22.3394	20.4877	19.8442	24.3611	21.8972	21.2766	12.1498	14.4695
CLIP1-AS1	0.0224446	0	0	0.145163	0	0	1.57486	1.56487
DIO2-AS1	0.0208414	0	0.418387	0.263557	0.233335	0	0.0358143	0.269554
PRTN3	16.6686	21.0499	9.56786	12.585	11.2521	11.5275	6.36435	4.07448
NFKBIL1	0	0	0	0	0	0	0.11803	0.034248
MMD	0	0.0402408	0	0	0	0	0	0
MTERF3	14.7752	15.2621	13.454	13.7389	14.2443	15.7816	7.94034	10.5306
NABP2	0.163098	0.14285	0.140976	0.179969	0.171357	0.100245	0.0660503	0.111182
GGTLC1	125.568	154.546	76.0664	118.837	74.8457	94.2206	32.4677	38.0367
PLAC1	45.4794	49.185	29.579	26.0123	26.3298	26.3426	32.686	33.486
SYCP2L	12.8163	13.6347	5.88314	5.95282	6.3824	7.19005	7.28318	7.57369
DEPDC1-AS1	1.41881	1.75025	2.916	1.12513	3.7242	3.40254	14.744	21.946
IL34	4.41303	4.64762	4.89493	5.41792	6.73962	6.20897	9.74116	11.3115
SNORD115-46	3.35785	4.17954	3.77924	5.67578	16.4438	21.5058	52.7045	80.6114
GALC	0.880683	1.14258	0.138873	0.124411	0.288667	0.405669	13.631	13.4136
ARHGAP23	4.46608	4.77835	0.474792	0.619989	1.16835	0.586685	9.64522	12.321
ABL1	0.905307	0.99232	3.08378	2.54935	6.77245	8.4485	8.18831	8.69648
SNORD104	67.8737	91.6392	29.7147	49.5253	32.4044	53.0107	25.4496	31.0045
GUSBP4	7.36293	9.06736	32.6414	36.7318	31.6298	43.3684	31.8216	37.408
PTPRN	0	0	0	0	0	0	2.26764	2.11644
MGAT5	0.36806	0.258705	0.17979	0.549962	0	0	0	0
COL11A2	0	0	0.0187454	0	0	0.0234629	0.0200907	0
AIFM1	46.1871	46.1152	40.7127	43.9047	34.7122	31.2184	21.5723	27.1358
CTNNA1	0	0	0	0	0	0	0	0
LOC646743	29.2767	37.2436	23.921	26.4929	29.4493	44.7986	11.1599	18.7568
ARAF	15.9654	17.3164	18.0401	13.475	11.9086	14.2516	12.2567	12.3421
TOR4A	0.654497	0.614931	1.05842	0.854954	0.748521	0.872756	1.87633	1.71423
C3orf30	0.353536	0.490451	0.397123	0.14769	0.306382	0.842335	0.139203	0.208346
HBS1L	5.9182	5.64841	6.32578	5.38831	10.2816	9.22977	12.5341	15.4785
LINC01117	5.1901	4.90922	0.451982	0.448173	0.681873	0.358967	1.34871	1.39401
MIR373	0.856578	1.00496	0.119413	0.149659	0.322608	0.156418	0.17534	0.236044
ZNF705B	0.310425	0.273639	0.815084	1.12572	0.332903	0.399989	0.768057	0.742475
IL27	25.8446	27.9494	20.3846	22.3899	19.2877	22.8374	14.8828	22.9845
SNORD36A	16.0302	17.9369	25.2539	23.7463	20.9606	26.3045	8.63013	9.77018
ENO1-AS1	6.12614	5.48439	6.64439	7.55832	6.65466	12.0019	6.59496	8.72321
FBXO9	0.101982	0.117331	0.313002	0.180845	0.0753161	0.160245	0	0.0211804
TEX36-AS1	0	0	0	0.0718036	0	0.0476182	0.100241	0.0367013
UBXN1	0.0314786	0.0879655	0.120314	0.282773	0.334013	0.0352307	0.380082	0.427362
UBR1	7.52972	6.50159	0.438159	0.890121	1.55869	1.3127	0.16686	0.0576336
POTEC	9.20332	8.33835	8.29809	7.92524	26.9893	25.6347	31.8781	29.8165
SMAD1	2.20517	3.25334	1.6308	2.15285	1.92011	2.71192	10.2242	10.1877
LOC101928855	22.2963	23.0609	24.7106	30.9018	18.0926	20.7812	35.9749	40.8152
ACOT7	22.1247	19.8792	19.0456	18.8216	11.8157	9.43877	20.5189	24.3937
SNORD42B	78.2153	76.2475	32.7248	32.3875	29.8311	30.274	26.3278	31.1434
VPS9D1	1.6543	2.08329	0.338206	0.306345	0.875206	0.7371	0.863308	1.18806
PLA2G5	30.2534	27.6989	44.9229	30.8377	43.624	39.9876	16.6098	27.2859
B3GALNT2	2.16876	2.44369	1.7073	1.51888	1.37174	1.75231	1.06217	1.61761
TRA2B	0.112373	0.0549017	0.357145	0.40751	0.170297	0.482512	0.224863	0.287727
AGXT	0.706485	0.727872	0.927358	0.997827	1.12014	0.960618	2.95162	5.46831
ISPD-AS1	15.3847	19.3688	4.93867	6.47749	4.42376	5.12704	10.5966	10.6168
PLS3	10.1099	10.9521	7.79945	8.80849	9.64316	11.3523	9.9797	14.0037
SPRR1B	5.96906	5.35523	7.35036	6.85795	8.15117	6.53783	9.6705	13.5091
CERS6-AS1	37.7748	45.7867	66.816	72.4307	29.6453	33.2026	27.4329	34.6605
CCDC30	7.02007	8.31379	12.057	10.559	13.3737	13.9353	38.1391	49.8273
VGLL3	0.0978722	0.518362	0.200625	0.38224	0.139476	0	0	0.27427
LOC100133669	0	0	0	0	0	0	0	0
LOC101927668	14.3453	15.7185	9.36152	10.4152	9.17238	7.53655	21.9927	20.3944
ACTC1	0.19469	0.254169	0.112111	0.184641	0.142103	0.16079	0.341287	0.338589
LINC01011	0	0	0	0	0.071534	0.0497255	0	0
CEND1	2.28208	2.05636	0.973014	1.00749	1.27042	0.831473	3.94229	6.38502
SLC26A4	0.0724436	0.0771651	0.152717	0.14055	0.0402205	0.119584	18.5169	21.0238
VAPB	31.0001	34.1062	4.72203	4.07672	3.39475	3.8624	2.79988	2.85083
ACTG2	15.4398	17.7398	18.3002	20.7491	16.5335	17.6525	10.0081	11.8292
SNORD1C	19.7047	25.47	18.0251	20.7051	23.6962	36.8602	22.1308	32.0337
HSPA14	8.66917	9.58655	8.59005	8.66946	11.3506	10.8997	20.9662	30.1062
MIR4475	7.72945	10.4025	14.2875	8.90757	11.7049	11.2514	9.37061	8.93951
TUBA1C	111.413	115.558	59.7052	68.0376	69.8188	63.5359	37.3576	39.9158
OXLD1	27.9292	30.2807	13.3065	12.9833	13.0282	14.2853	9.04926	9.61562
MIR432	2.71924	3.22368	1.77992	1.96298	3.46112	2.71442	1.86808	1.79051
SPOCK1	0	0	0	0	0	0	0	0
LOC440896	70.3238	75.8955	32.6736	35.0448	33.8594	40.524	29.0041	26.8363
MSMO1	21.042	23.7805	22.281	22.98	11.1849	15.305	17.1024	19.2091
SLC12A8	0	0	0	0	0	0	0.0315948	0.0351875
DLEU2	0.0181352	0	0	0	0	0	0.0715852	0.0349017
ABCG2	0.356942	0.508995	0.324592	0.326532	0.314762	0.106834	2.93249	2.8976
OGFOD1	0.0905999	0	0.172741	0.259456	0.0152598	0.382392	1.26631	0.944474
MIR548X2	0.786558	0.819771	0.608522	1.3029	0.046879	0.0718263	0.122337	0.757625
MRPL10	0	0	0	0	0	0	0	0
KAZALD1	0	0	0.0880919	0.0368133	0.152003	0.0493406	0	0.0863399
WDR45B	0	0	0	0.0205256	0	0.0273193	0	0
MIR494	0	0	0.0522685	0.123219	0	0.107445	0	0.0319591
ECT2L	0.49061	0.392481	1.15721	1.44623	0.873794	1.52756	2.71008	2.34803
MIR6514	7.70164	8.68556	10.0585	9.06765	9.20318	9.91664	5.88247	7.36741
FAM133A	0.301279	0.71608	2.06326	1.12821	1.77098	1.46691	1.41489	1.53135
CACNG2	0.167109	0.0988028	0.341369	0.763143	0.277444	0.475798	0.195657	0.442065
PSMG1	0.136884	0.211364	0.362456	0.48017	0.348734	0.202235	0.243841	0.130667
OSTC	22.9371	32.8893	20.7209	23.1326	16.7255	30.4509	28.013	28.173
NXPE4	7.86622	9.16147	8.88422	11.3672	8.77596	9.86276	10.3065	9.06738
TMEM251	6.20187	6.71411	5.68156	6.34784	6.5118	6.8696	9.05484	7.56504
CCDC67	14.3022	14.2631	11.2119	11.4858	12.4599	13.7225	31.543	41.438
USP4	7.36725	6.22783	2.67294	3.6493	6.65264	5.72907	15.4986	20.146
ZNF830	2.1439	2.23892	2.654	2.60692	2.90774	3.76059	6.38352	9.14763
FAM32A	10.2019	10.5932	10.1383	11.2488	8.86163	9.68864	10.5777	11.7879
MYCBP2-AS1	0.0292102	0	0.0816961	0.0674233	0.221808	0.345269	0.0629458	0.316686
FAM72D	0.015758	0	0	0	0.0481711	0.032685	39.6547	46.4634
FBXO22-AS1	12.7664	13.1555	2.91826	4.18564	11.8546	14.528	45.5342	53.3743
KLHL13	4.92319	5.27483	4.49831	4.01056	4.20718	4.29674	2.22347	1.39415
MICALCL	34.8214	36.4471	18.051	22.1679	18.7471	23.0437	14.0264	16.3961
CFAP57	0.534235	1.01548	0.529055	0.18739	0.0365618	0.154272	71.984	103.728
CFAP20	0.0168369	0.0137735	81.9311	104.074	0.468016	1.08139	9.32279	11.249
PRCC	3.90107	5.18111	0.390537	0.715228	0.483238	1.41028	12.6508	11.2047
LOC105616981	10.5845	12.8852	7.80244	9.88748	10.3151	9.37156	5.74563	7.06801
ZNF846	0.242996	0.104448	0.0666176	0.0740753	0.109617	0.114508	0.0987859	0.0827899
LOC101929767	0	0	0	0	0	0	0	0
ABCA1	0	0.0276401	0.0305494	0.0292631	0.100508	0.0399641	0	0.0899768
CHRM3-AS1	2.26607	2.41412	1.85208	3.47292	1.40143	0.759168	2.19913	2.90619
MIR3668	12.7805	14.1162	19.7174	19.7028	44.8748	55.5637	17.5536	17.5202
KCNB1	0.0369782	0	0	0.0289972	0.0299905	0.0849023	0.0358576	0
TMEM261	27.5415	29.3034	15.7303	16.2834	16.3673	16.0907	20.1442	24.2772
LHX2	0.134531	0.138287	0.187599	0.265067	0.486134	0.253113	0.707391	0.62346
SLC17A9	0.123009	0.161736	0	0	0	0	0.270046	0.31045
CRABP1	4.69666	5.32053	2.55489	3.31384	2.66738	3.45901	3.08063	2.881
TIFAB	1.42388	1.38832	1.20832	1.59725	1.91774	1.96096	2.37669	3.6684
LOC100130744	9.6877	10.5008	10.7417	13.983	16.1958	13.1039	11.4011	12.8046
CD2	29.5723	28.9092	33.1906	22.3738	24.709	25.699	7.64836	8.58083
LINC01229	0.113726	0.102191	0.131035	0.0714215	0.022552	0.235116	0.86836	0.681874
MIR8063	41.0875	39.7152	26.2278	36.7767	24.2603	31.3875	18.3168	21.8039
LOC727924	233.906	237.55	214.743	241.97	211.212	276.453	283.728	210.006
MIR6859-3	0.0147597	0	0.0240679	0.087675	0.125242	0.0833352	0.29847	0.495089
MIR7153	27.749	26.3981	16.1871	15.3323	13.6831	18.7392	17.8707	19.9961
VTI1A	1.40805	1.62935	2.63312	3.59317	2.25616	2.08917	1.19963	1.33657
TCF4	6.06901	6.06101	8.69917	11.7923	8.3048	7.79562	6.27861	5.97359
TRIM47	1.20432	1.24901	2.43684	2.50927	2.39042	1.3577	1.76296	4.06513
LINC00583	6.86736	7.39544	8.01127	7.54036	7.89481	9.43273	7.37168	9.72315
OSR1	7.1617	8.87894	3.44941	5.54305	4.10692	4.321	5.14365	4.22293
LINC01501	8.19975	7.91087	12.3637	10.5227	12.2498	9.26892	9.41007	11.9051
GSDMC	4.06447	3.10187	6.44629	10.8104	4.77267	5.55233	6.0369	7.11084
BMPR1A	0.368212	0	0	0.489898	0.120011	0.190394	0	0.135374
RRM1	0	0	0.483994	0.0854965	0.796564	1.02132	0	0
DECR1	0.714368	0.0765852	1.07195	0.825544	0.810868	1.82431	0.90531	0.799527
LINC00899	11.3821	10.5294	10.6552	10.2173	12.2729	11.6397	12.5488	15.6757
KIF20A	28.9239	31.835	32.6808	21.3057	27.4282	24.4598	11.0144	7.32413
PTPMT1	9.74395	9.70184	9.04951	14.1789	5.86605	12.0405	15.3936	16.2578
ARHGEF33	11.2562	10.6936	5.72221	7.59711	7.3907	6.78009	3.33634	4.59553
PRG4	37.2244	32.3718	40.241	51.6073	35.6704	32.4294	16.7293	16.9526
HNRNPA1	4.08918	4.06457	6.95015	7.9937	7.00427	7.50414	7.1619	7.5531
LOC101928303	0	0.00776895	0	0.0576751	0.0504729	0.0119864	0.162656	0.135167
MIR3667	5.8535	6.34629	4.29998	5.44277	3.64957	4.23487	3.77725	4.07164
MIR548U	6.49952	7.94392	14.1207	8.02699	17.2911	22.5646	16.9845	45.8362
TEX35	2.14833	1.7716	5.96359	6.67081	4.30555	5.21086	4.75781	5.35132
NUCB2	0.0191738	0.0123517	0.22749	0.0616381	0.102234	0.136187	0.230978	0.191734
COL4A3BP	4.94766	4.58383	5.35593	5.0029	4.43836	7.14967	2.62129	3.55695
SSC5D	67.3466	79.361	49.1747	52.7159	55.1186	70.3632	77.7216	69.043
TMEM53	4.15782	3.67238	2.74027	5.2788	2.24231	3.00983	5.70076	3.46528
LOC641367	8.71839	7.94829	9.43291	9.02295	9.52567	10.065	7.26081	8.02952
MACROD2-AS1	2.61394	2.91477	7.43408	8.83995	4.7386	3.8199	3.62822	4.0207
DDAH2	0	0	0	0.028515	0	0	0.0785721	0
DCAF11	8.81719	8.82625	12.5098	11.3241	15.379	14.0823	8.76708	11.0478
LINC00330	3.35901	2.97539	4.35462	3.42871	4.6394	2.44046	2.4208	2.96029
ZNF814	0	0	0.120626	0	0.105355	0.151488	0.0291594	0.295624
IZUMO3	0.356017	0.144994	0.404795	0.244279	0.25688	0.0547351	0.0558153	0.0438763
FAM71E2	0.0930451	0.126807	0.475824	0.820442	0.246099	0.488806	1.28158	2.84949
RNF19A	0.0472393	0.393637	0	0.0779709	0.0615098	0.27501	0.11812	0.0693819
MIR3910-2	0.255265	0.356327	0.918477	0.60755	1.25454	0.550661	0.128761	0.0831408
DLL1	0.420994	0.377398	0.0311756	0.0480204	0.122929	0.185901	2.86214	3.59376
USP17L26	0.171268	0.059916	0.0473175	0.090974	0.201551	0.681535	0.0259407	0
TNRC6B	0.0731281	0.212159	0	0.108192	0	0	0	0.129004
ACKR1	0.420181	0.333707	0.0634032	0.12239	0.313601	0.237075	0.586645	1.12936
ABCA13	0	0	0	0	0	0	0.326585	0.270899
ZNF662	0.0347219	0.0696071	0.0761105	0.0338974	0	0.0355621	0	0
LINC00639	0	0	0	0.0166569	0	0	0	0
ANKMY2	0.0256675	0.0468634	0.125353	0.117403	0.0520301	0	1.64158	1.92374
FAM71C	0.0114074	0.0245895	1.23437	2.42197	41.4365	72.2885	72.0956	87.4726
CCDC146	1.13302	1.49632	8.03493	8.46657	8.47777	9.72132	30.4309	31.3964
CCDC169-SOHLH2	43.8822	55.6055	40.5743	44.9615	30.2322	36.6206	0.253271	0.406722
FAM185A	0.0126531	0	0	0	0	0	0.0767577	0.0188111
SCARNA27	0.473689	0.462884	0.1083	0	0.164061	0.152244	0	0
CCDC158	11.5821	12.3326	12.8867	11.6582	17.6581	18.4915	15.6018	17.2892
PLEKHJ1	0.47139	0.899041	1.05541	0.776149	0.511212	0.736135	1.02783	1.05856
TMC1	0	0	0.130512	0.160769	0.084236	0.0333743	0.217134	0.126214
GNAT3	0.0434146	0.0914284	0.307568	0.150201	0.015673	0.153667	0.952929	1.27341
AMBRA1	0.0956895	0.125056	1.28984	1.15268	1.94446	1.32318	1.46899	0.813793
PKN2-AS1	0.279698	0.904586	0.679626	0.642027	0.700411	0.519547	0.848652	0.486406
ZXDB	0.00649581	0	0.0387787	0.0701289	0.0303084	0.20041	0.374606	0.481871
ATL2	174.811	203.498	207.778	206.737	167.778	267.6	57.8077	91.7557
TPST1	4.50745	4.04786	3.75207	4.43594	3.96792	4.78521	3.07735	4.38652
ARL17A	0	0	0.0305709	0.0739789	0	0	0	0
LOC151174	0.329021	0.140967	0.638536	0.34021	0.238849	0.212405	1.641	2.07713
FANCF	5.95017	6.98556	6.22994	6.72751	6.23997	6.71561	6.02927	6.1304
ANO7	84.1301	77.2529	74.2948	85.3834	55.5753	45.7903	33.2358	40.777
MIR5192	0	0.0222042	0.244728	0.124131	0.026633	0.0324605	0.280865	0.114924
SARS	1.31821	1.31387	2.27755	2.72209	3.06987	2.91933	1.79595	1.2303
TRIM29	0	0	0	0	0	0	0.179961	0.220555
RIOK3	0	0	0	0	0	0	0	0
WWC2	2.17709	2.11443	5.18289	4.79114	3.32514	3.26981	2.26545	2.52675
RASGRP1	0.208318	0.211593	0.019229	0.0299469	0.176881	0.141529	1.52846	1.61919
LOC644656	0.0182422	0	0.0589497	0.124027	1.68259	1.962	0.024344	0.0585845
LINC00176	16.6997	21.9549	18.8134	23.2748	15.8886	25.279	23.6686	21.8435
VAMP1	0	0.164032	1.40407	0.22476	0.313537	0.334419	0.238468	0.263017
RAB1A	0.0247171	0	0.973085	1.02688	1.55269	2.07533	1.0651	0.907441
MHRT	0	0	0.023903	0.114603	0.0414726	0.0305107	0.0526963	0.0814079
SAC3D1	0.695173	0.664145	0.151004	0.23801	0.329035	0.664551	1.3544	1.10151
INF2	2.61327	2.60547	7.75169	7.6033	7.98189	19.9774	4.44675	5.10229
MIR4707	2.91734	3.40205	2.62584	2.87907	3.81277	3.91981	2.03983	1.92706
MIR4637	14.1046	13.7625	7.02433	7.6303	7.31381	5.746	3.6821	4.39758
TSGA10IP	4.95676	5.81403	8.58527	8.22855	9.22025	7.46339	7.09484	6.18156
NSMCE1	0.267296	0.150311	0	0	0	0	0.558915	0.459754
ZC3HAV1	10.9749	11.4072	6.79893	8.88426	6.93179	6.12877	6.8254	9.12793
LNPEP	1.33754	1.18627	0.406107	0.539586	2.83154	2.21566	20.0541	22.1517
SMARCA4	14.1766	16.0922	20.5796	22.2887	22.9904	32.4008	20.7525	21.4188
LOC101927657	7.25956	7.28935	18.632	20.7398	17.9658	21.3465	24.6713	26.2211
ACPP	0	0	0	0.0188559	0	0	0	0
LINC01080	7.18977	9.56386	6.21	5.49469	5.41756	8.03912	11.802	9.5433
WDFY1	0.756353	1.02768	3.6251	3.60026	1.20185	1.93485	1.39744	1.93667
ZIC1	0.994177	1.01402	1.14903	1.03095	1.42455	1.6403	3.54024	3.52562
KLHL8	8.21653	9.21456	5.83103	5.73374	6.30122	8.27091	6.6464	7.64616
RBBP6	0	0	0	0	0	0	1.03403	2.23554
TMCC1	0	0	0	0	0	0	0	0
MIR30D	0	0	0	0	0	0	0	0
RPL22L1	0	0	0	0	0	0	0	0
MIR4314	0	0	0	0	0	0	0	0
HCG11	0.531347	0.499027	0.744536	0.721643	1.6309	2.10023	19.7594	25.1295
DCN	0.0927001	0.308381	0.244761	0.0734869	0.182529	0.0243877	0.798016	0.985586
OSMR-AS1	41.5832	44.1088	27.8628	32.678	27.5399	33.7889	27.0179	34.3875
MIR516A1	1.23495	1.30393	1.14428	1.79735	1.46803	2.50028	3.16884	4.38764
RAP2C-AS1	22.3898	21.5944	14.5995	17.5737	14.3639	16.3544	6.45581	7.82946
RRAGB	13.1837	12.162	15.4548	17.6829	11.4674	15.9719	11.3647	13.8806
MIR638	22.5818	23.9265	17.9951	20.5032	10.9429	12.7177	11.1536	13.6489
LOC101927257	17.71	16.5592	21.9243	29.6774	17.9309	26.6194	24.8915	34.9136
AKAP7	13.1239	18.2429	16.2263	16.2928	9.31486	15.381	9.60382	10.1983
IDH3B	20.0947	18.4523	16.4958	18.7853	23.1125	22.079	32.9864	35.5342
LOC644285	0.116695	0.0919966	0.800691	1.30609	0.0825713	0	0.102396	0.0672092
LOC105378732	1.77777	2.3194	2.53414	2.45809	2.0172	2.14782	2.09199	1.91797
PANK3	13.6016	12.8748	12.8895	13.9363	14.9704	15.5464	10.3499	16.4171
SBF1P1	24.5664	27.0563	14.0329	20.928	12.1607	22.8021	16.4068	19.8076
MIR7845	23.9722	22.9931	17.4862	22.4918	18.1958	17.9882	12.0132	11.7455
MBD3L3	1.70438	1.85548	0.940995	1.59145	0.349902	0.104512	1.73263	1.74694
TTLL1	4.29401	5.27918	3.2874	2.83509	3.65991	4.02119	3.09882	3.2648
DEFB106B	8.81494	9.02385	19.4301	19.9581	18.198	16.0159	10.3027	12.128
LRP11	2.15263	2.31165	0.0672029	0.0634735	1.83188	1.4941	26.1928	30.3087
TNFAIP1	0.102554	0.0749383	0.391815	0.399818	12.3685	15.1113	2.06653	2.38553
B3GALT5-AS1	0.0280002	0	0.0309358	0	0	0.100472	0	0.0234624
PIM3	0.0740258	0.174281	2.41033	1.77497	0.78675	0.724108	1.05089	1.69791
B4GALT1-AS1	0.672647	1.17407	16.6126	16.9856	4.60657	5.37598	7.16308	5.59351
CRYM-AS1	0.0116716	0.0118795	0.224748	0.31374	0.302331	0.19456	0.693095	0.831493
LINC01017	0.456165	0.573833	0.298781	0.33485	1.80138	4.05542	0.388745	1.32247
IL1B	0	0	0	0	0	0	0.0226494	0
MPZL2	0.867925	0.788919	1.15237	0.479841	0.281902	0.845207	1.36935	1.18818
CTD-2201I18.1	0.0661254	0	0.249117	0.056239	1.11694	0.657939	0.584232	0.628109
ATXN7L3	0	0	0	0	0.0365137	0	0	0
ARAP1	2.45961	2.90295	0.10512	0.127585	0.172234	0.10083	0.266433	0.282104
POLR1C	3.63562	3.42339	5.01225	4.99245	7.63508	6.12979	34.7256	36.3268
NLGN1	13.0252	11.9968	3.14425	2.92762	7.29134	6.64333	32.8574	39.2285
UTP23	0.175218	0.192733	0.533943	0.434194	0.547731	0.598234	0.622367	1.10192
LOC101929595	0.906247	0.894837	1.26105	1.19252	1.45285	0.715023	1.39567	1.25501
ADGRG3	0.0391888	0	0.140148	0	0.247546	0.230082	0.0954523	0.342553
GP6	2.85654	3.21812	2.8223	3.12081	5.20654	3.95974	1.73712	2.73014
IRF2BPL	0	0	0.0399491	0	0.068487	0.0726271	0.26626	0.101604
FAM126A	5.97059	5.70534	7.7884	7.82793	9.06136	10.3257	7.57787	8.38364
MIB2	1.3308	1.56749	1.51784	1.26293	2.10801	1.78911	7.95617	8.75902
ERH	28.1601	29.6495	24.5549	21.6474	25.3113	28.984	16.0534	22.1095
MAN2B2	0.297578	0.801633	1.42809	1.6662	1.23794	0.880191	1.42596	2.26954
SH3PXD2A-AS1	15.0458	15.4699	13.2759	15.3564	13.4755	13.6334	13.5313	16.938
LOC285626	0	0	0.02938	0.0422224	0	0.115187	0.142535	0.0428169
LOC613038	2.02535	2.2745	1.26604	1.07652	2.03492	1.46847	0.311923	0.588643
PRSS48	12.0326	14.8577	19.5722	21.3787	19.0357	23.0428	15.9361	17.5139
CDK5R1	0.192024	0.363793	0.162647	0.376572	0.472319	0.397931	0.0656489	0.61132
RBM48	6.09727	6.5376	7.30023	7.03983	8.28787	9.3638	14.8041	16.2862
LINC00993	11.451	12.1854	6.33533	6.60072	6.53692	8.14404	13.4133	15.8948
SIK1	0.053964	0	0.0746162	0.0652457	1.47218	1.62664	1154.61	1350.31
TARP	51.8172	63.5404	68.176	73.691	75.3648	99.2093	70.5349	70.5695
MIR1208	7.19168	8.79066	11.8244	11.5258	11.3908	13.0563	9.04252	10.2918
GAGE5	8.19841	7.26129	8.07615	6.81956	11.435	7.98406	9.90208	13.2812
CIART	9.64623	9.40424	16.8867	19.4164	12.6203	14.2935	12.4374	13.6956
MIR607	3.5001	4.18959	0.574016	0.323111	0.811639	0.749101	1.40115	1.4874
TMEM177	11.2411	10.5846	7.66015	8.6316	10.1772	9.86629	10.1775	12.6293
WASL	4.58206	7.11744	5.25419	4.71179	2.6866	5.28464	6.7368	5.47411
CAPN15	3.21765	4.11114	3.41754	4.53137	5.20271	7.48432	3.5021	3.33117
ZNF598	27.457	27.6371	30.5849	32.4416	30.2524	30.6766	26.4199	31.0276
HBB	0.78027	0.796681	1.6094	1.37277	2.39807	1.76848	2.73206	3.98424
BTLA	1.13435	1.15803	2.09603	1.94089	2.81396	1.73625	1.05456	1.35469
SMAP1	0.0669574	0.0591028	0	0.0542471	0.0420503	0.0418952	0	0.0197388
RDH10	2.26342	1.86329	1.10142	1.03736	1.61541	1.02063	0.469125	0.675893
CD300LF	0	0	0	0	0	0	0.327988	0.383611
ZNF587	0	0	0.0418006	0.0198406	0	0.059363	0.021712	0
LINC01234	0	0	0	0	0	0	0	0
TBRG4	0.0226213	0.0119241	0.0922233	0	0	0	0.0184579	0.0837377
FOXP1	0	0.0134702	0	0.0130912	0	0	0	0.0130124
OR7E2P	0	0	0.0207796	0	0.0189082	0	0	0
DSC2	0	0	3.64079e-05	0	3.61241e-05	0	0	0
PSMD7	0	0	0.0210258	0	0.00957444	0.058836	0.043898	0.0574573
DDX26B	0.00604342	0	0.143286	0.104001	0.476132	0.457463	0.261938	0.338559
WDR43	0.0408681	0.0234141	0.151659	0.182101	0.0493199	0.0650257	0.0715407	0.0479001
SNORD86	0.0973117	0.100834	0.451236	0.445448	0.566362	0.22444	0.84054	0.8152
RPS3A	0	0	0	0	0	0	0.231227	0.273088
RGS8	0.756132	1.07935	0.691256	0.650844	0.974933	1.21606	1.243	1.24915
RUFY2	1.24963	1.53048	0.432999	0.458712	0.855954	1.53788	0.217295	0.248355
OR5AN1	3.0554	3.04284	8.65485	8.80853	10.7812	10.631	9.00063	13.8794
LGI2	0.0083158	0.00514116	0	0.00636604	0	0	0.00731011	0.0604337
MYO1D	0.0047096	0.0064614	0.00808697	0.025405	0	0	0	0
MIR8076	15.8947	19.0484	9.12516	10.0865	7.68586	11.2906	4.90032	5.83525
MGRN1	15.018	14.1829	11.0699	11.5743	11.1335	9.84194	8.33689	10.5664
TPBGL	0.0896351	0.112391	0.0566863	0.0173381	0.016492	0	0.268303	0.558942
BZW2	0	0	0	0	0	0	0	0
DFNB59	0	0.00974296	0.255665	0.297257	0.456022	0.339448	0.20034	0.376033
PACRG	0.0180428	0	0.10615	0.350243	0.13049	0.303741	0.748536	0.607394
MOB3A	0	0.00900307	0	0	0.0102264	0	0.0503364	0.0277022
PVALB	0	0	0.0593728	0	0	0	0	0
SEMA6B	0.0575158	0.0460904	0.0973637	0.136468	0.159299	0.0569071	0.221722	0.297287
MIR519B	9.31188	8.68416	6.11642	8.53517	6.80803	7.27762	6.85188	7.7357
GCLM	0.0840679	0.25974	0.142551	0.141042	0.248068	0.319511	0	0.0681953
ASAH2	1.09625	1.69773	2.04017	2.3214	4.07659	3.36627	4.21657	4.43016
RAB42	0.068766	0.0678582	0.138341	0.160247	0.26974	0.260349	1.43002	1.38728
ARL14EPL	0.110036	0.161197	0.0278832	0.0142106	0.127924	0.1094	0.0344337	0.0887252
LYPD3	0	0	0	0	0	0	0.562767	0.411811
TMEM211	0	0	0	0	0	0	0	0
TAX1BP3	1.63638	1.75573	3.357	2.88613	1.03333	0.375569	0.51015	0.506376
MACF1	0.709257	0.770508	4.36793	3.0566	6.54203	5.20198	9.89738	18.294
CDH24	0.550921	0.443743	3.20867	2.58628	5.10212	4.65335	6.13677	11.7343
RRN3	2.52644	2.23868	5.18885	4.61904	4.81207	3.9647	5.81325	10.107
LINC01158	0.00984167	0.0454098	0.197658	0.178451	0.555299	0.492766	0.066407	0.197879
SLC6A16	0.315195	0.296051	1.83159	1.61468	3.32005	3.05296	6.60849	9.13542
USP48	0.503399	0.887139	0.875278	0.767821	1.41464	2.02172	1.22972	1.03022
SALL3	4.72273	4.5644	3.19651	3.43495	1.9936	3.47789	5.03322	6.03227
LOC101928002	23.1131	25.0194	32.7345	29.0881	28.6496	28.1899	14.5746	18.1752
MIR578	2.408	3.24623	5.39422	5.13654	4.61799	4.58892	2.95784	4.70736
CLCA3P	0.135831	0.082109	2.48888	2.78676	0.36823	0.389014	3.19697	3.69047
UBE2D3	0	0	0.0305104	0.0705714	0	0.0450145	0.112935	0.139107
TEPP	0.360765	0.186829	0.253182	0.645919	0.211447	0.374864	0.660056	0.699848
PSMB4	15.2276	15.9419	11.8869	14.4766	11.8436	14.8684	13.0384	13.6961
LOC100128233	6.95161	6.79597	6.44218	10.0019	6.17788	6.75814	10.4376	10.6283
SPRR2E	11.5145	11.4867	8.94994	9.42864	16.2574	16.3158	26.6273	35.7071
SLC25A16	2.09178	2.10157	2.76875	2.4071	2.34722	2.14436	5.94164	5.8888
NAT1	0.0185491	0.0597698	0.357725	0.484034	0.123471	0.197083	0.131813	0.384861
PRIMA1	1.74702	2.17674	1.72652	2.10784	1.26858	2.09505	2.93343	2.67224
RIC8A	0	0	1.76205	2.20374	0.118678	0.0236805	0.111216	0.0621319
CYP2C19	1.26797	1.42522	2.48071	2.38684	3.02629	2.71637	7.63499	8.80614
LOC101927082	0	0	0	0	0	0	0	0
STX19	0.373567	0.285002	0.673163	0.493241	0.386676	0.599931	0.583403	1.01665
PLCH1	0.0148311	0.00593279	0	0.0159635	0.0226268	0	0	0.0110683
CCDC124	0	0	0	0.0258146	0	0	0	0
ZC3H4	0	0	0	0	0	0	0	0.315375
LINC01387	0.18389	0.339247	0.0930254	0.264852	0.941677	0.923432	2.29714	3.02252
LOC339666	0	0	0	0	0	0	0	0.0486904
TXNIP	0.0931221	0.111731	0.409058	0.329566	0.282106	0.500518	0.220665	0.457415
LINC01097	10.0595	10.786	1.6082	2.8938	2.45965	1.35844	20.5987	7.59817
LOC101928809	11.0479	13.4498	10.339	8.5792	9.85376	9.96843	8.8278	9.23672
HSD3BP4	1.36111	1.49541	1.35239	2.15587	1.95344	1.54909	2.40899	1.93843
ARSH	1.24193	1.59008	1.62844	1.93256	2.78153	3.5561	2.09747	2.23231
ULBP3	0.0647021	0.0524158	0.0538782	0.135766	0.316213	0.170325	0.13994	0.219721
LOC102724539	7.30276	7.74744	6.93857	9.1153	6.1003	7.07786	3.19317	3.22056
C11orf88	0	0	0	0	0	0	0.0322002	0.129402
PAN3-AS1	17.1168	20.3376	13.3518	12.1442	17.3711	33.9048	21.8771	23.7825
LMF1-AS1	49.8416	53.0628	40.6622	44.3365	22.1738	24.3213	34.3928	37.9771
CHST4	0.591411	0.479909	0.0690457	0.0703613	0.359344	0.475212	0.477392	0.373288
KCNJ18	0	0	0	0	0	0	0	0
POTEA	19.2949	21.1395	12.978	16.0648	14.7813	17.3455	7.89555	7.75915
HTR1F	0.678742	0.776076	0.836473	0.825069	1.27864	0.701785	0.126144	0.395387
CCDC115	0.0055742	0	0	0	0.0700392	0.11045	0.305247	0.175007
PLAC9	0.226239	0.226893	0.201775	0.281823	0.208249	0.316546	2.68398	3.80362
GEM	3.93622	3.84898	1.00619	1.18172	1.64269	1.38424	17.1348	20.003
MYBPH	33.0004	31.7385	19.3284	30.6485	15.6269	19.3118	34.182	36.6303
RIBC2	0.408191	0.338974	0.545975	0.36823	0.697483	0.657121	0.415969	0.526139
ARMCX5	3.1781	4.23151	2.83173	1.93707	2.94564	3.06308	5.32665	4.38186
LHX5	0.0740852	0.158784	1.8665	1.34156	1.12722	1.47577	0.828334	0.912017
LOC101928696	17.4328	17.4027	18.2981	21.9866	20.4265	16.3811	14.7959	16.6116
MIR4436B1	66.2846	90.5741	128.967	166.187	71.3068	86.1542	45.7246	76.803
ZNF155	0.12354	0.256049	0.821409	0.782577	1.06455	0.658524	1.34072	1.14348
KAT8	0	0.157826	0.0971738	0.0879212	0.451761	0.142289	0	0.568807
CNTD1	11.7461	13.4797	34.389	24.6204	26.2392	53.4623	6.93508	12.626
TAC3	0	0	0	0	0	0	0.106618	0
MYH15	0	0	0	0	0	0	0	0
CYP2D6	54.9777	68.2959	48.8173	66.3267	36.9638	39.0377	29.3194	48.694
GNB5	0.160296	0.109203	4.36643	4.65235	4.59603	4.80676	0.343149	0.302041
CNOT8	9.3642	9.81258	15.1708	16.6547	12.532	12.4893	46.1911	54.2902
LZTFL1	2.86636	2.80998	7.06571	6.66042	4.987	8.55894	20.549	22.1369
RTEL1-TNFRSF6B	0	0	0	0	0	0	0	0
ADAMTS14	0	0	0	0	0	0	0	0.0318297
DNMT1	0.393769	0.318498	0.254328	0.168131	0.353615	0.233581	113.212	173.338
ZNF767P	0	0	0	0	0	0	0.0476864	0
ZNF32-AS2	18.6468	18.0799	7.82119	7.68496	7.93733	8.04848	24.2383	20.7525
GALNT9	0	0	0	0	0	0	0	0.0933412
DDHD2	84.3175	86.5168	47.1531	66.1412	51.0152	73.2988	285.503	289.277
LOC100507091	0.0407819	0.0859267	0	0.0960707	0.373283	0.126358	0.111071	0.551713
MIR340	1.95812	1.81566	0.719984	1.44551	0.851094	1.49637	6.55985	9.34496
SCARF1	0	0	0	0	0	0	0.0406257	0.0406005
TMEM8C	0.910312	0.771938	1.71662	1.34082	0.136734	0.197529	0.184219	0.882515
MEGF11	15.7553	16.2366	2.58327	1.95226	7.3284	6.64551	44.345	55.3182
HSD11B1	1.75026	2.22199	3.57486	4.26817	5.40117	5.81268	12.9296	16.7495
ACYP1	94.3117	115.754	115.777	144.582	78.1255	115.133	131.799	166.214
LINC01572	29.6793	36.8243	65.3632	81.2541	49.8995	78.9526	74.9027	77.4903
TCHP	35.504	35.0001	29.9031	25.4685	25.5406	25.867	26.1198	29.4642
MLF2	0	0	0	0	0	0	0.84508	0.70701
GH1	0	0	0	0	0	0	1.06021	1.18679
SCGB2B3P	0.217024	0.537327	0	0.260656	0.249184	0.174646	0.379739	0.611918
GNPNAT1	0.0242597	0	0	0.0830905	0.0668165	0.0877585	0.0838446	0.0894778
IQCA1	0	0	0	0	0.303807	0	0	0
MIR10B	0	0	0.131946	0.0231562	0	0	0.0314008	0.0213059
GSKIP	0.779704	1.45328	1.03512	0.649412	0.692126	0.554087	0.694623	0.560938
LINC01485	0.322329	0.421141	0.110208	0.156472	0.117462	0.0411146	1.01181	1.2005
TBCE	0	0.0407989	0	0.0397159	0	0	0	0
DNPH1	0.688431	0.607296	1.34476	1.52866	1.88112	1.70279	0.301708	0.283542
DUSP4	0	0	0	0	0	0	0.0125041	0
CCDC26	16.5516	16.4803	21.5723	27.8236	18.046	16.3221	11.0328	13.1178
OR4F21	18.8131	25.2222	10.0852	15.8854	8.39231	9.84967	9.62851	10.8071
BZRAP1	0	0	0	0	0	0	0	0
FCER2	25.5779	26.2153	17.298	21.9806	15.3931	14.7579	15.9905	20.1805
SNED1	4.3547	5.58996	7.10792	6.72456	8.45979	11.0289	9.33721	7.50448
LMO1	5.11239	5.98633	8.80643	8.70886	7.02485	6.3542	9.48663	9.51301
SRM	36.3868	40.1305	14.9964	16.476	6.40554	4.87643	2.38191	2.28592
GID8	8.56996	9.51273	3.2633	2.38988	3.33079	4.39112	4.48366	5.25267
C7orf50	99.2316	90.6303	40.6781	39.1808	84.6105	80.3507	45.0246	47.5613
MAPK14	4.96961	5.35492	0.194006	0.235907	0.781425	0.543348	1.79993	2.25998
ZNF836	14.0013	14.292	12.3028	12.7891	9.7999	12.1754	14.1781	9.11695
SNHG1	6.19197	7.67116	8.75517	7.46669	11.9819	12.7395	11.0492	10.554
MIR6783	46.84	41.2189	30.0855	34.9956	29.1699	31.7293	21.0334	21.5938
OR5D18	94.8176	92.1566	79.6917	70.7867	80.921	91.7476	56.6152	55.2021
TSSK6	25.6528	33.4341	16.1651	29.4673	8.27079	18.5363	12.8703	12.6376
HGC6.3	31.7373	34.7241	36.6136	49.2779	27.1579	29.1575	24.4209	28.8624
CMC4	1.14622	1.13759	1.55578	2.25131	1.76111	2.2788	0.278253	0.225729
SIN3A	18.5865	25.4568	27.9086	26.3664	24.7258	29.0872	15.421	17.7732
CHRNA10	15.1359	14.4671	11.1746	15.4485	15.2347	13.5159	17.1336	24.5547
SNORD115-43	3.88117	4.16364	7.23001	10.1541	8.11078	9.49882	5.71252	5.86531
EVC	71.5549	66.4269	46.8362	56.3411	37.3537	44.0922	40.9208	41.3706
LOC541472	11.383	11.523	5.66531	7.13479	4.70666	4.02925	7.90117	7.87266
CHEK2P2	1.79841	2.44595	4.13787	5.3209	3.46788	4.94044	5.62967	5.6699
IL31	0.0406576	0.0249298	0.157861	0.261542	0.359189	0.353178	0.417322	0.335511
MPLKIP	5.73367	5.8241	8.07146	7.30373	6.84875	6.74462	9.00029	10.5582
MIR548AJ1	3.99449	5.03686	5.59468	5.44578	5.33507	5.33307	3.69633	2.83443
WSB2	1.75401	1.92318	3.09323	2.31799	4.07142	2.65984	3.97245	4.19523
PIK3C3	2.43245	2.49669	2.73861	2.6828	2.39647	2.58218	3.15475	2.85625
ZNF398	22.078	22.824	20.2427	26.3956	14.1794	17.0691	21.125	26.6533
PHC2	0.461749	0.327275	2.13801	1.50361	1.14766	2.28076	1.96216	2.1935
FAM138F	0.683089	0.597758	2.19196	2.25375	1.41915	1.60214	1.17561	1.03323
LOC100129046	7.8303	7.98739	9.6614	9.54212	7.26963	8.5971	8.95982	11.0381
PCDHGB7	0.0351799	0.064638	0.156551	0.116822	0.311975	0.256383	2.0332	2.21511
PDZD11	5.48161	6.05943	5.12984	5.49566	6.29575	8.28474	2.53269	2.81192
EVI5L	2.45891	1.17427	3.20488	1.42216	2.37975	2.36054	1.48361	1.61308
LOC100133267	4.32445	5.79582	3.99565	4.97544	3.58637	7.34724	12.87	13.2611
NDUFS6	0.0238869	0	0.0202717	0.0337202	0	0.0923316	0.0449631	0.0214021
SAMHD1	11.1135	11.3552	6.7609	7.81441	10.855	8.81747	11.5241	13.4468
SLIRP	1.04946	1.57271	4.18823	4.27393	8.25197	8.50423	4.97096	4.65675
TNPO1	6.86474	6.88722	6.65456	7.5506	9.12819	7.54708	13.302	16.4222
DSG3	0.103596	0.138739	0.220232	0.111093	0.900105	0.655502	0.295191	0.183738
ST3GAL1	1.64999	1.50686	12.6952	15.4962	3.098	5.58465	8.21332	7.01566
WDR55	1.79138	1.73693	1.97111	1.60261	15.8805	13.4335	4.81159	3.91813
LOC645513	0.0563918	0.153016	0.144399	0.0636712	3.35087	4.26522	0.375176	0.293362
PPP6C	0	0	0	0	0	0	0.0713348	0
CDC42	37.6522	42.5656	28.5193	27.0994	19.8947	29.4569	14.7932	15.1435
LGALS12	5.34657	4.60688	0.340962	1.19665	27.0194	11.5261	1.16862	0.64367
CEP162	193.946	259.945	349.237	306.008	307.555	302.998	91.3186	125.032
VPS26B	6.99436	7.32343	7.01178	11.3321	5.95305	6.72951	4.95607	5.45851
YWHAEP7	20.6442	26.4475	16.087	20.3565	12.9166	18.0266	19.5463	17.1558
PTP4A2	9.10042	7.80398	6.3589	7.39993	4.01259	3.51453	4.92174	6.86255
TFPT	70.4288	64.9428	53.981	61.6062	48.5673	42.4433	23.2611	28.986
TPBG	21.9922	22.649	25.3772	28.0199	13.0214	18.0914	14.2087	18.6889
ISL2	5.06809	7.22345	12.6753	9.75062	11.4303	9.93953	2.32398	3.69889
RNF165	1.37556	0.934449	2.55795	1.20982	2.0383	3.23802	2.14732	0.703221
C5orf58	1.91325	2.14485	3.36719	3.78426	5.9431	9.12237	3.86232	4.87996
LRRC61	0.67438	0.453545	0.159456	0.0875464	0.0804252	0.345813	1.57523	2.23161
PRKCSH	0.0944341	0.167028	240.587	339.639	110.309	218.945	2.40607	2.57206
OR52W1	1.52201	1.91202	1.1456	0.881508	2.03917	2.87287	8.35511	6.3998
SLC40A1	163.521	201.327	183.742	202.848	166.991	215.869	196.099	255.639
COX7C	37.0543	44.8015	36.6613	41.3912	29.8871	36.2732	36.1615	35.5352
PRSS56	0.031329	0.0475745	0	0.0988519	2.13176	1.36174	5.06133	4.84805
SLC24A1	0.440676	0.613264	0.285617	0.451624	0.684389	0.339238	0.793558	0.819298
GARNL3	15.751	15.1529	12.2024	10.7879	18.4924	19.0242	9.58034	11.6883
LINC00210	0	0	0.10255	0.104182	1.05747	1.46875	2.83995	1.52718
RFK	0	0	0	0	0	0.0965403	0.203832	0.30421
USP18	0.0737357	0.088887	0.0369068	0.0313006	0	0.101793	0	0
DKFZp779M0652	0.102083	0.0796441	0.0740861	0.0744257	0.843045	0.365048	2.68399	3.02742
CNNM3	0	0.126202	0	0	0	0	0	0.157336
ELMSAN1	0.150638	0.278296	1.36024	0.746047	0.843265	1.2822	27.2046	27.2453
LOC101926962	0.0290846	0.0430992	0.20244	0.0898256	0.0857307	0.294606	0.107994	0.321626
RABGGTA	0	0	0	0	0	0	0	0
MIR1254-1	3.36953	4.38857	5.26865	4.78101	3.67866	2.72476	4.54076	4.82637
CD83	0.727877	1.46996	2.09138	2.15997	0.102822	0.288748	0	0
ACVR1	7.79108	6.39096	13.0452	18.3737	7.25605	13.3831	15.5174	13.2921
MIR3657	3.5474	4.45982	3.68917	4.05389	2.87427	3.65891	0.970374	1.31787
RPL39L	1.34739	1.27582	2.97069	3.08051	2.27295	2.01317	4.33541	2.37556
FKBP10	0.210845	0.33948	8.06609	10.0875	6.07379	9.61656	1.05811	0.848133
MIR4270	0	0	1.65559	1.1561	0.643146	0.694147	0	0
SCMH1	0	0	0.0672024	0.0913236	0.116246	0.105514	2.31991	2.93725
MUC12	0	0	0	0	0.0154075	0	0.0253761	0
ZBTB22	21.3959	23.6209	31.6815	43.0777	56.2576	103.759	5.43756	7.01293
MIR6884	0.373773	0.136602	0.686334	0.470969	0.367936	1.26294	0.12508	0.103654
UBE2L6	0	0	0	0.0567741	0.0624901	0	0.476717	0.817029
BPY2	0	0	0	0	0	0	0.697125	0.546806
CDHR3	0	0	0	0	0	0	0	0
INPP1	0	0	0.0333208	3.47896e-07	0.0490485	0	0.185359	0
RNF207	0	0	0	0	0	0	0	0
ABTB1	163.87	209.166	271.237	258.74	511.83	723.86	127.715	117.272
MARCH1	0	0.0846938	0	0.0302888	0.0285785	0	0	0
PLA2G6	0	0	0	0	0	0	0.175617	0.262926
RAB7A	0	0.0133833	0	0	0.0142445	0	0.220073	0.401578
LINC01588	1.40349	2.04113	1.21065	1.32105	0.976423	0.752758	4.57541	6.47538
REV3L	0	0	5.50047	5.1787	0.0975937	0.251187	0.187647	0.351886
RAB10	0.0177184	0.0572046	0.199452	0.0778315	0.156999	0.0756254	0.201465	0.256562
RLN2	0	0.0363042	0	0	0	0	0	0
QTRT1	0.00354308	0	0.0489845	0.0867565	0.0557999	0.0511917	0.920725	1.29917
TRA2A	0.286203	0.262745	0.327014	0.423222	0.766237	0.80811	3.21463	3.94823
MIR3936	0	0	0	0	0	0	0	0
BOLA3	24.6209	24.1051	18.8336	19.0792	19.3394	23.2703	10.1648	12.4195
ZNF566	4.77689	3.69814	4.47324	3.43483	4.63432	3.26373	16.3607	20.2913
MIR634	0	0	0.359418	0.0584288	0	0	0	0
LINC01309	9.04798	11.125	12.237	9.67094	10.7692	13.1636	8.40603	10.0935
ARPC5L	197.24	244.182	184.159	191.666	154.832	204.448	194.313	239.078
ZCCHC14	6.9093	6.54779	6.53135	6.94656	7.34505	6.98702	19.3399	22.4795
KCTD21-AS1	27.3556	28.068	18.0648	22.2262	17.3486	15.915	20.7839	26.7829
KLHL31	5.709	6.39404	15.2901	18.7402	9.57558	10.0763	8.51244	10.831
CHD3	54.6496	58.2802	33.8515	30.184	23.4711	37.8431	12.9337	10.9091
GARS	2.96424	4.33318	5.36696	2.62234	3.42369	3.76604	4.00635	3.59561
PROM2	12.3867	13.719	11.1848	15.198	11.4655	12.7825	7.70383	10.7705
LOC340017	0.0276319	0.0218544	0	0.0219492	0.0581577	0.37558	29.5613	32.8658
RSPH14	0	0	0	0	0	0	0.347204	0.46732
MIR3689F	0.485659	0.418322	0.87118	0.740192	1.7695	0.549952	1.19901	0.906318
MIR6841	0	0	0	0	0	0	0	0
R3HDML	0	0	0	0	0	0	0	0
APOA4	0	0	0	0.0134714	0	0	0.0180961	0.0150717
SLC4A1	0.195853	0.323571	0.0447885	0.154589	0.444762	0.775602	2.06695	1.76675
LINC01589	1.32993	1.70024	0.0737343	0.084704	0.706221	0.758156	0.231826	0.0784506
ZBED5	0.115203	0	0	0	0.301171	0.182303	0.0342971	0.159574
WBP1	0.131763	0.0522053	0.198495	0.206154	0.04896	0.195492	0.0686196	0.0988657
ADPGK	0	0	0.0206809	0	0.0621447	0.0700703	0	0.0401587
LOC101928298	0	0	0	0	0.0980965	0	0.0699073	0.176816
LINC01227	0.00847349	0	0.0320331	0.0142437	0	0	0.460443	0.130753
C6orf201	0	0	0	0	0	0	0	0.129068
OR2AG1	0	0	0	0	0	0.114554	0	0.152573
SHC3	0	0	0.0192841	0.0768052	0	0.0221697	0.0227595	0.0893898
MRPS22	58.638	59.3229	26.4331	29.4516	24.2171	27.9399	16.0993	22.3066
DUSP27	3.82112	4.08534	1.6019	1.51196	1.88444	1.22946	0.726031	0.746656
LINC00445	9.81516	10.6759	7.69333	7.7815	8.11121	8.54612	8.64068	7.56162
GNL1	9.47256	12.485	11.989	14.5648	6.20379	11.1216	19.8846	23.2288
MIR761	0.18982	0.227831	0.242865	0.161564	0.333298	0.345609	3.00906	4.46884
RAB5C	8.40975	9.04812	1.76047	1.2857	1.8772	1.88547	2.77807	2.90913
CAPN8	0.738219	0.627148	0.0817059	0.116698	0.179474	0.276696	0.073452	0.0464084
CBR4	94.5692	100.909	55.2167	58.0764	44.4472	50.0094	57.5599	72.5049
SIGLEC15	0	0	0	0	0	0	0	0
KRTAP16-1	7.62965	8.70777	7.64527	10.8105	7.91287	8.6711	8.08586	9.02571
KSR1	178.149	233.174	146.772	184.522	95.0506	124.431	165.608	139.414
GNG13	46.5603	53.5849	39.353	54.9594	33.3812	33.8221	27.7299	24.2048
NDRG3	98.7868	106.069	46.3237	69.4545	50.6272	64.1147	118.063	125.872
LOC101927709	22.9247	24.1489	17.3248	25.4432	5.897	13.7628	17.4999	13.3633
MIR6505	36.2438	35.4876	40.7347	37.439	30.0576	26.8947	20.8976	24.8575
CEP97	7.24282	9.59848	7.50029	8.76792	8.03173	10.1356	11.4116	10.484
ASPG	11.0975	13.2395	9.77178	13.2282	6.97183	8.82418	11.0526	12.6145
CMTM6	15.7519	17.1804	9.37679	12.7892	10.9916	16.0109	26.9137	34.2281
SLC30A6	43.5756	46.0525	15.305	18.6489	14.4185	15.0263	16.5351	19.8642
RFX3-AS1	9.46319	9.68729	10.8982	11.9703	10.5838	10.3019	15.419	15.816
CCDC182	7.19385	7.45391	0.844826	0.681838	2.99175	1.95782	1.30232	1.68823
YIPF1	23.7008	23.3538	14.5736	20.7245	12.4206	12.486	11.3846	17.174
LINC01611	4.42928	5.17396	4.23406	5.50318	3.54339	6.13514	5.70482	4.97713
MIR488	2.27983	3.68216	7.24301	5.92992	5.10794	5.26372	6.36255	4.61067
MIR593	0.0567953	0.0236573	0.0320802	0.166036	0.254934	0.0367889	0.230689	0.329058
LMAN2L	16.7642	19.05	23.6624	26.37	11.0772	11.7296	24.0717	23.1645
MIR548BB	0.0472885	0	0	0	0.0398306	0.0274565	0	0.0586169
MIR4496	0.210921	0.240858	0.14991	0.287417	0.540166	0.392834	0.761555	0.527211
ARHGAP4	39.7717	43.5784	87.062	112.254	76.2559	109.524	81.6592	94.1249
GCKR	7.3459	7.3128	5.59429	5.48156	4.38454	4.51236	12.8557	12.0101
FAM46C	2.99243	3.2336	7.67409	10.2096	2.29224	3.54531	18.4808	21.9344
SMIM10L2B	38.9064	41.4381	30.401	37.2515	20.6767	26.9775	13.8952	14.8751
C1orf158	9.89772	9.62921	15.358	15.7979	13.1118	12.883	6.9455	8.98204
LIX1	27.2139	25.0926	26.4612	30.0838	27.6861	26.343	18.0007	22.4252
ZNF461	0	0	0	0	0	0	0.156796	0.173442
MN1	7.37907	8.09169	9.11435	8.10772	8.55989	6.5595	5.7217	5.56587
SPTY2D1	2.03536	2.00255	0.41185	0.309132	1.62004	0.906817	5.20695	7.14551
FDXR	35.4905	35.7804	14.5451	19.4705	12.7244	13.2849	5.24765	7.17523
LOC440117	0	0.562064	0	0.115713	0.234401	0	0.106745	0
MGLL	0.0245185	0.00648875	0.672287	0.963594	0.0192577	0.0606128	0.203885	0.304831
TMF1	15.1382	17.0514	12.894	16.2072	11.2232	12.3996	26.2216	30.8389
FRA10AC1	1.96252	2.56464	0.877327	0.915801	1.54529	1.73081	2.57739	1.98515
HYAL1	1.9903	2.88644	2.22711	1.93817	3.84649	3.17115	12.8059	9.30386
MIR640	0.701665	0.703915	7.97222	9.74988	4.35313	5.41737	3.25447	3.22055
IQCF1	0.527066	0.728837	0.27684	0.170645	0.109928	0.345141	0.466569	0.368689
TTTY3B	2.80409	3.05744	2.6477	2.26944	2.1946	1.70713	5.82865	7.34031
SNORD62A	0	0	0	0	0.129819	0	0	0.0578622
MLYCD	0	0	0	0	0	0	0	0
C9orf129	0.0117341	0.0186175	0	0	0	0.0543024	0	0
MIR3922	6.39021	5.14044	5.48738	6.89373	15.2491	14.3769	11.2887	13.7866
LOC101927482	1.2512	1.17754	4.94374	5.65544	2.26611	2.86216	30.859	35.3308
RC3H2	0.116569	0.100137	0.529592	0.23265	0.31053	0.390575	0.745783	1.52982
MIR1270	3.09516	3.40967	1.92602	1.80986	1.35657	1.13614	8.53754	8.64965
IRF5	2.34919	2.04153	0.704836	1.34638	2.04768	1.21396	3.72067	5.87244
NUBPL	4.24941	4.21175	5.93327	5.46488	7.89016	5.72731	6.22066	7.25901
LARP4B	0.693047	0.806558	0.439807	0.300958	0.350954	0.375145	0.950675	0.958351
TMEM178B	17.2511	21.5096	18.5273	16.3888	23.5597	20.6061	27.3244	26.0171
MRGPRE	0.0747559	0.243255	0.29999	0.0221153	0.221606	0.0294291	0.027625	0.0524305
C9orf16	2.40163	3.23959	2.75341	2.78698	3.35289	3.74984	1.6041	1.5382
SRRM3	4.00924	4.54579	3.41101	3.70434	2.87129	4.08728	1.51454	1.52216
EPB41L4A	0	0.073925	0.256711	0.144576	0.884062	1.17702	0.327855	0.644324
ELOVL3	14.6164	15.2471	8.51263	11.4737	14.9913	14.706	23.89	27.0312
LOC100130691	6.86165	7.61642	3.83923	3.69683	3.679	5.6495	3.0516	3.11518
CMTM5	25.466	23.4457	19.4921	23.7587	25.6241	23.4584	45.2282	63.0511
FAM3A	1.00776	0.797517	0.543044	0.928293	0.858519	1.47195	3.91748	4.7047
LOC101929565	0.230983	0.277236	0.343352	0.515532	1.26376	2.17163	3.00705	3.27942
MIR1324	20.3996	24.4884	4.24027	5.59911	2.52685	4.26311	6.18966	5.80876
TOB1-AS1	0.428344	0.308885	0.164354	0.812779	0.378393	0.81454	0.152219	0.0992107
RHOJ	18.422	21.4683	21.3556	20.8346	18.3624	19.4494	36.5525	27.5426
EDC3	0.0966275	0.143918	0.200023	0.103793	0.120524	0	26.2523	33.0444
LOC101929234	0.592276	0.377074	0.834258	0.431909	0.176519	0.126415	0.601886	0.220925
SNX1	7.9088	8.70993	5.52827	5.45747	4.4818	5.80878	4.84175	4.82195
NELL2	22.9518	25.0894	8.52347	7.12516	11.6709	11.3658	10.2768	9.97622
MIR6742	6.51493	8.13655	2.4359	2.60763	5.62396	8.13466	6.16382	5.08686
SET	7.91834	9.31204	10.4856	10.1886	12.8598	12.4453	10.0812	9.31451
LINC00343	13.1764	14.6833	12.1107	12.0818	9.24093	12.0089	34.5536	44.5255
DLG5-AS1	0.213438	0.148574	0.0441041	0.145385	0.273924	0.387048	0.292763	0.170472
LACTB	2.73405	3.67517	2.28176	1.45726	2.30457	2.52816	2.02585	1.75497
NXT2	1.37183	1.24256	0.412416	0.370348	3.38949	4.03139	9.82474	8.802
TUBB	12.6022	15.8006	7.83123	7.70175	8.78086	9.63812	6.46805	5.86293
AGRP	7.47187	7.96161	2.23623	2.38786	2.0312	2.72552	2.24736	1.91293
C5orf38	11.4203	13.0666	9.20209	8.83674	13.2436	16.0979	8.36671	9.75349
PLEKHB2	2.36615	2.69329	2.94843	5.25217	3.46867	5.75456	9.99667	11.418
LINC01207	4.87797	5.55729	4.04987	4.037	3.74421	2.83916	2.89932	3.11346
PGLYRP2	0.0638659	0.0873477	0.045328	0	0.100641	0.068647	0.217691	0.187454
KIT	0.246233	0.331739	0.0293371	0.0738694	0.212875	0.18708	1.48353	1.40178
APOF	2.1917	2.40467	0.999212	1.05273	1.11989	1.13907	5.30106	6.25533
C5orf63	0	0	0	0	0	0	0	0
ASCC2	0.0905984	0.0279792	0.263922	0.323124	0.213809	0.38883	0.44846	0.602537
CLPS	0.192855	0.114618	0.0996093	0.23493	0.0847929	0.0706466	0.238604	0.120476
PSMD6-AS2	1.68557	2.39583	1.8367	1.34642	1.14151	1.21797	0.789939	1.03131
KCND3-IT1	0.0596997	0.0607229	0.0377816	0.0429562	0.149468	0.21097	1.81524	2.03427
THTPA	0	0	0.0537964	0	0.0365392	0	0.0748058	0.0856076
OR5E1P	0	0	0	0	0	0	0	0
ZFYVE26	4.59101	5.07588	3.91224	3.27166	3.05095	3.2341	2.26606	2.54789
MIR3689A	1.14794	1.30596	0.595998	0.683985	2.28358	2.66313	1.15065	0.864376
CSTF3-AS1	6.3382	7.30044	4.82473	5.94178	5.42899	6.58541	6.78301	5.42335
RSBN1	0.670651	0.785232	0.51832	0.38431	0.296918	0.301017	0.531708	0.531799
PCDHGB6	3.72994	3.60583	2.84476	2.92693	1.50274	1.4862	2.08543	2.45439
FOXJ1	10.2107	10.755	12.2343	9.59733	14.7173	14.4552	12.5326	14.4933
COASY	0	0	0	0	0	0.594731	0	0
MIR548AT	0	0.05316	0	0	0	0	0.219808	0.202973
BRWD1-AS1	4.99273	6.02918	5.99395	6.41336	7.64955	10.3538	20.6399	22.8313
VPS37D	0	0	0	0	0	0	0	0.314839
TTLL11	10.8163	11.734	18.9595	14.1988	18.8041	16.7714	14.3475	14.308
SLC25A53	8.79619	8.07954	10.7126	9.12528	12.645	13.1779	13.9473	12.75
IRAK2	14.9854	13.6156	17.2242	16.0193	23.5245	20.6945	18.0585	19.7543
MIR20B	15.971	17.1262	35.0463	35.8633	24.1889	30.7374	13.1564	14.0628
MMP27	27.1639	29.098	20.1511	15.9939	30.2476	30.4316	4.75475	5.23685
MRPS18C	0	0	0	0	0.267694	0.11732	0	0.0471934
FAM222A	2.68547	2.5702	3.38537	3.87217	3.93712	4.75598	6.07792	8.9403
AK2	11.1715	11.9872	13.214	15.1088	15.3195	17.0697	12.7514	20.3781
OR2AP1	5.39041	7.15331	1.30458	1.89595	0.667825	0.316574	3.59396	5.2247
C7orf55-LUC7L2	1.18569	1.12061	0.816949	0.897392	0.27466	0.572808	19.2592	22.2505
KCNAB1	35.6393	35.41	21.3477	21.8974	24.2975	25.3159	31.757	38.7942
NBPF15	29.8437	36.9651	20.8638	26.2319	17.3124	22.0548	22.2806	28.1096
NCR2	1.32386	1.36909	1.3622	0.97714	1.36294	3.38625	1.77716	1.71327
RAX2	29.7085	29.3794	19.0265	28.7197	16.9674	15.0733	39.951	43.352
ZNF582	0.505817	0.519925	0.969589	0.962261	0.954734	1.43119	2.57884	2.71
YRDC	0.11518	0.179737	0.172919	0.27861	0.214891	0	0.181673	0.225521
ZC3H12C	0.0137224	0	0.118292	0.0214894	0.104414	0.0272522	0.0478167	0
LINC01541	3.75499	3.90449	6.25353	6.19794	5.83998	5.04456	4.52339	6.39729
TAAR9	0	0	0	0	0.0952132	0.43047	0	0.0576212
RHOQ	10.889	12.4676	10.0431	14.5573	12.7407	15.987	11.7579	17.998
OTC	0	0	0	0	0	0	0	0
FAM63A	16.6123	14.7964	13.9796	14.037	10.0196	7.44964	13.1414	15.1894
OR1M1	8.86586	12.7505	7.88135	11.3631	5.74539	10.5531	6.68801	6.50246
ARHGAP30	0.645169	0.66818	1.27265	1.27695	1.24219	1.1371	2.0126	1.70386
LURAP1L	0	0	0	0	0	0	0	0
C19orf80	55.8027	59.7906	36.4831	62.3824	26.309	33.9815	24.8164	17.1246
WDR75	0	0.00249464	0.391171	2.05821	0	0	0	0.000349511
CYP3A7-CYP3A51P	9.03951	12.0544	5.6258	8.42091	14.7994	17.1564	23.0294	29.0719
SH3TC1	4.93026	5.71548	6.46529	7.46372	5.4583	7.14692	7.14878	7.62291
NRBP1	6.1807	5.88662	8.32041	10.1313	9.78329	7.74813	16.7814	20.8753
COMMD3-BMI1	5.74945	7.56351	10.5148	15.4172	26.0117	33.0205	17.2815	18.6074
LAPTM5	1.33285	3.2774	38.482	45.1794	10.9478	13.6548	3.99911	3.21289
LINC00314	48.6886	45.7911	45.713	47.6263	47.021	28.7609	51.8668	67.2525
IFRD2	53.702	51.3193	34.8204	41.3373	36.2381	27.2341	39.5046	45.6928
NDUFAF1	0	0.0861914	0	0	0	0	0	0
DGCR6L	3.00473	2.28181	5.24388	5.35376	4.04221	5.6352	3.13117	4.4095
ASPDH	198.843	201.409	97.7729	166.669	103.976	116.713	66.582	84.6234
HRH2	27.4502	41.9806	58.0159	50.3949	45.2391	87.9419	28.7368	43.2344
C18orf63	21.3293	21.1828	10.1556	10.8853	10.695	10.8083	69.0033	90.4699
UBD	25.8566	23.1429	25.6506	33.084	20.9374	18.8567	10.0163	11.2733
DCLK2	12.7408	13.3087	7.7335	11.4436	7.87614	7.21079	12.1784	11.4329
ACER3	19.2081	16.7927	20.3537	23.5926	17.1943	17.2812	25.2756	27.4093
PP7080	0.0466008	0.27872	0	0.238877	0.0812046	0.35382	0.168897	0.739736
SMC1B	34.6081	32.7532	23.4891	30.0117	22.8794	21.9467	16.1439	22.3596
ZNF234	24.8621	21.9242	10.1817	12.6168	17.1568	17.0206	8.05414	10.3854
UBE2Q1	0.242624	0.753826	0.111066	0.222703	0.270589	0.502782	0.332071	0.147379
CRYGB	0.695234	0.597839	1.1642	1.28602	0.888595	1.01705	1.5887	1.71887
HEIH	0	0	0.548433	0.182787	0	0.0981073	0	0
LINC01014	0.0274199	0.0334089	0.021747	0.142702	0.0765707	0.0193145	0.0790695	0.18037
SOX11	2.46687	2.26759	1.02765	1.01496	2.41894	2.60485	0.220653	0.510511
FECH	2.17827	2.62163	3.34768	4.3364	3.84808	2.99706	3.22623	2.68561
POLR2A	5.40683	7.51325	5.88643	7.22313	4.73169	5.12181	2.05515	1.96415
KPNA5	1.23421	1.73889	1.82025	2.21144	2.34359	2.91091	1.70615	1.6329
SPRN	16.8654	15.7957	18.9333	15.7414	20.1864	18.8303	17.5567	18.57
NKX2-4	6.84111	8.86097	9.07457	10.2508	7.88723	8.63293	5.17221	7.90676
UBE2NL	16.2088	18.817	9.60182	11.2224	12.2732	13.3968	16.478	21.7459
HIRIP3	26.9723	28.7399	21.6804	21.8722	19.491	18.1204	23.47	32.0722
OPN5	7.90478	8.3614	6.15468	8.34101	7.27403	10.652	35.3219	52.4036
CTHRC1	1.20482	1.20192	2.80581	3.02472	3.63663	4.39416	4.43927	6.18498
CKAP5	4.97677	6.2069	3.93297	5.17218	3.30502	2.76681	4.50682	5.28638
ZDHHC20	0.781532	0.569104	1.68431	1.2275	1.19677	1.24361	1.79286	2.26864
HSD52	9.94342	10.867	9.25057	17.844	13.4319	15.8934	29.5748	32.4222
BEND3P3	0	0	0	0	0	0.22866	0.606903	0.0931048
LOC100287015	81.6503	82.5244	45.7895	53.2931	47.5253	31.0564	19.422	25.4396
RACGAP1	11.1806	13.3807	8.58275	8.7829	9.00697	8.73292	15.0623	16.9989
FAAH	0.723179	1.04339	1.58833	1.69114	1.52765	1.75878	2.90981	2.89451
LOC102724699	1.97783	2.18419	1.07683	1.29317	0.744147	0.848497	2.09466	2.30179
GXYLT2	5.74296	5.56934	2.99942	3.36106	2.72345	1.83077	1.74218	2.34891
RXRG	0.113572	0.151501	0.170971	0.0937991	0	0	0.093521	0
CD3EAP	112.686	137.11	121.68	131.829	94.9714	97.625	89.4943	87.5443
PARGP1	14.6896	17.8623	13.7491	14.0634	7.98543	7.24569	10.9557	9.68026
TRAM1	86.64	82.2694	133.444	204.846	42.7476	52.9663	116.785	118.106
RPL9	131.035	139.195	120.649	131.693	70.2308	121.759	77.7761	98.0653
PLCB2	29.0158	37.896	31.7216	35.9956	19.2169	24.9267	22.5331	23.635
LOC100422556	0.144459	0.378207	0.604252	0.232162	0.864077	0.523855	0.819668	0.763671
GAS8-AS1	49.7229	46.601	22.3787	37.8693	22.7388	19.0051	61.0475	80.8354
LCN8	14.4378	18.6249	18.3691	17.8807	16.2507	17.5075	10.6109	15.2096
SLC25A45	1.37916	1.17144	4.28507	4.29434	3.5298	3.33223	5.68638	6.45578
BANF1	110.767	106.303	105.983	111.422	94.4063	66.8221	69.5778	79.7627
OR56A5	0	0	0	0	0.175465	0.0396935	0.470436	0.651178
TRAM1L1	0.0234023	0	0.0420621	0.0678702	0	0.0850695	0.044538	0.0676543
GREM1	8.40904	9.97261	7.88019	6.00374	3.07079	4.33311	3.47029	3.55128
FOXD4L4	14.4656	14.4642	5.46024	7.04486	7.98819	9.14593	3.16067	2.90359
HSP90AA1	6.60566	7.8065	2.17748	2.29356	2.24831	4.19193	10.3837	7.52747
GRAMD1C	4.80599	4.72301	2.89613	1.96541	3.14113	2.43563	3.56248	4.43199
RIPPLY3	1.41527	1.54306	1.81844	1.93279	2.79142	3.93071	1.37648	1.35847
SMAD5	7.43164	7.82393	8.17275	10.2778	37.0657	46.2243	30.5396	39.1574
C7orf76	0.118274	0.267326	0.517566	0.821228	1.01188	0.68116	0.629041	0.758379
SPRNP1	1.73835	1.47434	0.549344	0.411079	0.482189	0.703564	5.54195	7.0396
FAM83C	0	0	0	0	0	0	0	0
SPATA31D1	0.530975	0.638583	1.03039	0.872319	0.468647	0.988195	1.66067	2.20897
SNORA8	6.2662	5.85683	10.2748	11.7587	13.1454	13.1287	21.5594	36.1899
KCNK4	0.449415	0.527023	1.22655	1.60646	1.78255	1.96547	2.48306	3.48988
LINC01561	1.42833	1.95242	2.39915	3.2116	4.62704	6.39201	0.350866	0.472326
LOC101929771	0.0665048	0	0.151682	0.310449	0	0.131309	0	0
SLC35G5	1.89872	2.72457	0.510051	0.488146	1.3292	1.40924	1.21581	0.706649
OR10G3	0	0	0	0	0	0	0.0469012	0.124257
TRIM42	2.14351	2.4363	0.915419	1.36396	0.250151	0.209175	1.87124	1.69868
TMEM150A	1.57573	1.31635	1.25918	1.32894	0.41084	0.320329	4.0748	4.70754
HOXA-AS3	11.7309	11.3704	6.46447	5.4418	7.6746	6.96942	7.78416	8.07452
MIR4681	0	0	0	0.16589	0	0	0.154255	0.0552053
RRS1-AS1	0.0504323	0.0628049	0.0417318	0.0384605	0.402258	0.103049	1.91299	3.44622
C9orf173	0.0422556	0	0.069766	0.0853201	0.0287101	0.0823078	4.21477	4.34796
FOLH1	4.68467	3.42148	5.01042	3.01232	4.94562	7.36117	0.375222	0.225008
OXCT1	1.99446	1.76609	0.280138	0.0627434	0.469922	0.420255	0.494718	0.360834
ECI2	9.00606	9.2548	8.93174	9.40032	7.17355	6.0034	12.1122	10.4031
LINC00925	3.16575	4.725	4.87365	2.10103	8.16683	6.63983	5.42807	3.92304
PIM2	0	0	0	0	0	0.0445577	0	0.0733453
IRF1	7.83042	7.88755	3.66309	4.87629	5.33462	5.68724	9.48888	11.7654
OAS2	17.3806	19.9468	8.39306	11.8022	12.8931	15.9005	104.989	134.993
MIR6070	0.16432	0.339495	0.433909	0.227028	0.305609	0.274584	0.0472285	0.134611
MIR99AHG	0.346195	0.0965453	1.56009	0.672519	0.456837	0	0	0.124013
MIR4438	9.24053	8.18089	8.58898	7.19695	8.14983	6.10972	14.0707	15.3444
FAR1	0.120687	0.149529	0.268095	0.227389	0.410813	0.249383	1.93825	1.56438
LSM10	0.192387	0.0913537	0.246617	0.0520522	0.0694641	0.134593	0.465885	0.642295
DMTN	8.35944	8.5193	4.73553	5.98203	7.5139	7.76572	13.8449	16.0534
ILF2	18.4798	24.3433	14.1334	14.6519	9.441	11.2038	11.4547	12.9085
IWS1	3.31819	3.93348	5.31279	4.91851	4.49507	5.07692	6.75433	6.81487
MIR4467	0	0	0	0	0	0	0.223808	0.333011
CST13P	0	0	0	0	0	0	1.21956	1.20541
CCDC43	0.226996	0.415938	0.05593	0.0524191	0.176156	0	0.0570649	0.0446255
RILP	4.38333	4.36955	2.99729	4.32441	2.46737	2.73441	2.40886	2.40354
PPP1R12A	0.350422	0.73964	0.726737	0.712238	0.847379	0.353713	2.66505	2.63929
PQLC2L	0	0	0	0	0.0200511	0.0510129	0.0824674	0
ELFN1-AS1	0.450873	0.598494	0.240051	1.35124	1.28047	0.554174	2.42794	2.4449
AGBL4	3.3508	3.32703	6.46531	4.34497	5.49164	3.04647	5.09238	4.53501
LBR	0	0	0	0	0	0	0	0
ZNF484	0	0	0.0698903	0	0	0	0	0
NPFF	0.032717	0.0782858	0	0	0	0.107759	9.98744	8.01737
SLC35A4	23.1719	21.4388	18.0795	18.5118	16.6094	17.2428	19.4848	21.0319
KIAA1522	0.0330767	0	0	0.0862847	0.0109333	0	0.0142335	0.0828428
NXF1	0	0	0.256018	0.378124	0.0436018	0.0361943	0.0232117	0.0675469
RANBP2	4.34673	4.73739	3.8341	4.05577	3.584	3.62753	4.47335	3.95108
ALDH1L2	6.46304	6.57573	6.2859	7.62868	6.79617	8.17256	6.95661	7.30312
MRPS5	2.04573	2.61422	2.49471	3.42473	3.28002	2.48919	10.1633	10.4589
TMEM44-AS1	0.108471	0.179664	1.1203	1.44517	0.269465	0.150774	1.40196	1.55428
CCDC152	0.05301	0	0.329957	0.116196	0.0826197	0	0.0493766	0.191427
CYP1B1-AS1	18.8166	19.4024	13.9333	20.0635	15.4906	19.8588	14.0759	17.7101
SNORD65	6.6995	7.98953	7.86458	8.55612	7.33728	10.1707	6.34097	6.91351
SNORD53	36.1132	35.771	16.7729	19.7673	17.6343	18.4908	24.3177	29.032
CBL	0.0107423	0.0306464	0	0.0367029	0.0123897	0.0483812	0.221048	0.656087
OR51F2	0.294893	0	0	0	0	0.122448	0	0
LOC101060524	0	0	0	0.347394	0.329128	0	0	0.137659
HYAL3	0	0	0	0	0	0	0.811415	1.17269
ZNF248	0.149729	0.0817297	0	0	0	0	0.208808	0.0731773
RGAG4	20.2998	16.9199	11.7842	15.9028	11.0172	8.89149	12.74	16.4347
FOXD3-AS1	11.7286	11.3172	14.6206	12.55	6.12906	7.10799	4.37195	4.07955
SUMF1	1.08353	1.11811	1.22712	1.98734	0.94096	1.7437	0.452446	0.525876
ADI1	0	0	0.0724829	0	0	0	0.347005	0.158017
ZNF507	5.37518	5.57532	7.32269	7.12748	12.2906	11.4888	19.5625	23.1419
IRGQ	1.02087	1.35442	1.13079	0.902134	2.20706	2.21945	2.61945	2.23091
TRERF1	8.37559	7.71615	7.28328	4.91092	10.1372	18.2898	11.359	14.2202
DARS-AS1	0.320192	0.364397	0.422886	0.463078	1.58022	1.51469	1.13586	1.06793
SPATA4	0.294995	0.337854	0.280772	0.164704	0.141111	0.0969288	0.284103	0.0887841
MIR2467	0.274186	0.180922	0.137471	0.0976265	0.348282	0.658441	1.35877	1.37209
SCN10A	0.10806	0.0861445	0	0.041099	0.569705	1.21371	0.110545	0.0209441
CFC1	0	0	0	0	0	0	0	0.0441863
LOC102723778	0.123727	0	0	0.172306	0.169041	0.137536	0	0.125052
MIR8080	4.72538	5.83393	5.96419	6.27597	4.88739	5.39158	2.24235	1.68319
LOC101929710	0	0	0	0	0	0	0	0
OR5T1	0	0	0	0	0	0	0	0
FBXO41	0	0	0	0	0	0	0	0
ANKRD50	21.3163	24.2202	16.6745	21.7996	12.8967	14.8022	7.56971	9.63671
USP7	58.8022	70.475	54.5146	98.8442	109.422	101.89	8.29368	13.3503
RPL5	18.5008	18.6357	22.592	30.805	20.0497	25.4238	13.8443	19.1124
UPK3BL	0	0.0367246	0	0	0	0	0	0
JDP2	0	0.11835	0	0	0	0	0.147512	0.0979487
C9orf66	0.176437	0.13972	0	0.233666	0.0583328	0.314869	2.16603	2.62143
MIR4290	36.9954	40.1268	40.2238	48.0019	25.0159	28.8132	104.285	131.759
DAPK2	0.895187	0.740374	1.00724	0.73486	1.77851	0.760663	0.806948	0.585562
WTAP	2.72648	4.01376	3.18232	2.31082	3.3876	3.81453	0.992981	1.39871
GATA6-AS1	31.7788	28.3768	27.9426	29.3031	23.542	19.2341	17.8347	21.5312
STARD7-AS1	0.0355375	0.0862738	0.600426	0.427153	0.722641	0.27409	17.1976	20.4574
WWP2	0.298108	0.157478	0.220179	0.375374	0.32554	0.132952	0.685379	1.0783
B3GALT5	5.44581	6.70514	7.94846	8.64004	6.40045	8.06717	3.10349	2.87193
CERS6	6.17691	6.67415	3.47706	4.05088	3.94081	5.26229	1.02511	1.79965
MRPL44	32.393	42.8974	18.0896	30.1743	48.3541	53.7545	10.16	9.39167
SDSL	1.3985	1.5833	2.0468	2.62455	1.98036	2.2329	2.23835	2.22327
ZNF862	0.120179	0.463333	0	0	0	0	0.08537	0
FRK	0.233076	0.195635	1.23353	1.19878	1.37535	1.8906	0.566622	0.603648
PKP3	2.94627	3.60602	2.23644	2.63139	4.91172	3.95961	2.55652	2.79162
TP53TG3D	0	0	0	0	0.036792	0	0	0
AVEN	39.1072	42.5179	15.4932	14.7675	15.1478	16.1491	8.33961	9.60973
ATP5EP2	2.54732	2.83689	8.74014	8.1751	8.09077	10.3092	13.8695	14.5067
MYO19	7.30959	7.5388	10.5819	7.96743	10.8348	8.39216	7.39437	8.65251
TINAGL1	0.432365	0.33193	0.271879	0.230655	1.55098	2.42871	3.36036	4.1409
RAD54L2	0	0	0	0	0	0	0	0
LINC01498	27.2379	28.2073	29.7756	31.7568	32.187	27.9301	41.1282	51.6322
CLPB	14.2663	15.7764	13.1106	15.7019	11.1264	11.0188	16.9212	25.4506
LINC01144	8.15493	8.35029	6.21157	6.98199	7.50577	8.32007	8.92402	11.5077
SORBS2	16.3596	18.1572	14.2891	14.1635	7.26531	10.1813	6.10996	5.71166
MIR6756	4.58058	6.77624	7.05409	6.7985	4.45939	5.65366	2.9203	3.23203
C1orf54	0.0688224	0.0976239	0	0.0336306	0.142106	0.0923978	0.2427	0.282592
C1orf106	15.4108	15.1034	18.6945	16.6006	14.9205	11.6727	6.26493	9.06878
MKL1	0	0	0	0	0	0	0	0
SCG5	6.34678	6.98566	1.97786	1.27077	2.94513	3.47408	0.666701	0.818924
LOC100507373	11.3679	11.8608	7.22017	10.251	8.95603	9.5242	12.8273	16.7447
KCTD13	0	0	0.493764	0.396565	1.81273	1.46101	0.807162	1.1639
LDLRAD4	12.3645	11.7512	9.23551	11.3755	9.92481	9.90593	8.82029	10.507
SPCS1	21.5655	22.3151	20.4493	23.0567	25.4943	22.0368	25.4984	30.937
TIMM10	5.07651	7.58011	6.32167	11.5801	6.39858	6.67137	4.39692	5.23432
LHX3	181.8	214.376	203.713	372.071	155.467	232.991	116.36	115.597
SNORA34	1.66161	1.88272	3.74557	5.79696	7.08327	3.41255	2.6335	2.20368
SIGLEC5	6.7536	7.22802	5.39954	6.51767	4.92357	5.77332	11.4099	13.3238
RPS24	0	0	0	0	0	0	0	0
SORCS2	1.69354	2.11261	2.85945	1.89289	3.7139	3.08167	3.6246	4.80742
SERPINB12	41.204	38.4977	24.3711	25.2677	26.5369	24.6226	23.8005	31.0184
MIR512-2	4.33127	3.97238	2.47769	3.11237	6.35323	6.12602	3.70881	4.03514
DEFA1B	7.36913	7.4246	5.40851	6.4401	6.19049	6.6646	5.50293	4.54824
CYHR1	21.251	30.9071	19.0879	20.2933	11.6904	19.9122	10.304	13.2448
TMEM184C	23.2205	21.3354	30.1641	26.6914	21.4517	19.7668	21.5757	27.3973
LHX6	7.5414	8.64388	5.22558	5.4265	4.8125	6.18717	6.24013	6.18815
RAB2A	7.42664	7.81874	7.21205	8.52148	7.94279	8.44182	8.21696	9.73396
PNKD	13.2076	14.8176	10.2813	12.9825	11.9379	12.4707	8.5485	9.46833
NCAPD3	0.562138	0.409419	1.0314	1.21215	1.65253	2.26542	2.13829	1.74251
GPX3	2.01013	2.26911	1.21742	1.39747	0.809998	1.20495	2.06918	1.41618
OCM	3.80831	4.07438	5.12152	6.09319	4.48617	5.29296	8.80457	10.7815
MRPL45	28.5031	33.7532	24.7342	27.435	17.4255	20.2459	17.9356	25.1843
MIR4499	1.00393	0.825482	0.219451	0.502949	0.407051	0.53962	3.2843	4.75669
QPCT	9.50925	12.7492	8.74809	12.653	7.89256	10.0248	12.004	12.5319
KCNQ1OT1	8.51233	8.01597	5.12574	8.4765	4.69582	4.427	4.76125	6.58819
HNRNPCL3	4.44586	6.23958	2.85419	3.49058	2.44048	2.092	2.24469	2.67889
CNGB3	20.8099	18.5096	13.2406	15.6648	14.3895	18.5704	13.0994	15.3689
SNORA58	2.59863	2.68735	2.70126	3.11204	2.25824	3.65419	2.73596	2.85043
GAS5-AS1	7.03422	6.11948	5.92452	6.86846	6.40564	6.60832	9.39564	9.5526
LCE3E	0.268402	0.295192	0.405257	0.471926	0.658372	0.330816	0.806281	0.844561
C2orf82	5.34615	6.02255	4.63981	5.47824	4.79544	7.74118	5.0588	3.06211
LOC100505915	26.1453	25.9387	27.4766	23.7099	24.1277	33.4179	10.8528	13.8371
ISG15	2.76181	2.46168	1.35982	1.58145	0.76953	0.546511	1.49193	1.53075
NLGN4Y-AS1	38.1222	40.4955	21.4686	28.6079	39.5406	46.9541	21.1944	27.0511
SNORD71	9.78229	10.8186	6.42202	6.58007	8.24047	8.52845	9.27897	11.9338
LINCR-0001	11.7125	11.1338	16.0204	18.2303	20.1323	20.6925	18.413	22.919
LINC00864	22.3235	23.8614	17.2459	26.8511	18.1138	20.6528	15.3488	16.7948
ZNF20	3.33482	3.8727	7.34555	3.08836	9.23453	3.93191	12.4075	11.1608
SDHAF4	0	0	0	0	0	0	0.226185	0.0756659
ENPP7	0	0	0.0952349	0	0	0	0	0.171001
KDM5A	0.0399795	0.0291215	0.604442	1.06811	0.0662076	0.224536	1.71975	1.25471
SNORD115-10	13.8962	15.8183	10.4869	15.9876	8.17242	10.7141	13.0424	16.4227
SYT15	0.569143	0.500267	0.0309834	0.0752858	0.150088	0.0715693	0.208929	0.319925
FAM208A	0.0390323	0.042875	0	0	0	0	0.0393327	0.0562399
TRIM39	0.524665	0.536778	0.975156	1.14775	0.403735	0.545043	7.94537	8.76465
OGDH	13.601	15.6636	8.89474	8.59211	8.83056	7.56457	18.2249	17.1847
LOC101928416	0.072855	0.0961297	0.0586734	0.120248	0.139338	0.0837597	0.896685	0.836169
LOC339975	0	0	0	0	0	0	0	0.0284891
BLID	15.1377	15.1493	7.84278	10.2609	16.5288	20.1367	21.844	28.5646
LOC339622	32.4311	31.3195	16.0203	18.6608	15.5275	14.6076	6.30525	7.88381
PRKXP1	0.474779	0.697646	0.447427	0.561822	0.260518	0.279093	0.337162	0.389944
ARHGAP32	6.85086	7.88408	6.295	7.35604	5.94668	7.52502	4.21263	3.44742
MIR3164	8.50539	9.18119	4.84738	4.82998	4.20564	4.01741	3.17174	2.40257
SLC6A17	33.6132	31.3122	32.891	38.9928	33.5113	27.7227	79.3511	96.778
LOC101929754	0.0315606	0.00548495	0.0191354	0.0352447	0.151766	0.0907482	0.441432	0.574457
ZNF879	0	0	0	0	0	0.133028	0	0
IFNAR1	0	0	0	0	0.0134157	0.0177686	0.0497597	0.0166968
MIR6087	0	0	0	0	0	0	0.389569	0.387969
MFSD2B	68.0669	89.7867	91.3049	117.8	58.2797	75.5618	274.368	297.704
MAPK8	1.70235	1.7845	4.35705	2.33868	2.44556	1.96311	12.4307	11.1697
RELA	1.33572	1.62832	7.91057	9.21013	13.6233	19.6014	4.12579	4.74658
CECR5	4.21024	4.59296	1.24013	0.977418	1.24538	0.990506	1.55446	1.48307
SCGN	0.0236282	0.0393844	0	0.174452	0.0196006	0.566603	0.804632	0.7765
SSR1	41.793	51.8148	28.4796	28.3924	28.3651	27.3806	308.428	405.551
LOC101927087	9.5796	7.71151	1.42729	0.767119	4.47887	3.31568	8.27311	6.92434
MIR3666	80.7619	74.3369	62.4414	60.9685	59.3481	68.0435	22.3075	22.7325
MGC16142	0	0	0	0	0	0	2.07446	2.93635
ZNF280A	0.216594	0.153437	0.300687	0.203351	0.172619	0.0825234	0.208489	0.268942
CHIC1	6.9103	8.99663	5.44384	5.74339	3.99398	4.22578	4.26958	3.02408
ST3GAL5	26.8025	31.1228	39.6894	46.293	31.6619	30.5222	250.63	296.095
LAPTM4B	3.34321	4.03674	0.380483	0.620493	0.190413	0.411809	1.43059	1.12259
CTSK	14.2568	15.1931	15.6262	20.8963	19.9676	21.4514	15.9647	21.575
CCL4L1	0.0609401	0.0321084	0.0136495	0.0269379	0.0481594	0.0702865	0.101881	0.140791
MIR323A	0	0	0	0	0	0	0	0
TMCO5B	0.0289387	0.0376374	0.047239	0.0166812	0.0227137	0	0.0363905	0.0938949
ZNF444	7.5502	7.60242	9.15624	10.5149	10.6222	8.95565	55.6649	59.6586
LINC01085	29.3259	28.1913	21.6339	22.2644	21.9455	26.9879	28.9855	35.1966
OR6M1	1.04323	1.07299	0.0997615	0.0375657	0.182182	0.102205	0.681168	0.35521
TMEM232	0.0373739	0.0625141	0.0516139	0.0636588	0.0411384	0.0276645	0	0
LOC100996263	0	0	0.0519667	0.0393199	0.0834919	0.100721	0	0
ITGB2	361.791	402.262	208.986	317.065	213.993	304.219	247.176	310.41
WDR13	257.46	269.237	158.062	171.236	156.408	192.613	203.345	234.74
NRG3	111.744	104.656	79.4115	101.561	64.7423	89.6741	101.216	120.258
CRIPT	28.6727	28.5291	26.595	20.2318	22.7252	21.0504	37.3321	28.1865
STK38L	416.751	509.082	485.044	800.042	350.567	563.783	890.799	1438.02
MANBAL	0	0	0	0	0	0	0	0
FAM107B	96.9043	89.7127	66.4502	74.0661	58.8331	72.496	74.3846	74.1959
TRPV1	36.369	36.5379	10.5511	9.98211	13.5409	13.3227	35.4141	27.3906
MIR1255B1	236.64	293.072	189.363	258.959	190.812	253.788	136.864	169.541
DTNB	27.4654	24.4395	18.1091	18.5288	15.3241	11.342	30.5593	33.7997
LRRC74A	282.526	337.559	263.63	357.909	130.679	158.633	72.7463	203.354
TFE3	347.553	430.731	142.801	182.083	89.7876	146.32	286.662	263.202
MAP4K5	105.7	107.139	77.7504	63.4714	55.0788	62.5962	150.073	122.474
OR4C15	165.872	193.967	95.4878	130.649	59.2093	51.3757	117.258	108.5
CLSTN3	0.000300646	0.000684469	0	0.000298201	0	0.00048789	0.000626515	0.00359645
HS3ST6	103.824	92.9442	116.662	77.5555	99.4269	95.021	104.869	119.802
MAU2	0.297794	0.353734	1.1859	0.0998209	0.442956	0	0.392137	1.31788
IGF2BP2-AS1	204.456	208.206	194.175	179.954	187.744	234.885	157.066	179.18
LINC01260	3.0363	3.42368	9.51659	5.50536	9.76501	8.34776	5.18943	5.683
CNTFR-AS1	29.9353	38.3531	23.718	31.6294	21.785	27.9593	20.0986	20.4645
MIR548AC	5.93902	5.00559	7.99114	8.19293	10.171	19.5223	18.7286	15.4725
EYS	0.843063	0.880943	2.55786	2.60488	3.69988	3.60108	2.08045	2.85683
OR2F2	37.4136	33.7261	29.8998	32.389	21.4453	22.9797	33.0492	39.2742
LOC100288570	7.82844	7.26096	5.53539	6.36432	7.99492	8.62819	11.1938	11.1591
SLC22A20	8.47584	9.21254	10.4006	10.657	12.9896	11.6778	8.07227	8.32471
ZNF554	0.438651	0.467851	0.0430548	0.0182043	0.0719982	0.114912	0.365162	0.316646
ATF7	12.2906	15.6038	12.3759	17.8332	11.3561	20.3892	13.5885	13.9656
PSMD5	18.3496	14.2475	14.059	12.7212	11.0476	16.3963	14.9538	9.26353
ZC3H3	0	0	0	0	0	0	0	0
GLUD1P7	7.52578	10.7927	6.53701	11.489	5.47541	10.5564	12.9725	12.8527
EPPIN	0	0	0	0.024851	0.227173	0.276114	0.128769	0.0648155
LOC100288181	48.215	53.8537	64.7079	75.9274	65.5515	91.6901	71.9839	65.4422
MARK1	2.04628	3.23422	0.47818	0.406038	0.935792	0.881908	3.69827	2.78669
HINT2	0.141223	0.200866	0.0264863	0.0948555	0.124095	0.110992	0.619792	1.11052
CCR10	40.2176	42.7467	20.1905	22.6815	22.7169	19.1442	20.1052	23.6864
ZFAND6	0	0	0	0	0.0728984	0.125232	1.00273	0.741542
HMP19	0	0	0	0	0	0	0	0
FYTTD1	16.7683	17.3845	14.0807	18.4913	17.4751	20.0946	11.6587	14.2754
OR14I1	12.8822	12.4411	10.2339	12.1414	10.7083	9.30958	9.73076	13.2332
STOM	0.419015	0.413219	0.400755	0.365731	0.371533	0.50343	3.10731	3.40056
TUBB1	20.8217	22.0051	22.1944	25.7246	20.3213	26.4853	19.4524	22.6593
DUSP12	33.5917	28.5534	34.4933	26.0594	37.2076	44.3086	30.6951	41.4496
MIR6131	1.29975	1.29131	1.25187	1.58755	1.13288	0.934374	0.855756	0.972488
MUC5AC	67.9517	67.6162	52.4497	45.5471	47.6063	62.9936	49.0829	63.6593
TESK2	61.0252	57.0496	57.426	61.8424	58.2784	62.8329	46.6382	58.8307
LOC374443	0	0	0	0	0	0	0	0
LOC101926955	0	0	0	0	0	0	0	0
MEIG1	0	0	0	0	0	0	0.184201	0
CLEC4C	19.78	20.8583	10.3085	14.6286	12.0435	17.8877	14.9415	19.2583
CRYGD	1.05514	1.16717	1.45887	2.08469	1.44294	1.83272	7.31651	8.66567
PTPRK	1.93706	1.60537	0.847906	0.955426	1.80753	2.30648	5.88522	5.81186
NCKIPSD	10.1206	10.3207	1.05591	1.58999	5.33999	4.14247	7.20419	9.47672
MIR503	0.932966	0.988446	0.39857	0.579526	0.692981	0.807686	0.757027	0.667275
RELN	4.84413	5.43647	0.440547	0.368254	0.484501	0.427746	5.22123	6.36066
C4A	10.5073	12.9252	8.04336	9.47283	9.84536	9.82295	10.7788	12.1699
NAGS	0.457003	0.515465	0.355598	0.654781	0.527102	1.34375	0.157277	0.209168
TSC22D1-AS1	0.0285336	0.0666854	0.411152	0.93855	0.814582	1.96238	0.0207011	0.0766573
FCHO2	0	0	0.0133798	0.0593824	0	0	0.0623135	0.0583347
CCDC113	2.1046	2.6864	2.05841	2.6115	5.04849	4.3312	12.4361	13.0413
LOC101928697	2.92592	3.15994	5.12526	7.18122	7.26654	7.64369	5.82987	5.51205
LOC101928782	19.214	18.4988	15.5681	14.5203	25.9881	26.4321	20.1679	24.6673
IK	3.3525	3.22436	4.0501	4.00973	4.21799	4.46936	3.9505	3.53863
LOC101927822	113.222	152.531	106.634	100.433	76.4402	74.9403	79.832	119.937
MIR7-3HG	8.65578	8.73115	9.33038	11.6599	8.12607	7.87728	6.24284	8.5573
SCN3B	60.511	67.2378	36.2968	55.2367	33.8316	49.5863	44.1335	44.3863
FAM209A	3.58436	3.73673	4.92161	5.83349	4.0857	4.17283	2.5964	2.49071
FLT3	7.61546	7.78042	8.10251	8.11385	10.9496	11.2497	14.1461	15.9549
PKLR	36.5819	36.8676	8.84991	15.4544	5.17637	7.23041	27.7763	24.1771
MPC2	17.4832	17.5345	27.6019	28.893	27.3719	29.7003	21.9022	32.6418
IDH1-AS1	1.52822	1.63232	0.432876	0.485344	0.462626	0.67733	18.8369	20.4488
DMGDH	25.0184	22.8086	19.7175	21.663	22.8471	39.7227	32.2478	33.4732
ZBTB18	6.42713	6.98679	9.03557	10.068	10.3212	10.6495	10.0631	12.4591
SFT2D3	7.61778	6.83448	6.76628	5.34123	8.66337	5.81535	11.607	9.65795
CH17-360D5.1	8.64639	9.28075	12.8942	10.4852	15.0592	12.2159	6.61615	5.92341
PWAR4	11.0465	10.4525	8.38495	8.60225	7.72762	5.83251	7.83343	11.5224
EFEMP1	0	0	0	0	0	0	0	0
ZGPAT	5.14715	5.33555	9.13305	9.18663	7.80032	5.5279	9.79955	11.1154
HOXD12	8.48845	8.15992	3.76919	4.24637	5.87049	3.89244	3.6712	2.96325
MKRN3	0.778665	0.490478	2.27857	3.06464	0.6701	0.762614	0.651846	0.584691
MEFV	14.649	18.2243	13.0573	16.2993	12.0592	19.5188	13.2092	11.4703
LINC00989	41.0254	48.9191	31.2853	36.4713	52.471	61.1375	48.5422	55.609
EXT1	0	0	0	0	0	0	0	0
NPIPB5	19.7376	18.5512	10.3398	11.0863	12.1383	15.2773	19.3217	21.8443
GALE	11.3733	13.6297	7.65829	10.4806	8.92027	10.7559	2.26248	2.32048
SPDYE1	35.4188	40.6734	50.0337	37.8911	35.7658	57.0739	28.8308	31.8711
CCL5	90.7044	89.2514	37.3235	40.5741	28.0911	34.4916	16.5841	16.1813
CGB	51.7998	70.7551	45.0122	40.231	24.5722	37.558	31.4083	24.6042
LOC340512	0.502186	0.4364	1.11217	0.617686	1.18245	0.692859	2.126	2.54168
FRAT2	62.9945	70.2084	24.8206	27.5231	14.439	18.3533	8.33124	8.81517
C9orf114	2.06199	2.80556	3.13243	2.77728	3.09677	2.88061	0.604785	0.531752
RSL1D1	2.25604	2.3811	3.09279	2.01631	6.09455	4.90395	12.4587	11.1461
DENND4C	6.91675	6.88464	8.66361	14.0387	7.98129	14.8332	2.93747	3.04486
GMPPB	0.0759573	0.149711	0.500385	0.26521	0.895469	0.188288	0.65544	1.06361
HTATSF1P2	13.2783	13.2726	10.1945	12.7061	10.6815	9.90283	8.96245	10.6942
FTHL17	0	0	0	0	0	0	0	0
GUSBP2	1.94863	2.14208	2.86682	2.05327	1.61516	2.75916	2.00262	1.79377
CPNE3	0.0163511	0.0138233	0.0315714	0	0.0201387	0.0452714	0.148168	0.0629968
PHF3	0	0	0	0	0	0.136082	0	0
ANKFN1	0.165727	0.130993	0.492889	0.171265	0.534218	0.322318	0.185041	0.367732
CAPNS1	0	0	0	0	0	0	0.0724834	0
ANKHD1	0	0	0	0.0259668	0	0	0.0622818	0.14076
C15orf32	0	0.0175619	0.0550543	0.0395775	0.0418787	0.0264357	0.0182805	0.0385669
GIMAP6	12.2481	13.7325	8.90087	11.1166	8.5673	11.2095	4.53671	4.66681
SPRR2C	5.63784	6.39042	38.0687	46.4389	7.96339	14.0023	6.49586	6.96406
FAM46B	5.16218	5.80751	2.16259	2.24123	11.9251	13.8505	19.5091	19.8208
CD3E	0.0793986	0.0859202	0.0810824	0	0.0681555	0.0501305	0.188985	0.0804124
AMDHD2	0	0.0778313	0	0	0	0	0	0
RPPH1	13.3523	13.3749	19.4614	19.7711	15.746	19.3702	16.1222	23.8765
CHGA	150.324	151.155	89.9168	115.72	96.3698	80.3812	64.2932	76.0206
VPREB3	0.747865	0.641817	0.249405	0.355613	0.853471	0.230688	1.93724	0.557241
VHL	0.0621054	0.073952	0.372002	0.353005	0.0960806	0.145852	0.470872	0.466713
CEP250	0.139483	0.226506	0	0.114466	0	0.334031	0.145955	0.10117
MIR3675	60.6809	67.7249	64.5056	63.9777	33.0711	61.1972	221.974	324.538
CYP4A11	1.23602	1.17551	4.11666	6.76886	5.58927	5.00263	14.0004	18.6575
MIR8055	16.9884	17.4991	20.1136	22.3078	15.4659	14.4472	11.0172	12.6722
LOC101929023	5.72109	6.38167	1.80826	1.95955	3.57063	2.72719	0.434592	0.39176
OTUD3	0.124998	0.101444	0.541055	0.472201	0.905178	0.510054	9.15921	12.6876
FGD3	0	0	0	0	0	0	0	0
LOC105747689	1.52371	1.60501	0.255519	0.270542	0.514296	0.985748	0.107209	0.15592
MIR4457	2.88612	2.12621	0.369174	0.839641	0.74179	0.482985	1.0431	0.908113
ZNF782	6.15426	7.29546	16.8007	16.3034	20.7197	21.9862	17.6007	15.8674
AVPR1A	2.91237	3.28058	1.37322	0.968056	2.46256	2.53979	0.441754	0.161576
SUPV3L1	2.04627	1.71397	1.24518	1.63644	1.66826	3.7767	1.16394	1.59687
PIGC	2.43195	1.91299	3.20978	3.96268	2.08953	4.0912	2.98516	2.67757
IFRD1	2.54075	2.57884	10.0412	13.6316	5.77324	6.59597	5.42137	7.08207
GRIPAP1	29.3619	29.9169	26.3823	21.5025	24.3982	24.1056	15.3934	15.7631
TBC1D28	0.376684	0.361286	0.0605847	0.0745522	0.0729633	0	0.222509	0.302843
ARNTL2	0.342111	0.284203	0.718593	0.2183	0.165085	0.522738	0.378062	0.160086
LINC01204	10.1235	10.2293	3.30232	4.24601	6.89818	4.9662	7.4122	10.1749
COG3	0	0	0	0	0.0450415	0	0	0
KRBA2	31.1467	35.0899	11.6937	7.97133	5.41967	6.38527	1.25299	1.33892
CYB5B	0.204503	0.0714833	0.170676	0.385392	0.435428	0.762339	1.57623	0.957198
KRTAP27-1	1.8835	2.30498	4.21501	3.32055	6.29397	4.71395	9.5438	7.76469
LOC100288162	1.85432	1.60178	0.691868	0.777139	1.86813	2.54059	0.860405	0.675648
DAGLA	0	0.141439	0.0803995	0.0962086	0.0921206	0.159227	0.298267	0.473708
GSTA7P	0	0	0	0	0	0	0.0337838	0
ZNF792	2.44036	2.6922	3.73374	3.38993	6.50984	7.77345	17.1814	17.9267
COL26A1	5.35411	6.04162	5.41716	7.6547	5.06054	8.55307	7.86738	7.51143
NLGN3	8.21281	9.00297	11.6782	10.0932	11.1659	9.29887	27.1516	24.0913
LOC100128568	0.277625	0.407502	0.143134	0.286866	0.260158	0	0.883604	0.520878
ESR1	19.6434	22.2266	19.1684	19.8609	13.4154	14.1327	17.839	12.5874
PODN	8.79287	8.82813	5.2158	8.5159	3.90148	5.47015	6.15956	4.06743
ZNF177	26.5787	33.1329	11.0575	11.7314	25.3571	22.5821	14.576	13.2658
PRKAG3	0	0	0	0	0.141528	0	0.190826	0
GADD45G	38.1949	36.8959	25.9698	34.1358	28.5507	28.5127	17.0044	18.1592
MIR514A1	12.9847	12.0771	10.347	8.72459	6.3602	4.67986	6.72912	7.90789
GPR89B	2.45935	2.5905	3.37327	3.67795	2.90875	4.06116	2.80321	4.09943
BMP15	16.9864	20.6624	12.7576	14.6702	18.6933	20.6984	22.2591	18.1306
ZNF764	4.41369	5.67773	4.44983	5.79318	4.10114	4.54788	3.02124	3.83702
MRPS21	1.04498	0.812047	2.87696	1.2701	1.69752	2.22529	0.547502	0.517883
MIR8075	0.442783	0.301363	3.3229	3.90641	3.39203	7.34995	2.09664	2.82684
HIST1H2AB	0.0547033	0.0774434	0.341338	0.383635	0	0.163436	0.195446	0.117936
SFMBT1	0	0	0	0	0	0.824133	0.192819	0.382353
PARD6G-AS1	0.0109584	0.0271712	0.17167	0.112337	0.067011	0.0906701	0.288685	0.335068
BHLHE40-AS1	33.2167	37.5689	26.6831	28.9973	19.2599	24.7522	20.7563	20.7351
FAM192A	3.24594	3.54048	9.58398	10.5384	6.45922	8.32781	8.38439	9.98819
LINC00923	1.96986	2.79499	4.19517	2.18189	3.73343	3.76565	2.17601	2.42781
PPP4R3A	1.47681	1.55573	1.52533	1.76563	0.457347	0.723822	1.44854	1.58566
INPP5K	19.9966	20.365	19.1396	24.7719	20.8297	24.9215	36.9352	51.3441
MIR6741	0.0512177	0.0609116	0.078602	0.488402	1.05247	0.917437	1.57598	2.78865
FAM90A25P	0.593386	0.757968	0.301536	0.186367	1.26468	1.53768	6.47902	7.24435
EDA2R	4.20293	3.18001	3.68989	3.95537	0.86219	4.71308	6.91771	6.80958
GXYLT1	3.20073	2.9045	6.89952	6.41726	6.06487	7.19123	7.42628	8.55064
CEMP1	7.931	8.62124	12.7215	8.68971	8.98896	8.84803	8.26249	9.55445
FUT8-AS1	7.39338	8.05508	4.22046	3.77502	9.9713	15.6778	15.7847	14.9641
RASAL3	33.4117	34.327	29.7632	32.5583	28.2236	25.4931	10.8902	14.8584
AFM	20.2523	19.875	18.5677	18.6253	17.5606	15.0976	18.2344	18.9114
IFNA16	0	0	0	0	0	0	0	0
ARRDC3-AS1	0	0	0	0.131286	0	0	0.0878454	0.082617
CD2AP	0	0	0	0	0	0	0	0
GTF2H2B	0	0	0	0	0	0	0	0
LOC101928751	0	0	0	0	0	0	0	0
MATN4	1.51899	1.83314	2.39455	1.84997	2.14773	2.14111	1.36289	1.52647
MIR4692	8.66386	10.636	2.62586	2.29857	3.6861	3.80186	3.5331	4.33802
DIO1	3.541	3.81845	2.36346	3.07126	2.4885	4.97184	4.10347	4.23832
KLF4	1.40936	1.42842	2.04192	1.96913	3.17795	3.67276	3.01862	3.77373
WDR54	9.43253	10.0545	11.9717	10.0878	12.2883	13.6417	4.60247	5.07199
FABP1	1.0998	0.95085	0.261281	0.458055	0.229	0.381988	0.0331566	0.32162
C5orf66-AS1	0.770329	1.06699	0.157626	0.383181	0.445841	0.417485	0.356004	0.237114
PIPSL	4.31093	4.91718	2.87863	3.37892	2.90946	2.94998	2.6835	1.98232
SNORD45A	22.1451	21.2051	37.0049	42.4074	50.9208	87.8768	111.047	115.26
BAD	0.0558282	0.165519	0	0	0	0	34.7387	40.6403
UQCC3	41.7283	47.0607	39.6449	38.3916	22.0639	25.6115	19.7635	19.9369
FAM157A	0	0	0	0	0	0	0	0
PTOV1-AS1	0.217692	0.258448	0.327333	0.210846	0.19531	0.116275	0.579797	0.64028
PPAP2B	8.62397	8.78069	7.17424	5.61918	10.6877	12.5855	4.70669	3.88959
SCN5A	10.6429	12.6165	10.8014	13.8874	8.92383	12.9846	10.2059	10.3713
MIR7706	18.3223	18.7686	12.931	16.3303	10.5336	9.58929	15.8468	19.079
HAO2-IT1	0	0.0670573	0	0	0	0	0	0.0541792
PCDHA3	0	0.0477162	0	0	0	0	0	0.0437398
NID2	3.2753	3.87397	4.10665	1.967	1.35915	2.33191	1.06923	0.925777
GGA2	0	0	0	0	0.394606	0.177419	4.52337	4.77501
TMEM201	68.8695	82.6177	45.0256	50.2811	43.7492	44.6091	43.639	47.8779
B3GLCT	0.0239043	0	3.05712	1.46724	0.984784	0.282015	0.301207	0.229114
STK11	0	0	0	0	0.169127	0	0.286677	0.801446
MIR4451	0.224644	0.380732	0.267613	0.164694	0.390718	0.0898955	0	0.0928154
GSK3A	0.278008	0.261733	0.347667	0.414587	0.290817	0	0.19583	0.0913187
MAP4K4	28.2622	32.1869	27.8326	21.4814	17.1421	19.9763	7.92478	5.59653
THBD	11.4585	13.2465	12.1335	13.4748	7.07081	9.64648	6.19362	8.26079
FLOT2	25.9041	29.6239	35.5214	36.1638	35.7947	42.9119	20.0061	26.2944
VWA8-AS1	10.1471	12.0727	13.2302	12.6313	10.9681	10.036	10.8834	11.7751
IL7R	0.168024	0.0440568	0.128864	0.206108	0.155901	0.222897	0.649806	1.05117
FAM83G	20.5927	21.4754	7.69385	3.28011	6.51549	7.50096	3.08519	3.93375
CCNE1	12.7143	9.77724	9.93048	11.6474	11.0969	8.07538	21.2316	23.7304
RAN	0.0345283	0	0.213397	0.0510204	0.142292	0.0324031	0.528543	0.39352
CORO1B	0.28007	0.240251	0	0.24765	0.56508	0.794118	1.59942	1.37362
SCARNA17	2.064	2.55582	7.15043	6.95549	6.73678	5.92883	6.15643	6.49486
TTTY3	8.73423	7.29659	5.04036	7.09501	8.37365	6.48866	11.5493	13.5971
LMO7-AS1	1.2089	1.21862	1.28259	1.14681	2.29388	2.2403	3.19824	3.62335
RPS6KA4	10.3662	10.8139	8.11554	9.59353	10.9233	16.248	16.5031	15.2078
MACROD2-IT1	13.7921	12.5218	7.73452	8.42452	6.07581	6.46707	6.88155	8.10046
RPS14	0.287913	0.367776	1.13316	1.31395	0.800798	0.719983	3.18951	3.39412
CBS	6.87857	6.39412	8.37964	11.2563	6.90948	8.07653	7.49016	8.29835
MIR4706	10.0896	10.3161	6.46937	9.47493	5.82425	7.94085	5.42566	7.05932
PHLDA1	25.8094	27.6826	15.3788	16.2881	16.7897	16.522	23.5289	30.9238
GDF10	4.53984	6.01812	2.54093	2.76506	5.52605	4.40717	43.9521	30.1986
FCRL2	0.223734	0.169185	0	0.127287	0.206905	0.0457111	0.147758	0.0195065
ELANE	5.43144	4.86185	5.62266	7.24619	5.98758	4.62523	14.5856	15.6668
AGBL3	27.0507	37.2423	45.4321	49.4502	24.8046	37.3209	28.2459	31.9466
NMI	10.9159	10.8095	6.61112	7.91916	7.64548	8.97252	25.2714	17.6724
WDR44	4.34053	4.75862	10.585	9.15453	9.90937	11.5644	4.34456	3.62805
LOC101926963	0	0	0.133032	0	0	0	0.14238	0.186974
FAM155B	0.0444827	0.0551848	0.626118	0.719845	0.287652	0.220373	0.12926	0.0929251
IQCK	39.0815	30.4402	37.9844	38.7794	32.5736	33.2082	21.8747	23.7306
GHRLOS	3.90103	4.56469	4.17157	4.53343	5.48042	6.01206	7.62906	7.93267
FLCN	7.24688	9.10821	3.37047	1.54569	2.85415	1.88879	3.05312	5.09268
NAF1	101.414	103.18	81.1344	127.3	128.424	114.849	36.8242	48.1571
SNORA71B	3.22291	4.45524	0.473452	1.40538	5.52274	4.42942	7.82046	5.75633
KDM4D	84.7382	94.5225	82.4168	89.1254	61.9159	75.4809	29.6828	37.5761
LOC257396	0.403959	0.369058	1.60203	1.95558	1.69758	2.48513	1.76898	2.5234
UGCG	0.33416	0.221568	0.337842	0.309999	0.340548	0.40561	0.838899	0.989772
CNP	1.70717	1.42937	7.42062	10.5679	2.35593	2.76233	16.3719	23.0985
MIR202HG	19.4531	20.1975	10.174	11.7684	9.91313	11.3306	19.6638	19.4955
SPARCL1	14.6473	12.8809	26.8818	21.0986	30.4865	24.1825	14.5707	16.3979
LOC441666	16.6305	18.675	15.0199	14.4393	11.1209	16.1367	11.2916	9.43196
SNORD115-7	13.1972	14.2445	12.3068	15.3757	13.5813	11.2686	10.5236	12.2095
ATP4B	5.64684	5.97299	3.89715	3.89883	4.77705	2.65629	7.12366	8.3692
SNORA32	5.83511	6.28263	9.62942	5.36907	6.14251	4.03244	3.55312	5.85821
C15orf27	0.783159	0.928989	0.421129	0.525247	0.914191	0.411459	2.4143	2.08403
YKT6	0.0318515	0	0	0	0	0	0.617531	0.595324
KRTAP19-4	16.3358	18.2052	11.4555	10.0634	12.1466	9.73698	20.2109	19.9708
DUSP9	0.276228	0.162288	0.448345	0.390546	0.243977	0.344471	0.0712547	0
RNF43	5.33474	5.01582	7.54705	6.67361	4.76142	3.65416	8.70988	7.64745
LINC01102	15.6411	15.1347	19.1284	20.718	12.0119	11.5165	7.39379	4.42605
SLC30A9	15.5538	18.8883	10.1951	13.9477	8.25231	12.4356	13.3117	16.5854
ZMAT5	0.218377	0.113656	0.420021	0.171205	0.559258	0.21947	0.0650648	0.148038
CLDN20	0.00962396	0	0.0937572	0.127432	0.0342577	0.0281514	0.153586	0.170671
C19orf84	4.91657	7.13991	7.85963	7.37706	7.84863	9.28343	7.08457	9.97581
NRG4	3.18418	9.28171	32.8934	8.53327	18.9935	46.064	12.9893	27.9785
MIR7973-2	1.6353	2.63329	0.066918	0.395935	0.310919	0.113618	2.91956	2.58512
BCKDHA	2.28529	2.15656	1.31031	2.64404	1.61673	1.2621	8.50167	7.78848
STXBP5-AS1	3.781	4.6937	9.13981	13.0882	2.63158	4.95709	0.877087	0.770682
CENPI	5.0945	6.0326	8.85817	8.63513	7.85422	7.93671	7.22687	6.80926
MUC7	9.92416	14.5159	16.5807	22.9041	18.1042	20.437	18.1614	17.2502
PSRC1	7.59268	7.17312	11.9255	14.2839	5.51854	7.04085	12.5756	8.56065
PGA3	5.47789	5.07612	6.93416	5.09806	8.10519	5.83414	4.5829	5.17384
SNX17	2.60678	2.40959	0.931025	0.444645	3.85088	3.2843	3.65934	3.24396
FAM223B	41.7787	44.9217	62.8255	86.0257	51.7326	54.9824	36.7006	48.9266
ARL15	0.0501367	0.0537683	0	0.0404488	0.16263	0	0.0230831	0.0891799
LOC653712	0.0965996	0.0622937	0.228468	0.17135	0.110144	0.155461	5.37901	5.80538
ROCK1P1	8.00062	8.1728	14.1049	12.1862	16.2245	12.8582	14.6269	13.7213
SHANK2-AS3	0.346671	0.398977	0.551548	0.348179	1.07225	1.23135	1.43489	1.11172
MIR7-3	0	0.0433662	0.0694854	0.0345442	0.112227	0.132617	0.0152796	0.077337
LINC00661	18.3414	22.5028	3.89318	5.07628	18.9171	21.2452	7.01465	6.77235
MAL2	0.0163309	0	0	0.02775	0.0716317	0	0.0647169	0.0301069
KCNMA1-AS1	0.331672	0.0604024	1.50947	2.23747	0.277799	0.0710281	0.51087	1.08593
RHEBL1	4.49104	6.17555	2.70126	6.25839	4.04953	5.6112	4.80351	4.61398
STAG2	315.028	458.829	216.728	144.608	152.749	117.59	223.477	337.144
DNM1P46	2.1624	2.07029	1.43832	1.56605	2.22061	2.68034	1.95019	1.42091
MIR1267	9.14704	9.1038	5.93517	7.62878	5.59185	6.74221	8.94861	11.7665
TPP2	0	0	0.185968	0.166152	0	0.266229	1.37955	0.514157
ANKMY1	0	0.034867	0.856963	1.05514	0.33896	0.386072	0.605837	0.502271
KCNK10	0.941915	1.13644	5.68272	6.17692	0.477735	0.363318	7.40672	9.76749
PEAK1	0.473513	0.912942	1.61899	1.54578	0.410474	0.828834	2.78871	1.97459
OSBPL10	11.3909	11.792	16.3049	17.6003	17.1904	16.8012	11.2315	14.2505
ARL2BP	0.0144025	0	0.0778862	0	0.0774817	0.196284	0.919269	0.725646
SAMSN1	0	0	0	0	0	0	0.214482	0
MRPL38	24.4631	26.5855	22.6311	22.8594	18.346	18.0282	25.6607	31.069
EPS15	0	0	0	0	0	0	0	0
MIR3610	0.241413	0.250213	0.183817	0.208243	0	0.175823	0.455119	0
MIR555	0	0	0	0	0	0	0	0
TMEM45A	6.50768	6.22942	5.11413	4.75133	6.97644	7.93585	1.52383	1.38677
TDGF1	0.91137	0.946842	0.784132	0.912528	1.39434	1.14684	2.05775	1.90678
LINC01609	14.8713	16.5369	1.82076	1.9054	5.97068	4.07503	0.287428	0.38695
HAND1	1.71291	2.169	1.25942	0.987273	1.81865	3.05759	4.17645	5.07379
GRM1	0.251938	0.262053	0.76883	0.665989	0.539014	0.379531	0.230875	0.19639
APBA3	2.21584	2.90852	0.903122	1.21305	1.95272	2.35152	3.86935	4.52539
TSTA3	0.0735015	0.111539	0.205673	0.236612	0.234482	0.389887	0.446256	0.372014
PAGE4	0.0401194	0.120891	0.155102	0.0619386	0.0588795	0.0757345	0.078905	0.0546974
ACTA2-AS1	0.0108826	0	0	0	0	0	0.333672	0.455399
JMJD7	0.170916	0.313429	0.33627	0.193494	0.144692	0.197791	0.339216	0.190368
BRE	13.4038	14.4292	7.06536	9.83864	6.04166	6.42552	8.58384	10.1885
NTNG2	7.09961	9.17118	6.22974	5.60595	4.81676	6.63787	7.67406	8.1623
FAM224A	21.213	23.0643	39.5501	52.0595	47.3425	112.653	48.7547	57.5949
SNORD27	20.465	19.7307	22.5273	20.8835	19.5661	28.8872	16.3614	27.3481
NPTXR	30.3264	34.6217	38.6298	38.6195	44.038	44.3461	30.1273	51.6773
ZNF576	3.56839	3.89093	4.55088	3.07213	1.81019	1.30551	0.255435	0.342978
RNF216-IT1	30.5355	33.2288	16.1696	19.0103	16.3664	21.6839	15.0059	15.1394
MBD2	0.714869	0.989275	0.794067	1.31823	1.43413	1.14314	1.16822	1.35901
MIR3619	0	0	0	0	0	0	0.0385598	0
RAB32	0.202924	0	0	0.138315	0	0.21652	0	0
AEBP1	0	0	0	0	0.147477	0	0	0
MIR190B	0.0832049	0.101152	2.76744	1.81588	1.86348	2.4166	26.8094	22.6175
ZNF487	1.2396	0.873604	0	0.146448	0.497812	0.216963	0.591999	0.299007
STXBP6	0	0	0	0.368511	0	0	0	0
TMEM143	4.74821	4.81205	3.29035	2.96454	5.2248	4.51401	4.28723	4.32016
MIR3165	0	0	1.11943	0.780769	0.211777	0.324089	0.127958	0
FAM209B	0.243063	0.181605	0	0	0	0	0	0
LOC729159	5.62196	3.97656	11.3552	11.9572	11.066	15.6824	50.4424	47.6555
ST3GAL6	0.548916	0.40898	0.94606	0.521767	0.222724	0.168149	0.693566	0.775025
EGFLAM-AS2	1.74313	1.36599	0.0588828	0.16468	0.47579	0.761176	3.12419	2.93407
HMGB1	0.0100017	0	0	0.0437546	0	0.0207935	0	0
SRP72	0.0628405	0.146783	0.0202761	0.0932571	0.0719288	0.243269	14.4039	16.08
ANXA3	0.0487804	0	0.0470396	0.0344246	0.0200501	0.0903732	0.0679962	0.0457878
EXTL3-AS1	0.218581	0.335554	1.81298	1.66447	0.220351	0.25049	12.4426	15.1255
RSPH3	2.74254	1.97427	1.76499	1.08885	3.61106	7.13596	2.3464	2.6162
PAM	10.2151	12.8334	10.3856	7.50665	9.50199	9.52392	10.8871	11.4542
CXCR6	5.00373	6.22338	2.39223	2.98294	3.83006	4.32648	4.83476	5.02685
MIR5581	0.572336	0.685883	0.39086	0.282235	1.78873	1.45323	0.796511	1.26808
AVPR2	9.30288	12.2067	5.73531	7.6403	12.5828	19.85	9.23169	10.0994
CRHR2	0	0.0133358	0	0.0275568	0	0.0229026	0	0
TRIM44	4.49573	5.55459	7.72594	11.1473	6.6122	9.47585	5.05742	6.22003
TYR	0.0530635	0.080777	0.277262	0.159081	0.256075	0.255474	0.201999	0.202476
ZNF347	12.3544	12.3225	12.3656	17.9218	13.0499	13.2653	21.3733	26.7719
BCL6	0.0553509	0.0472288	0.0831809	0.0538123	0.042917	0	0.298811	0.360963
LOC400940	32.4935	41.6039	29.2017	28.8084	18.6725	20.7998	7.94241	8.68309
MIR4458	16.6448	17.0577	17.1431	21.3927	19.3546	21.1949	23.7568	28.8237
COQ5	0	0	0.408883	0.238608	0	0.184346	0.192892	0.509836
OR5AK4P	0	0	0	0	0	0.351245	6.52277	7.71136
ACOX3	0	0	0	0	0	0	0	0
ERMAP	0.152446	0.391738	0.295515	0.695561	0.39785	0.648102	0.459738	0.490047
MTPAP	3.32751	2.8207	2.523	3.58665	1.23211	2.44138	10.3299	13.929
OR8K5	0.0281161	0.11038	0	0	0.940256	0	1.33004	0.000755158
WHAMMP1	1.96817	1.82939	0.981013	0.523863	1.17852	0.797999	0.652755	0.477528
FAM25G	0	0	0.139031	0	0	0	0	0
ENKUR	22.8297	21.7198	7.1316	7.07792	17.0115	29.0378	28.5863	31.2595
LTV1	0	0	0	0	0	0	2.58595	7.11246
FSCN2	0	0	0.0287301	0	0	0.0308836	0	0
OR7G3	19.3702	18.0878	17.0186	20.522	12.2237	13.635	4.38607	5.60425
CYP11B1	20.4083	23.0154	27.479	36.8624	26.5171	32.6442	12.3968	15.7186
MRPL52	0.0225186	0	0	0	0.0349025	0	0.812271	1.01494
MIR301B	18.2824	20.6089	22.1361	21.5705	14.1452	19.2251	17.2793	24.5067
THUMPD1	0.698103	0.293522	0.537932	0.927946	0.345862	0.565163	1.01305	1.23015
LOC101928161	18.773	19.4078	9.73533	12.3327	8.08674	8.52827	7.63104	9.09459
TTLL12	2.20876	2.4035	1.32769	2.24273	1.85233	1.66809	2.48322	2.16434
MIR2277	6.22703	5.75085	7.86127	6.06555	6.66684	5.159	4.57036	4.34683
ATMIN	12.1752	12.2864	12.3556	15.5161	11.0805	11.0746	8.38885	11.2144
DOCK1	0.51019	0.820778	1.00692	1.786	0.239771	2.53463	0.466721	0
MIR7705	24.8594	23.8203	36.3121	42.0457	22.9961	21.4411	21.79	24.7236
MIR99B	16.5757	22.4871	31.9415	38.411	12.0018	26.1661	15.8122	19.3952
PROSER1	14.622	15.5111	14.8117	10.613	15.6635	20.2413	16.0579	11.3418
MUC3A	6.19289	5.72004	5.87396	7.22171	5.73093	5.67294	8.72417	10.5551
CFHR5	7.99807	8.45707	2.06354	2.25916	2.42623	4.31206	10.2432	11.0566
LINC01114	1.61287	1.77158	6.50301	10.8541	11.5225	11.9713	13.7868	15.9801
SIAE	1.47114	1.74331	2.0279	2.531	1.01103	2.48448	6.70824	6.79311
MAFA-AS1	0	0	0	0	2.26023	3.58942	12.223	15.8206
ZNF534	0	0	0	0	0	0	0	0
FAM74A3	0.332365	0.378995	15.6156	16.2432	34.0864	31.2851	7.39263	8.00498
CRYM	8.9584	7.71656	11.1059	10.273	11.0115	10.147	9.70064	10.6537
PDIA4	0.343968	0.267247	0	0.0246286	0	0.0385914	1.25843	1.29201
RUNX3	1.47468	2.08837	39.3841	29.9377	67.6535	105.971	16.8148	15.2597
C1orf177	0	0.0193034	6.92108	10.332	13.4434	22.2701	144.778	161.614
LINC01543	0.633206	0.662275	0.155074	0.210613	0.559571	0.843814	15.4231	14.7007
SOX21-AS1	12.5093	13.9595	3.70755	4.66364	4.27746	3.95142	17.925	17.8758
TMEM219	0	0	0	0	0	0	0.216065	0.183517
LINC00092	0.154163	0.207083	0.258126	0.410793	0.175014	0.215653	0.406278	0.195808
MEDAG	0.110124	0.190638	0.367837	0.288049	0.193429	0.354381	0.239574	0.240781
ROPN1B	0.237976	0.371239	1.86425	2.15424	50.6863	77.3413	3.07527	3.59689
OR2A2	79.9582	80.0563	21.7683	29.3055	45.3044	39.9015	55.699	59.6966
CCT6P1	0.311946	0.166387	0.516805	0.755972	0.953064	1.34493	0.795421	1.12055
OBFC1	0	0	0	0	0	0	0	0
NKX6-1	6.1296	5.93819	6.73318	5.8924	10.0551	8.70309	34.0511	39.388
ADAM12	20.674	23.9712	23.8144	25.2942	19.4453	21.6704	10.5859	12.2306
MIR7702	0	0	0	0	0	0	0	0
SNAR-A12	0	0	0	0	0	0	0	0
MTRNR2L10	3.12508	4.41311	5.69898	5.34756	5.51795	7.24618	4.90126	5.36178
MRTO4	0.221118	0	1.06481	1.43014	0.857656	1.38095	1.37269	2.33946
KPNA3	1.77369	1.68395	6.39793	4.16627	4.94754	4.62795	5.00851	5.29167
JKAMP	0.0230514	0.0382031	0.29754	0.155161	0.285175	0.106436	0.151134	0.332322
CKMT1B	0.0173163	0.0309983	0.0513773	0.0358024	0.0220547	0.014061	0	0.0580296
LOC150935	0	0	0.0683056	0.0534895	0	0	0.019963	0.0216938
KCNK2	0	0	0.0985828	0.0468353	0.228797	0.968511	5.58345	6.58887
ZBTB39	4.61612	4.7772	0.256862	0.220483	1.36286	1.2649	3.04763	3.74119
GABRG3-AS1	8.96597	11.1104	4.09346	5.36773	4.32458	6.89662	6.02625	7.05502
MKI67	23.0822	23.6858	29.5312	32.0585	25.1164	30.3172	27.3896	43.6722
CA3	263.305	217.054	222.559	199.089	279.48	360.493	290.905	314.351
LOC101927740	45.2407	40.4573	41.6284	39.6177	45.5118	48.6446	50.6805	60.1573
SNORA70B	1.11861	1.2089	0.271619	0.218709	0.16244	0.30629	0.66975	1.13306
HIST2H2BE	0.661334	0.608645	0.138034	0.24802	9.70008	17.2534	5.21152	4.67642
FGF10-AS1	58.1163	70.6747	41.4929	66.8116	39.7828	57.351	22.3601	25.9359
ENDOV	12.1135	14.1095	20.3863	18.6631	20.3201	21.7612	16.7729	22.7119
RAD51D	0	0	0	0.0390922	0.0654479	0.0705858	0	0
ZBTB10	3.74913	3.84064	2.44717	2.32077	4.23936	3.76948	3.15114	3.47175
CLCN1	0	0	0	0	0.12947	0	0.159831	0
PCGF6	5.93629	6.16324	4.58108	3.58902	3.37585	5.70067	6.02796	4.40851
DOCK2	0	0	0	0	0	0	0	0
LILRB1	33.6213	41.3753	46.2827	33.6623	21.0549	23.2347	12.926	15.7419
LINC00917	2.49098	2.19577	2.81776	4.05872	2.8568	2.79885	2.30941	3.01856
THEM5	0.135653	0.170773	0.325688	0.262529	0.176973	0.047168	0.088274	0.207663
SPIN4	9.36676	12.1642	4.21783	7.50735	1.42532	3.22642	2.30463	1.55325
KPNA1	6.66669	6.7868	5.57943	7.5037	4.1558	5.51513	2.84632	2.99669
LOC102467216	0	0	0.0202896	0	0	0	0	0
PRR3	9.86219	11.6379	9.69814	10.4959	8.31254	8.3793	8.801	11.2716
UBR4	13.015	13.1665	14.3513	16.7542	15.8884	17.0388	8.78177	10.1654
CENPW	0	0	0	0	0	0	0	0
BCORL1	0	0	0	0	0	0	0	0
SMIM20	0	0	0	0	0	0	0	0
MIR6892	0	0	0	0	0	0	0	0
RNF19B	0	0	0	0	0	0	0	0
MIR6754	0	0	0	0	0	0	0	0
BMPR1B	0	0	0	0	0.0495296	0	0	0
PGPEP1	0	0	0	0.0524809	0	0	0	0
TMEM221	0	0	0	0	0	0	0	0.0573701
ZNF571-AS1	0	0	0	0	0	0	0	0
C7orf77	0	0	0	0	0	0.0395625	0	0
PSMD4	7.29086	6.41296	3.86672	5.3641	4.96834	5.45733	7.68515	9.42072
LCN1	22.3195	23.7963	17.6893	16.3566	24.5482	20.7321	18.4781	21.8381
ZNF639	0	0	0	0	0	0	0	0
GOLGA3	0	0	0	0	0	0	0	0
SNORA84	6.83289	7.05226	6.96028	7.10471	9.23652	9.29117	6.28963	8.02672
PEX5	11.7975	10.7937	11.736	12.3674	10.0136	10.9419	8.34846	9.34129
GPR182	3.5962	4.16476	2.8435	4.46786	3.36519	5.29893	4.10507	1.96635
MS4A13	9.34911	8.87497	10.2911	12.1987	8.60299	8.7299	3.66811	4.54441
C16orf90	7.53953	6.8208	9.66335	11.2886	6.72899	5.24989	3.28264	4.55257
RPSAP52	0	0	0	0	0.0609111	0	0.160403	0.333858
APOC2	0.372957	0.54803	0.58173	0.59782	0.473698	0.674648	2.15708	2.38138
TTTY9A	6.28675	5.79314	11.4506	7.90292	9.07092	9.25871	4.57466	5.55749
OSTCP1	9.03613	11.4169	13.4058	15.5928	14.1597	19.5409	12.2367	12.7819
MIR7853	0.0133869	0	0.0251751	0	0	0.0133534	0.0247645	0
DEFB1	13.4501	18.3701	13.0192	9.4389	13.692	13.4944	9.52537	12.8555
SP7	4.60498	5.42537	6.15791	4.93435	5.86497	4.51465	5.4935	5.07537
RORA-AS2	52.6318	60.5254	63.4033	70.9931	47.3582	64.5265	21.1636	29.0268
ATP5SL	0.0402435	0.0262534	0.299326	0.163242	0.15501	0.318528	0.393208	0.64975
PPP1R16B	12.3565	12.8766	13.5562	17.3984	13.4931	19.7952	11.8454	13.8951
PGM5-AS1	9.93004	14.8275	31.1461	25.4522	22.3772	27.3215	9.0722	11.9529
PARP12	0	0.0470249	0.101124	0.241113	0.035356	0.0507308	0	0
RAD51-AS1	0	0	0	0	0	0	0	0
KCNQ3	8.84217	7.80783	7.04127	9.67031	9.62074	8.02281	12.3521	12.7848
DLEU7-AS1	0.0432138	0.0624012	0	0.130064	0.132753	0	0.25355	0.0650487
ALMS1P	0	0.0774653	0.170491	0.153697	0.270974	0	0	0
GPR25	3.28067	2.93936	3.93745	4.31829	2.13565	5.01074	5.56122	4.23054
MLF1	3.21373	4.29646	4.09732	5.40886	4.1601	7.47609	3.32624	4.06678
TBC1D23	28.2417	35.6922	48.8627	33.7903	50.2157	67.6949	29.7373	28.9934
SPDYE6	8.20925	10.1821	19.937	13.8148	7.71601	9.42526	2.3715	2.24455
ART4	0.828361	1.63076	1.66855	1.559	2.66881	1.48403	0.958383	1.49214
MYH16	3.18348	3.67113	0.510342	0.781635	3.31068	4.20813	0.712177	0.589524
IDH3G	0.0274467	0	0	0.0146309	0.0270743	0.103853	0.0705656	0.105798
APOL2	0.0499727	0.0312983	0	0	0.0167547	0	15.4996	15.14
DLC1	6.03032	5.91332	11.0349	11.2053	8.42924	8.09868	4.93737	6.93704
KDM4A-AS1	51.4743	48.3736	38.4543	52.051	32.1172	39.7748	16.3809	17.7104
SLC39A1	60.3919	58.5214	52.4866	69.505	57.1421	64.3146	47.3648	55.2269
CSNK2A3	10.087	13.0644	12.5573	15.1908	9.40118	12.5762	4.79616	6.40996
LCE1A	7.65833	6.70344	6.26162	6.00908	7.87852	7.97655	5.7822	8.80385
MIR4746	21.0399	20.458	21.5994	23.7033	16.6361	14.1676	21.7508	27.7076
GNGT2	2.84047	3.4424	6.51453	6.25106	5.39464	7.05482	2.83365	3.51905
RPL23	2.52396	3.11204	3.85637	3.3216	5.17522	6.54759	4.25459	4.6546
DHX16	0	0.0541219	0	0.0603706	0	0	0.0679407	0.0654147
CNPY1	6.15167	7.37976	6.51468	7.82867	6.79943	7.87741	7.202	5.64675
MIR658	3.32277	3.95003	1.13833	0.824728	2.00875	3.23992	0.690448	1.12008
TAGLN	32.9754	35.6998	28.7815	25.3388	43.6418	43.4379	40.1401	46.3491
HDHD2	0.0288479	0	0.0604948	0.045281	0.104202	0	0.051142	0.264213
MIR8052	0	0	0	0	0	0	0	0
FAM186B	15.8902	15.7103	13.0788	12.6898	13.914	14.9732	7.88546	11.4045
PRR25	9.7714	8.98273	4.35387	9.81444	3.13332	4.00998	5.4125	3.47251
ZCCHC11	6.87922	8.87739	6.64266	9.54666	5.55288	7.13896	12.1936	12.211
TKTL1	183.572	246.932	169.369	191.688	168.312	255.504	86.3982	61.9726
VARS2	0.190599	0.26397	0.151634	0.145729	0.247599	0.205087	0.364982	0.249858
UPK3A	0.134649	0.0930727	0	0.0306939	0.0702987	0	0.0363285	0.227078
GDAP1L1	0.0339691	0.0592094	0	0	0	0	0.0321322	0.0614291
MIR6788	0	0	0	0	0	0	0	0
FLJ31356	2.52564	3.51093	0.23328	0.375598	1.32429	0.992342	3.61924	2.37194
EIF1B-AS1	0.605791	0.693864	0.508937	0.766038	0.562742	0.518147	3.44148	3.25563
LINC00708	7.02588	11.266	24.0532	22.5608	38.0686	80.3717	13.9645	16.3798
LOC100379224	0	0	0	0	0	0	0	0
PEBP1	22.0323	21.2499	40.9243	42.7306	42.0621	42.281	38.5095	44.238
FAM205C	26.8352	24.9411	27.7454	34.8718	22.5972	22.0684	39.566	49.164
ATXN2	10.0317	11.0762	6.98931	7.94532	9.03461	13.9597	10.3309	10.4541
LOC100506746	4.5183	4.88052	0.283425	0.368756	1.05366	0.856401	1.13413	0.760073
LOC101927865	0.0796948	0	0.0996997	0.034137	0	0	0.0366879	0.0725712
SNORD114-21	0.138348	0.103663	0	0	0.724556	0.397186	0.142402	0.0880138
ARPP21	0.165566	0.135779	0.651478	0.361543	0.60055	0.325273	0.533741	0.640921
LSS	0.0548791	0.168614	0.105887	0.467139	0.466739	0.842386	1.66254	2.04845
RPE	11.4084	11.8346	14.6675	13.8796	11.7442	14.7412	10.2562	7.11418
SEC16A	22.5132	23.4221	13.2519	14.8919	32.2905	31.4037	17.4432	17.9144
MIR3928	2.25941	2.89787	6.56061	5.54931	4.79816	8.40778	10.1141	9.39579
DARS2	10.013	9.77675	10.669	11.009	13.2206	13.2805	11.9571	13.274
SLC9B2	2.56926	2.37315	0.858347	0.972863	1.06928	0.523886	4.12112	5.4
ACKR3	0.586249	0.615162	0.743476	0.948068	1.18185	1.2564	2.86577	2.86505
TPI1P3	0	0	0.282395	0.130801	0	0.130596	0.227491	0.303001
PRPF18	8.12376	7.5185	7.91559	8.1592	7.45616	9.35319	3.14823	3.54385
BCL2A1	346.422	363.639	241.307	374.892	271.363	340.886	168.324	212.319
SLC16A12	46.3344	46.0252	38.8609	32.9064	61.6584	44.3366	26.6778	34.0659
PDX1	0	0	0	0	0	0	0	0
NCR3LG1	8.61695	8.62821	8.63729	11.3618	10.7763	9.59375	41.6792	44.2653
FLJ26245	6.43749	8.74357	26.1911	30.5885	16.6552	14.395	29.7362	25.8475
ELOVL4	11.2775	12.6833	22.6168	20.412	13.6693	16.7289	15.2462	19.9022
LRFN4	0	0.0476668	0	0.0590216	0	0	0.186958	0.0606014
RCHY1	0.0490785	0.147273	0.423027	0.821819	0.270929	0.358971	0.194747	0.271457
APOBEC3A	0.0234953	0.063885	0.175242	0.136174	0.0419377	0.0796852	0.0208354	0.0225123
MIR1302-10	0.0101798	0.0742548	0.219442	0.583745	0.0541199	0.0606232	0.038478	0
LINC00838	2.40958	3.0397	5.0936	5.01852	4.23774	5.81533	7.27704	11.6225
TTC3	2.12576	2.71022	1.5526	2.72295	1.53076	2.28285	5.44511	7.6382
OLFM4	0.304519	0.460064	0.985811	0.884232	1.0073	1.02747	1.36917	1.505
TRNAU1AP	0.775774	0.722191	0.113711	0.262201	0.149659	0.318159	2.77496	2.39726
IFNA21	0.647885	0.542777	0.343794	0.460215	0.175806	0.204523	2.01635	2.95725
ABCE1	0.535191	0.484168	0.208912	0.316967	0.324827	0.637306	2.03922	3.10514
FASTKD2	0	0	0	0	0	0	0	0
MEX3C	0	0	0	0	0	0	0	0
KRTAP17-1	0	0	0	0	0	0	0	0
CHML	0.258515	0.193873	0	0.0866832	0	0	0	0.0407952
REEP5	0.474953	0.51846	0.125168	0.0595402	0.0167225	0.115813	0.151593	0.144658
DKC1	7.56718	7.51608	6.72952	7.14006	9.31715	8.96792	11.5287	12.7815
EHMT1	38.4005	43.3879	36.8217	39.4223	21.6535	26.6171	12.9707	16.8357
COL6A5	95.9817	98.6812	23.9139	31.9355	20.2572	25.8279	12.0336	16.2886
MED6	54.5045	53.2389	33.4097	49.3066	29.2387	37.0178	21.7613	24.5178
KCNC3	10.4619	13.234	11.0691	14.5359	8.3595	10.6019	6.56654	4.99002
DSG2-AS1	23.3929	28.4182	35.4141	36.0298	22.924	30.7307	16.6111	21.0797
CABLES1	1.02198	0.98849	3.89014	4.29332	1.03178	1.15827	49.0699	56.1998
CDRT15P1	0.0249172	0	0	0.129032	0.0657089	0	1.47811	3.40683
LOC148413	6.11905	7.00233	10.3726	6.4889	8.1725	10.2972	1.63578	2.3426
ZNF816-ZNF321P	0.221999	0.215495	0.891842	1.38251	1.60882	2.08595	4.0765	3.43799
DOCK10	0.337269	0.423976	0.790535	1.20428	1.36985	1.4993	1.37213	2.16703
GPR4	101.827	120.003	122.567	164.316	85.1456	130.951	51.2228	78.5811
GHRL	43.8428	45.0761	27.3329	33.3206	23.656	29.9001	63.7058	77.1112
MARCH9	0.150452	0.108543	0.212542	0.340725	0.324909	0.47512	8.80875	10.4464
NFS1	0.101291	0.182768	0.128684	0.223424	0.386647	0.546467	0.0569736	0
HCAR3	0	0	0.330123	0.441912	0	0	0.968902	0.928392
FOLR2	0.216393	0	2.29306	4.41227	0.220696	0.211731	2.13539	2.83257
SOX7	0.14916	0.0344645	0.275393	0.148332	0.0736556	0.16481	0.381937	0.265303
MRPS25	0	0	0.533187	0	0.323712	0.229779	0	0
PET100	3.31758	3.56719	6.62338	4.75914	6.09111	6.00007	3.03945	3.02941
MIR424	0	0	0	0	0	0.0445943	0	0
MIR4487	0	0	0.0185608	0	0.0163831	0	0.179487	0.170824
PITX1	0	0.0617842	0	0.0340283	0	0	0.0397977	0.516822
KCNIP4	0.128372	0.113607	0.720419	0.904758	0.502	0.301	0.361155	0.690004
TRIM52	0.353443	0.178328	0.137296	0	0.154284	0.0898324	0.291818	0.435734
SMTNL1	8.28422	10.5984	8.02794	8.24641	6.4347	7.37927	2.25168	2.89706
MPP7	0.449731	0.508281	1.34361	0.979462	1.53049	0.942663	2.78225	3.60061
NYAP2	1.31246	1.24051	2.28649	3.8256	3.62808	3.49088	6.74574	10.7496
LOC101928942	0	0	0.428476	0	0	0	0	0
CPEB1	6.04196	7.67942	3.18315	1.60983	2.05458	2.99205	2.4114	3.73133
MIR549A	0	0	0	0	0	0	0	0
USP17L29	0.00786825	0	0	0	0.0111467	0.0317904	0.503922	0.507226
SCML2	0.245131	0.14951	0	0	0.0242232	0	0.0910427	0.0854332
SLC39A5	0	0.0276065	0	0.140416	0.0830402	0	0.0957987	0.0305074
ATG7	0	0	0	0.014595	0	0	0.0943616	0.178912
ERAL1	0	0	0.111288	0.111188	0.321235	0.410018	7.25596	6.84553
RNASE8	0	0	0	0	0	0.144015	0.507238	0.871944
TBC1D21	3.40643	3.542	5.08287	4.37202	5.12381	5.3705	5.04836	5.47399
THAP8	0.604154	0.492383	0.923155	1.53167	0.991077	2.1871	0.364208	0.272608
FN1	2.89861	3.03938	4.74388	5.72172	5.72025	6.06663	4.35683	5.7643
TSG101	0.206247	0.0977921	0	0.230885	0.0406085	0.140114	0.0724639	0.14125
KAAG1	0	0	0	0	0	0	0	0
MIR4763	3.3775	3.0188	0.788294	1.31608	1.01777	0.252115	0.691545	0.635939
KGFLP1	0	0	0	0	0	0	0	0
RLIM	8.35484	7.8336	20.4542	19.5519	19.949	27.644	11.9169	12.9058
FLJ34503	0.0275589	0	0	0.0199205	0.0805164	0.0285238	0	0.0734327
SRPX2	0	0	0	0	0.0926386	0.415151	1.82637	2.7715
DYX1C1	13.4828	15.187	13.4841	14.8989	8.8305	11.0081	13.2937	13.6742
MYLK	6.03933	5.4414	5.14332	4.39978	7.2333	6.25536	9.2723	10.1172
MIR764	43.2277	45.7192	29.3594	29.3047	21.3629	28.3354	16.4385	16.5473
LOC102723859	0.061627	0	0.124667	0	0	0.350846	0	0
LINC01210	0	0	0	0	0	0	0	0
GP2	0	0.103238	0.199795	0.198797	0.2421	0.0598902	0.228374	0.0968416
LDOC1	0	0	0.0239243	0.0239012	0	0	0.0725691	0.0447527
CD27	0.307618	0.311674	1.96843	1.50788	0.209099	0.374814	1.93669	1.92582
GLRX3	5.07158	4.88367	6.2225	9.4536	6.23592	8.20229	4.61285	6.11752
MRI1	1.6298	1.91396	0.996044	0.288014	0.593631	0.773361	2.82744	3.84259
MIR216B	0	0	0	0	0	0	0	0
HOXB2	21.1105	20.3944	7.21784	8.11371	10.9059	9.7687	15.2737	19.0662
GPX8	9.64597	8.74775	15.6157	15.3558	15.4017	16.1449	11.7766	14.3844
LOC158435	85.1189	86.8196	73.8357	94.8151	67.7336	60.5865	58.2266	69.4568
PRR9	0.761429	0.79435	0.894571	0.449605	0.630924	1.43298	1.6851	1.88802
VNN1	0.631296	0.462415	1.16109	0.699544	0.134173	0.0722696	0.573813	0.699248
LOC101928043	2.74586	2.57518	2.11578	1.20504	1.54942	3.56676	1.85069	1.53879
DNAH10	0.539029	0.462493	0.539543	0.482412	3.24927	1.35393	0.885814	2.14873
MIR1915	4.59159	5.58098	3.23799	5.42465	4.56337	2.85901	15.0578	18.8897
LOC101929679	0.278887	0.350776	0.212549	0.246297	0.834309	0.274605	0.340955	0.700175
SNORD114-13	45.4225	44.3864	17.1755	37.9287	16.0759	18.4899	31.8531	30.3039
SLC1A1	14.7854	18.0397	13.6732	19.4267	13.5472	21.679	19.4247	30.7426
PDSS2	4.3188	3.57723	2.99208	3.90051	2.96663	4.3312	3.89989	4.91029
ORMDL3	20.0763	23.5736	13.4962	17.3882	14.627	17.3314	8.84483	6.35373
MED9	0.0528771	0	0	0	0	0	0	0.0580366
TIPIN	0.0749011	0	0	0	0	0	0	0
BRCAT54	0.0896144	0.0852716	4.5938	4.11353	0.763305	0.993239	0.279023	0.304082
ZNF367	0	0	0.178315	0.0847031	0	0	0.771076	0.326452
PRUNE	0	0.252737	0	0	0.101597	0	0.343809	0
SELENBP1	0.171609	0	0	0.789507	0.219064	0	0	0.261453
FAM150A	9.53532	10.6731	10.7141	9.0728	17.4885	20.0088	14.8149	14.3314
SPAG7	0.769177	0.693769	0.627879	0.89785	3.14975	5.29391	15.4046	10.6868
MAN1C1	0	0	0	0	0	0	0	0
MIR518E	60.3024	68.2608	53.209	45.1866	42.6141	40.2706	12.5592	12.5095
PGM2	16.3412	19.1807	13.0858	16.9218	10.7982	17.3503	7.27539	9.74638
POLR2J3	5.44685	4.52515	6.63759	6.62055	5.76127	4.22117	6.67963	7.9189
MIR3118-4	3.7334	3.30322	5.15383	5.44003	4.3605	4.7146	6.16038	8.5718
FUS	0.0291024	0.0216777	0	0	0	0	0.0174633	0.0205376
KCTD7	0.0891719	0.043726	0	0	0	0.0328683	0	0.0358925
LOC101927973	4.35072	4.86924	4.43173	6.15189	4.73112	5.14366	2.96959	3.55908
[truncated: 24,257 more rows]
