# Supplementary material for: Constructing temporal regulatory cascades in the context of development and cell differentiation
Source: PLoS One. 2020 Apr 10;15(4):e0231326. doi: 10.1371/journal.pone.0231326 (PMC7147753; doi:10.1371/journal.pone.0231326)
Supplement: S4 File — A version of dataset2 where cells in the expression matrix are permuted across columns and rows. This format is ready for upload via the webtool. (CSV) [file pone.0231326.s004.csv]

C20_day0_A	C20_day0_B	C20_day2_A	C20_day2_B	C20_day4_A	C20_day4_B	C20_CM_A	C20_CM_B
A1BG	0.0844461	2.10097	0	0.456165	5.71332	9.15921	44.3415	4.96507
A1BG-AS1	0.0478747	0.285996	13.2912	145.089	3.63663	0.748071	260.279	0
A1CF	0	5.83607	1.19748	28.5283	0	1.20069	0	0
A2M	3.83352	15.896	2.25061	30.7049	142.821	0.477528	29.1357	0
A2M-AS1	0	0	0.0807104	0.180029	0	1.35442	2.69915	17.3781
A2ML1	4.77891	11.7441	4.63163	0.49289	9.01584	20.813	0.113471	0
A2MP1	1.65693	1.36813	828.858	13.3756	0.242184	3.48221	0.0181921	0
A3GALT2	59.6193	0	0	2.18777	1.05111	15.7836	11.7301	0.20152
A4GALT	0.685588	0.0999945	8.48198	2.83335	0.127316	17.7256	2.69299	47.0129
A4GNT	0.211722	92.5703	1.98353	1.21199	0	0.680257	0	0.502148
AA06	8.25101	2.40906	1.53747	2.3089	2.81578	0.9506	0.0745522	0
AAAS	0.239949	11.6968	22.5244	0	112.402	75.5046	106.849	13.3167
AACS	0.549545	0.412909	62.2491	7.50185	1.25284	24.5565	37.2075	0
AACSP1	12.0771	3.14823	19.0813	0.080309	0.031784	120.753	219.144	47.0184
AADAC	0	1.44172	17.5706	0.312608	3.9714	5.04764	6.88794	0.142751
AADACL2	0.332903	0	0.324468	0	25.0721	0.607518	0	4.98696
AADACL2-AS1	0	0.273427	107.983	0.488528	48.3736	11.5585	0.0859388	1.63583
AADACL3	20.6137	0.0159339	12.101	0.252296	0	0.879326	0	14.9165
AADACL4	7.19895	0.271141	193.246	0	2.91477	0	1.45293	30.1838
AADACP1	0	1.42311	0.20944	8.74089	28.6105	0	0	1.72241
AADAT	1.25021	0.22264	0	0	14.9373	9.44429	0.444488	0.244221
AAED1	0	0.202836	1.33724	1.35404	3.93771	0	0.275142	0
AAGAB	9.97536	0	6.33024	2.25188	0.611966	0.723468	0	1.12061
AAK1	28.9278	0	0	0	0	6.74483	21.7198	5.74897
AAMDC	0	0	0	0.0850221	4.02496	0	0.0265174	6.15426
AAMP	7.05669	0.168908	1.6873	0.15832	0	1.13459	15.8122	0.102485
AANAT	15.0093	0	23.815	17.0646	4.16221	8.74357	0	4.17089
AAR2	28.0314	24.1663	0	2.75378	70.0584	18.6919	0.475499	0
AARD	0.357148	0.246191	10.9581	10.2422	1.14876	0	0	2.31156
AARS	0	3.91419	0	46.3247	1.07574	0.0950118	0	252.577
AARS2	13.9472	3.18992	0.0285694	43.6846	1.3482	12.6969	4.17707	0
AARSD1	0	35.1836	1.19618	9.45805	3.6546	2.2387	4.07813	0.157708
AASDH	0.284983	0	1.45878	0.0368361	0.160459	6.17288	0.641987	0
AASDHPPT	0	63.4386	0	13.281	5.33896	182.748	2.97418	0
AASS	8.83585	0	25.8757	31.0976	13.1779	0	0	190.287
AATBC	1.18202	1.43227	0	0	3.02973	12.3175	2.13976	2.96114
AATF	3.10812	0	0.199581	0.50479	0.450058	0	3.53722	15.6001
AATK	0	0.189765	11.7138	0	10.6082	0	0	365.781
AATK-AS1	20.5542	0	1.55748	16.7514	0.788359	0.336165	46.2501	0.0201005
ABALON	0.550241	11.7881	2.55277	4.96821	0	0	0.0400892	22.8542
ABAT	0.0194663	0.227001	0	7.58935	0	0	10.2815	10.559
ABCA1	527.557	1.81996	4.98839	13.0863	5.28956	0.353307	0.0924058	0
ABCA10	0.327782	3.03992	15.2582	27.7833	0.0547439	0	0	4.74449
ABCA11P	0.0368213	36.4239	72.3214	0.530884	12.5757	0	3.2593	1.03587
ABCA12	0.0405899	18.0648	3.73966	9.99313	0	0.124266	0.0443533	6.26162
ABCA13	3.2843	0	4.97202	0.173612	1.0131	13.3932	0	1.64721
ABCA17P	0	0.788596	8.00696	2.37075	8.49591	0	0.0147969	0.0594184
ABCA2	0.38662	4.92494	0.278411	36.0095	9.40195	16.1851	0.279829	0
ABCA3	0	10.3207	7.71706	16.2424	0.318165	94.9927	0.0843449	12.8457
ABCA4	7.9937	0.0155368	0	1.24314	22.8832	0	34.2235	0.419606
ABCA5	0.650684	1.19691	3.37009	3.76289	1.15075	1.881	2.9055	0
ABCA6	1.64451	0.253871	0.0339658	18.3046	21.8835	0.244659	0	0.0861194
ABCA7	0.749315	0	0	0.184931	16.5369	0	41.5832	7.77603
ABCA8	0	0	0	5.98715	0.63407	8.40333	0	4.08991
ABCA9	39.8792	0	1.26376	0	0	0.0923921	0	0.0244338
ABCA9-AS1	0	6.68668	1.09427	0	0	2.21305	0	3.87162
ABCB1	4.41892	0	17.301	0	0	0.0890249	0.434473	40.7537
ABCB10	22.9195	8.11617	26.1144	15.078	72.6495	0.177558	14.5201	251.333
ABCB11	0	9.98145	12.3237	29.4951	1.88484	7.24124	11.5668	3.19307
ABCB4	2.41985	0	0	313.733	15.7384	0	5.96329	22.1379
ABCB5	0	52.0719	0.0769975	0	0	1.11218	22.5337	0.215788
ABCB6	0	0	1.48148	63.628	6.04596	0	114.166	0.061689
ABCB7	12.5749	0	3.42368	0	2.7633	14.3914	0	5.36676
ABCB8	0	125.664	0	2.89404	0	0	1.30114	3.93788
ABCB9	0.402625	1.13268	0.024519	0	0	1.18059	0	0
ABCC1	0.00826209	0.870513	0	0.040676	0	14.3363	4.75617	1.19868
ABCC10	0.14646	15.9874	0	6.81863	25.0067	17.4643	4.98127	7.44242
ABCC11	8.8358	2.43135	0	0	11.4752	0.459559	0.0275568	14.1527
ABCC12	0.101011	1.09695	27.7478	0	11.1685	0	31.6939	36.9069
ABCC13	13.8863	0	9.13186	5.76373	0.0313112	55.4268	28.8048	4.86632
ABCC2	0.0282319	39.9453	0	0	0.758543	7.73988	1.16191	0.0126289
ABCC3	0	0.036981	11.7878	14.2998	0	129.395	1.27259	0.0546009
ABCC4	0.0267746	1.14362	6.06049	14.8063	32.0565	0.221976	0.627213	5.67921
ABCC5	5.08855	10.6338	0	3.40539	4.69022	0.00895666	0	1.30411
ABCC5-AS1	279.334	61.5104	10.0875	0.0255293	15.37	0	0	0
ABCC6	47.8946	0	9.21211	0	0	0.778512	0	0.524169
ABCC6P1	29.9738	5.69381	5.20042	3.04553	0	0.220461	0	10.8312
ABCC6P2	0.0960668	14.976	3.60381	13.1792	0	2.31198	0	9.92926
ABCC8	0	0	0.0581403	0	5.59295	29.733	4.11317	0.224669
ABCC9	1.20428	0	0.0402819	65.2148	7.61295	0.677382	0	0.219518
ABCD1	0	20.0763	0.468249	5.76754	0	1.74157	4.06354	0.299869
ABCD2	0.0120188	4.34431	12.0771	0	0.0781293	0	35.5342	0
ABCD3	10.0034	0	15.2471	0.0723927	11.2273	1.05981	0.391021	0.645018
ABCD4	1.59793	5.31218	3.34099	0.108057	0.0536285	1.29856	0.179759	6.48834
ABCE1	0	0	12.8551	1.88875	0.368954	0	1.9044	19.6459
ABCF1	3.92434	7.56971	9.0279	0	0	0.533056	0	110.226
ABCF2	0	2.73833	7.27671	13.2551	1.87633	16.4463	4.27204	1.447
ABCF3	0	0.0674698	0	0	0.16389	0.21607	7.96996	0.49958
ABCG1	0	6.44372	1.94134	0.0280717	10.5255	1.72297	35.2575	19.2666
ABCG2	0.328445	0	0	2.45284	3.90449	0	0.308018	0
ABCG4	0.752233	0	1.61182	0.0452282	4.39745	0.0123209	0	0.357434
ABCG5	0	0.863834	1.89857	0	7.20963	0	3.88559	10.9412
ABCG8	15.1493	0	0	0.846593	0	29.2535	0.267002	4.75685
ABHD1	2.83239	6.12382	0.382375	0	0.124789	15.286	10.5528	0
ABHD10	0	9.31759	0	0	0.0254435	0	0	4.20236
ABHD11	0	14.0036	39.7497	0	2.10716	3.08149	0	21.0517
ABHD11-AS1	15.577	27.5931	0	18.0636	0	14.6585	0	1.88762
ABHD12	584.475	65.1308	6.86842	0	9.36167	0.466598	57.1433	0
ABHD12B	0	0	7.17312	0.0258473	16.5637	43.3892	2.82875	1.37039
ABHD13	8.46462	0	0	0.120782	47.7712	0.0347489	47.0711	0
ABHD14A	0	15.0928	1.06002	0.968902	4.90716	6.08193	0	0.0241504
ABHD14A-ACY1	0	18.3236	0.114063	0	9.11615	0	43.621	0
ABHD14B	13.8066	0	0	6.28861	0.340729	0.360074	201.49	0.358882
ABHD15	1.03512	0.187371	0	0	0.512681	3.11273	131.381	3.27347
ABHD16A	32.4278	0	8.3424	0	78.8901	3.82489	1.38878	0
ABHD16B	3.38911	0.00739787	4.4578	3.46937	0.306014	7.46167	7.9245	13.1539
ABHD17A	2.67097	0	29.4682	0.0993089	25.7411	0	0	6.57177
ABHD17B	0	0	11.5911	11.3471	3.9496	4.78543	23.0905	0.228101
ABHD17C	0	6.97517	9.60357	0	0	0	22.8627	0.116695
ABHD2	0	0	0	0.199782	0.173953	4.35022	1.01214	0.0253914
ABHD3	9.23587	0	36.1339	0.0609231	0.104877	1.09293	17.4888	0.00337132
ABHD4	2.25112	0	0.202776	54.4526	8.30762	0	0	0.0135567
ABHD5	4.10634	0	15.8287	6.8997	1.32318	0.0265224	5.74339	28.7333
ABHD6	36.8217	0.0785223	157.172	17.2072	174.935	1.24776	0.986213	6.59123
ABHD8	0	0	1.89649	8.38358	41.3122	0	25.1723	12.0656
ABI1	0.0294206	6.97012	50.5318	3.99565	23.9917	769.839	0.785706	0
ABI2	0	26.3399	0	5.96837	0	38.0124	3.6879	16.3497
ABI3	3.67856	165.102	0.0338182	0.0792103	14.0276	11.6892	0	0
ABI3BP	0	0	0	92.17	0.0825609	0	0	15.6236
ABL1	0	0.128443	0	0.0591712	0	0.0439059	0.302125	30.0448
ABL2	0	2.21099	0.0937238	5.04096	10.3118	58.716	4.00235	62.3073
ABLIM1	5.58762	56.1167	5.61914	4.14832	0.554478	0.160956	22.9073	59.2899
ABLIM2	12.7848	0.584846	0	6.44424	0	0.97209	0	0
ABLIM3	15.3927	0.696286	0	0	0	2.65487	2.47795	16.3161
ABO	23.3807	0	0	0.00366462	0	4.60657	1.59213	0.051012
ABR	0	0.44804	0	2.67854	0	0	36.6206	0
ABRA	0	13.1041	0.503137	0.537239	0	0	0	0
ABRACL	19.975	56.5815	0.168634	0	0.348343	1.29578	3.87695	0.25306
ABT1	5.95017	1.88757	0	2.54701	0.569874	0	0.0952717	19.5125
ABTB1	0.974398	11.444	0.0893965	0.274947	2.04845	1.60017	0	35.0899
ABTB2	76.1213	6.48871	2.38759	0.0835075	0	0	4.59979	1.3429
ACAA1	11.7927	0	0	0.641064	0.608091	3.48512	0	24.6673
ACAA2	18.8526	4.4529	0	0	414.97	10.0352	12.0672	0
ACACA	0	0	0.640726	9.1592	17.1467	20.234	0	0.0526761
ACACB	0	0.335196	1.57135	0.0366642	43.5415	0.0456107	0.886945	3.38838
ACAD10	7.76101	0	0	0	10.928	0	0	0
ACAD11	0.228981	11.3833	14.4526	1.19399	15.4753	0	0	4.41409
ACAD8	2.34118	0.120767	0	0	0	4.51148	48.215	0
ACAD9	0	5.28251	0.106955	0	1.17695	0.145423	2.28135	0.359715
ACADL	0.465251	6.76729	0.108184	8.05899	8.50377	0	72.332	54.315
ACADM	0.0349411	1.03288	0	11.1438	0	0.0767992	0	0.141031
ACADS	1.94882	5.74495	1.65638	3.41612	1.01217	3.16634	13.9831	0
ACADSB	25.4914	8.99498	22.7081	14.2039	37.8373	0.123114	1.47783	0
ACADVL	0	0.05176	0.608462	3.44102	0	1.51581	7.21691	0.160855
ACAN	17.0064	0.128282	7.47258	0.244059	3.40131	13.0563	0.644355	216.728
ACAP1	618.055	0.0718037	0	0	0.173368	0	0.528531	0.0187837
ACAP2	0	0.367446	0.236165	1.76137	4.23406	0.0838129	0.221342	0
ACAP3	0.0608476	4.04745	0.333973	0	2.76731	0	0.0973718	63.7722
ACAT1	3.02091	9.53438	0.112595	6.15513	0	10.7397	0	18.221
ACAT2	0.0430118	0.437008	0	8.16464	2.99021	0	0.883123	7.52332
ACBD3	15.8087	0.231655	5.5392	77.4903	0	0	9.12874	0
ACBD4	0	0.537191	0	0.192733	21.5994	0	0	8.08674
ACBD5	3.79812	0.402066	21.4004	0	0	0	0.0516139	9.48663
ACBD6	1.27734	0.0780527	8.76513	7.5224	8.98744	16.6888	83.8846	3.294
ACBD7	0	0	5.53363	0	22.8396	3.45463	2.0135	6.488
ACCS	0	0	0	43.6767	0	0.569221	0	13.4435
ACCSL	0	3.24257	0.546238	0	0	6.31341	0.63091	44.7357
ACD	2.8568	2.4373	3.7065	3.16225	20.0048	34.0626	0	38.0814
ACE	0	0	0	0	55.8085	5.18848	0.526712	6.83436
ACE2	0	0	15.056	81.7124	1.8022	1.76464	3.94693	0.0933251
ACER1	0.00904121	0.465191	21.3202	26.0371	0	363.911	0.305556	0
ACER2	19.6166	0	12.1051	35.2508	0.0478609	1.25971	4.7547	0
ACER3	0.167028	4.67669	303.821	0	0	0.78144	73.1787	0.0232582
ACHE	0	0	28.7802	6.22416	1.20031	0.84992	0	3.60575
ACIN1	0	0	0.330722	16.08	59.6759	0.480133	0	11.7521
ACKR1	5.94178	129.021	3.9254	16.7742	0	2.62508	0.218765	137.383
ACKR2	34.4589	13.3296	14.7942	0.126285	8.07415	10.1789	0.0531478	0
ACKR3	0	14.2306	1.00683	0	0.0153826	2.82824	0	0
ACKR4	0	14.7993	8.58628	3.3741	0.034867	0.0915258	2.01079	2.24493
ACLY	32.0583	0	0.0472279	0.126254	8.37056	0.0968731	1.86329	24.6135
ACMSD	0.11979	1.47252	0.883951	0	0.599931	1.56772	25.4424	0
ACO1	0.0641366	0.532703	24.8003	1.94015	21.3057	8.90217	5.14146	46.6492
ACO2	0	1.05813	6.2651	9.7364	81.954	4.46416	0	0
ACOT1	28.1986	0	6.82678	47.4386	3.65238	1.6671	0.381272	0
ACOT11	0.467998	165.608	0	0	14.6393	0.0323775	8.36253	25.6814
ACOT12	0	4.20786	0	0	0.111401	4.78393	7.95617	0.151659
ACOT13	0.266399	0	18.6938	63.2223	0.560963	17.0372	22.5994	1.45105
ACOT2	60.0071	0	0.469588	0	0	6.58628	3.69988	13.07
ACOT4	0	8.53575	1.09642	0.175153	0.981849	4.51212	0	0.0269235
ACOT6	0.167319	0	15.5681	0	1.68028	1.65525	8.62649	9.24309
ACOT7	0.159642	0.734286	0	22.7249	2.85654	11.2297	0.454789	273.683
ACOT8	3.80346	6.45376	0.037648	0.327407	2.5989	1.71096	0	0
ACOT9	6.68457	1.08282	0.0399518	46.094	0.0268772	14.4355	0.102401	61.8755
ACOX1	18.5886	0	20.9267	32.3718	0.0417725	0.246626	24.6148	2.43464
ACOX2	0	1.16726	0.138597	0.0202523	0.0248426	3.46096	6.14574	1.31846
ACOX3	0	0.240324	8.74898	0	1.70082	61.9159	0.0226494	2.82362
ACOXL	11.8346	0	0	0	7.98295	0.888279	0	2.37064
ACP1	0.512837	0.373624	5.74069	0	7.00919	0.283181	15.5604	0.479347
ACP2	0.053883	5.47399	20.6993	23.0985	13.8219	0	13.9877	0
ACP5	0.566771	3.05429	0	0.145033	6.71411	0	0.12572	0.0880885
ACP6	0	0.385583	0.985673	5.57307	2.83995	0.382392	0.177282	0.0624772
ACPP	27.785	0.51436	0	63.6701	0.225389	0	0	0
ACPT	4.94597	37.5945	0	0.866911	0	0	0.0155137	1.7098
ACR	0.720185	1.11289	0	14.5973	0.552779	0	1.69642	3.34369
ACRBP	0	0	0.0274566	0	27.9785	0	0	0.763596
ACRC	3.89802	0	0	0	15.3311	103.499	2.66614	0.572344
ACRV1	0	0	0.225925	14.2536	0	13.0624	2.87127	0
ACSBG1	10.0822	0.0565239	1.31965	0.141111	6.69917	0	23.466	0
ACSBG2	0.448235	31.1434	0	0	39.0412	1.27693	2.92263	0.91181
ACSF2	7.81957	17.7055	0	0	2.48036	0	106.634	0
ACSF3	4.63682	0.157807	0	0	0.831569	0	7.95038	0.893699
ACSL1	2.10745	2.42244	7.54892	0	0.374714	7.64021	4.39637	2.6828
ACSL3	2.62612	0	0.519904	5.09237	1.27589	1.18586	22.8573	0.0828385
ACSL4	0.68684	29.1738	11.6234	0	3.10916	1.62277	0.0223558	90.8236
ACSL5	0.124309	0	1.56615	0	4.73176	5.97571	16.1374	15.3535
ACSL6	4.45558	8.19503	4.76386	7.25477	0.0662088	0.0536447	0	15.3125
ACSM1	0.837312	6.03108	17.9144	0.182121	3.19943	3.41518	27.8693	6.20803
ACSM2A	4.17283	1.05284	0.548201	0.106487	0.125454	0.0374924	0.379035	2.49512
ACSM2B	0	1.07798	2.90971	0	0	0	0	0
ACSM3	0.796993	4.94205	7.17355	1.55959	13.2828	0	0.920004	19.3284
ACSM4	0.662864	2.51176	2.07185	4.56078	591.759	0.202235	0.118029	4.77405
ACSM5	0.18613	0.115962	0	3.52831	0.496523	24.7819	0.286181	2.21594
ACSM6	0.0237067	13.0252	5.5868	0.216963	0.0335957	17.9782	13.6647	0
ACSS1	0	0	3.79944	14.5203	0.108134	0	2.02937	0.0208576
ACSS2	7.7357	13.5656	0.0830804	0.090974	6.04826	16.5105	0	3.86314
ACSS3	0	0	0	0	30.6039	6.91989	0.026424	0.907629
ACTA1	0	7.65363	16.5335	0.0542795	31.3287	0.663976	1.07209	0
ACTA2	0	1216.27	0	0	0	6.93634	14.729	0
ACTA2-AS1	0	0	12.7974	22.8648	0.6009	24.8393	0.0339917	0
ACTB	10.1169	6.93979	0.10532	26.1151	0	14.5435	0.84335	7.49778
ACTBL2	2.15424	0	0.16474	0	0	2.48513	5.29411	20.5271
ACTC1	0	9.52829	2.1946	1.65143	0	0	4.47928	8.75866
ACTG1	0.032209	15.4162	1.62137	26.3444	0	0.166942	0	27.9429
ACTG1P17	0.1948	0.462069	2.54415	8.46134	0.0206922	15.6238	13.5778	0.323534
ACTG1P20	4.81596	0	1.40471	0	1.14232	6.53805	0.0198188	27.0884
ACTG1P4	5.7812	0.43282	0.117823	0	14.1046	0	5.01558	34.5197
ACTG2	0	0	0	36.7499	0	0.218825	18.2704	0
ACTL10	17.0812	0	3.34206	0.230293	56.8844	10.4199	0	12.0421
ACTL6A	2.97702	12.2635	0	0	0	0	8.68971	38.7824
ACTL6B	0	20.1542	0.122869	6.89875	3.39447	1.3906	0.271787	0
ACTL7A	0	0.167523	0	0.287203	0	0	3.96192	1.78145
ACTL7B	1.92602	0	1.73509	0.0395523	10.6938	11.4703	0.229749	0.39766
ACTL8	0	0.516747	49.313	20.4699	0	15.9936	5.37852	3.61658
ACTL9	0	1.26256	16.6829	8.73494	0.168899	2.15702	0	10.7103
ACTN1	0.103729	17.8194	0	0.546467	0.0500851	0	0	2.33157
ACTN1-AS1	12.1161	0.0469012	0	0.569705	0	1.04972	0	0.609441
ACTN2	497.784	2.86244	0	0.431335	0.648083	1.02511	10.1535	0
ACTN3	33.2734	0.751563	0	5.12635	0	70.6398	0	0
ACTN4	12.1243	0.318263	0	8.54031	6.60072	101.091	2.669	0
ACTR10	0.0629458	0.111556	5353.59	7.37031	0	12.954	12.7282	16.8767
ACTR1A	38.5346	7.69852	742.874	0.112696	0.10966	1.50666	10.4375	2.75247
ACTR1B	0.499685	0	0	0.634745	0	0	0.144109	0.015273
ACTR2	18.2484	10.0754	0	23.1022	5.51148	6.75526	0.202041	0.184126
ACTR3	0	20.4155	6.6561	3.87602	0	1.83206	3.88882	1.142
ACTR3B	39.876	0	173.39	0.781375	0.137756	4.52428	7.5872	0
ACTR3BP2	0	47.7058	0	2.62762	8.16582	0	1.16629	0.0563711
ACTR3BP5	4.94466	3.94173	2.86043	0	0.233335	12.9844	4.95815	0
ACTR3C	0	1.57685	8.02558	0	13.8471	0	40.7055	0
ACTR5	10.1554	1.4174	3.38373	0	1.22269	0.613534	0	0
ACTR6	14.8442	2.6282	0	3.24995	11.2225	0	31.8101	0
ACTR8	21.2248	0	11.8011	0	0	0.0833675	15.8993	1.08678
ACTRT1	5.47033	2.89099	0.629989	0.0132617	29.144	3.81109	0.0330164	0.0566469
ACTRT2	9.05517	123.529	0.460409	12.6002	0	19.5815	1.83813	0.789507
ACTRT3	0	0.0850396	17.6682	0	23.9191	0	0.541012	0
ACVR1	0	0	0.544984	0	7.31581	10.945	0.527783	8.46165
ACVR1B	16.9635	0.486802	0	0	0.0713022	119.133	2.25344	0
ACVR1C	1.9031	0.198926	0	0	37.3217	18.9714	2.13696	245.259
ACVR2A	0	0	25.2965	0.0179601	0	40.8642	28.5242	4.89814
ACVR2B	0.0677733	0.0191372	1.70797	3.69636	2.21387	0.0618614	1.13192	1.44517
ACVR2B-AS1	0	9.18845	0.0308169	6.80941	0	0.0373053	0.091839	66.0378
ACVRL1	0	0	0	0.0219396	5.77691	0.031025	0	0.876653
ACY1	1.94174	68.9327	372.502	17.3478	1.74653	0	0.159874	10.548
ACY3	1.04503	0	12.2906	0	1.60187	0.562225	164.516	0.730882
ACYP1	0	0.0231895	9.83338	1.68261	0	0	0	32.6869
ACYP2	64.5299	4.53402	10.3908	0	0	16.2263	33.4121	0
ADA	7.76315	14.005	0.0232658	0	12.532	0	11.3588	0
ADAD1	0.795622	0	0.23319	0.583697	0.0352478	0.0684023	0	0.559752
ADAD2	9.20579	4.31721	81.1344	6.65872	5.12496	6.70091	4.00838	5.32898
ADAL	0.0394903	23.8977	0	0.0481349	0	0.825247	1.35937	17.9672
ADAM10	0	0	17.8449	0	2.4022	0.207714	0	4.72396
ADAM11	0.0319015	9.41071	0	0	39.3579	0	1.40284	9.19714
ADAM12	3.67096	0	0.624614	0	1.45301	0	0	2.05512
ADAM15	3.84845	0	2.90312	0.0247534	0	21.3665	0.857379	0.0510022
ADAM17	18.6489	161.716	20.8981	0	0	238.262	79.8174	0.0218091
ADAM18	0.0700473	0.0682816	18.2615	0	0.741167	0	0	0.814718
ADAM19	0	0	9.05527	25.6981	0	4.59647	0.158568	0
ADAM1A	3.85181	0	6.98739	29.4192	9.81434	19.326	10.1539	65.8391
ADAM2	1.95305	5.03562	11.5254	3.64155	0	61.2119	20.8806	0
ADAM20	5.29506	6.89008	7.97598	0	0.995203	0	0	0
ADAM20P1	0	0.407194	8.5281	0	0.385378	27.1539	0	0.129939
ADAM21	0.792453	0	32.3912	0.0431874	74.294	0.192387	0	6.84773
ADAM21P1	57.0496	4.14238	1.48253	0	8.39344	9.46648	8.52638	0
ADAM22	0.831253	0	5.46537	8.21701	1.31396	1.66827	0.567723	0
ADAM23	0	0	0	15.1406	24.3213	3.106	41.7283	6.47804
ADAM28	5.02691	3.71636	0	13.4062	0	0.0282417	1.93667	20.2753
ADAM29	328.683	0	578.577	4.4858	11.0316	1773.03	17.6955	9.53651
ADAM30	0.139462	8.08115	0.322903	0	4.75379	2.58776	0.914903	10.4047
ADAM32	2.23591	0.77893	2.58512	0	3.93483	0	32.0768	0.202657
ADAM33	13.6389	75.2308	5.01599	9.88134	0.0285756	0	6.65656	3.41837
ADAM3A	9.45578	0	8.52528	0.552331	3.84766	0	27.3215	0
ADAM5	22.2832	0	0	0	0	12.6412	3.95537	0
ADAM6	5.82751	8.26931	21.2721	0.445841	7.16758	0	9.04308	1.18509
ADAM7	0	4.81333	0.0140537	0	0	0.578485	0	537.531
ADAM8	0.0414818	11.5089	0	0	2.38655	0	320.262	0
ADAM9	2.49558	0.191346	10.7263	0.0982328	46.3607	0.0170143	0	4.60536
ADAMDEC1	0	0.199019	7.61211	1.02238	8.45979	0.0317556	0	5.70963
ADAMTS1	0	0	11.5439	0.871059	0	0	20.7434	0
ADAMTS10	0.86656	0.475681	38.7817	0.0583468	0	0	12.2628	1.63474
ADAMTS12	0	0	3.70012	1.02063	138.226	7.23302	0.473708	0
ADAMTS13	0.739359	0.149186	0.703927	11.9016	0.0976239	15.1599	0.0329704	0.326455
ADAMTS14	8.3094	0	7.3609	0	0	0	20.4082	0.724838
ADAMTS15	1.45775	129.019	0.065784	3.16451	0	0	13.594	11.9289
ADAMTS16	0.00985647	14.9607	5.75268	0.0404094	36.4849	0.013204	0	0
ADAMTS17	0.0675051	0.0130129	0.413542	56.2198	0.245886	0.852333	0.0440643	0
ADAMTS18	1.11549	3.3867	5.10834	0	7.81929	23.7932	4.54873	0
ADAMTS19	1.88916	0	4.72301	1.34711	2.72836	69.5416	0.0360076	0.0526913
ADAMTS19-AS1	0.412563	0.0760204	0	0.73169	0	0	0	4.63396
ADAMTS2	0	0.319255	1.94241	13.1405	0.332438	0	0.0719288	30.0273
ADAMTS20	0	42.2398	4.21654	0	3.62753	29.9253	7.02376	17.7723
ADAMTS3	0	0	1.55377	16.8815	0	0.951911	0.0719416	1.64645
ADAMTS4	0	0.119056	2.26607	0.113757	2.34132	0	0.0248738	30.2014
ADAMTS5	0.219188	0	3.05262	0.40533	0	0.762665	0	17.6587
ADAMTS6	0	0	54.3115	0	0.0634266	0.280358	0	4.16473
ADAMTS7	5.49523	75.229	0	0	0.13442	0	0	0
ADAMTS7P1	0	2.14004	0	24.8748	18.9903	2.92488	56.9491	0
ADAMTS8	0	23.2952	0	0.053352	52.2487	0.0650288	25.7548	0
ADAMTS9	0	0	17.8909	0	0	6.97602	0	8.88107
ADAMTS9-AS1	2.86697	0.0228077	1.37762	0	10.7993	0.574954	73.2626	12.3546
ADAMTS9-AS2	0	0	0	0	10.2082	2.04627	0	0.238964
ADAMTSL1	0.0485765	0	1.70073	56.9474	0.0728	15.769	4.42528	0
ADAMTSL2	14.8218	2.18635	0.639001	42.6822	16.8619	4.22565	0	68.1916
ADAMTSL3	0	1.33584	15.0204	0	45.1215	2.46321	1.26442	0
ADAMTSL4	8.17288	0.0150426	0	4.62104	2.89762	0.0165248	0	0.916184
ADAMTSL4-AS1	0.782552	0	1.95777	0	1.30991	5.50193	0	0
ADAMTSL5	12.4645	2.18598	0	0.854489	12.6628	0	123.99	3.02116
ADAP1	0	0	0	0.101737	7.25995	3.52216	0	31.0508
ADAP2	2.22141	1.4572	5.51434	0	13.4702	0	0.0930727	76.1718
ADAR	0	0	15.6582	0	0	10.8348	12.2737	0
ADARB1	0.180142	0.071564	1558.25	0	10.7169	0	0.204756	0.44787
ADARB2	0	44.8057	0.0344199	0.0269191	37.5639	0	0	11.5016
ADARB2-AS1	18.4988	5.08227	1.02532	22.0286	3.21602	1.41631	6.70113	20.3703
ADAT1	0	4.35072	7.71692	68.8949	0.0411689	0	47.3255	0
ADAT2	0.101447	6.87562	32.4275	0	0.590201	0	0	149.032
ADAT3	14.9747	14.2932	4.32985	0	0	0.911469	3.87187	708.05
ADCK1	0	8.0508	2.21635	3.33582	43.3184	18.3469	0	1.6308
ADCK2	0	8.75705	6.90732	5.36552	6.02033	0.0472566	0	0
ADCK3	0	0.476847	0	0	0	0	14.7428	0
ADCK4	4.6138	0.271904	0.146278	0	0.0178921	13.1816	0.0194253	0
ADCK5	5.29987	0.129877	0	10.2981	1.58724	0	44.2181	3.69945
ADCY1	0	0.372036	1.86485	2.60488	0	3.06291	8.36056	6.44897
ADCY10	1.41408	1.20881	27.9629	0	18.2188	0	0	0
ADCY10P1	0.71801	0.849423	0	0	8.29459	0	6.09686	5.45512
ADCY2	0	0	0	0	4.52017	0	2.08894	1.70899
ADCY3	1.83188	0.192397	11.7738	0	0	5.70064	0	0.0632901
ADCY4	0.077753	0	19.8906	17.1113	83.1381	3.71609	7.30809	0.23799
ADCY5	5.96156	0.362513	0	0.623772	0.199978	0.0605987	44.3466	0
ADCY6	0	0.0503564	0	0.0369979	4.98316	51.1686	107.731	10.7361
ADCY7	0	14.4549	23.127	25.1559	0	0	3.0575	12.1516
ADCY8	0	0	0	6.36593	1.42937	0	36.4121	4.01235
ADCY9	0.458055	19.0108	0	0	0.140976	9.76387	52.0712	18.0221
ADCYAP1	14.295	0.18997	29.3382	3.27488	4.45471	0	2.87215	5.88892
ADCYAP1R1	0	0	0.314839	0.313321	97.7691	0	0.87811	0
ADD1	11.1975	6.43362	0.160505	0	0	0	774.47	1.45987
ADD2	8.54592	64.2625	71.8352	1.30187	0	3.46112	5.91276	0.238759
ADD3	10.0039	0	0	33.3269	3.69112	2.70424	0	0
ADD3-AS1	8.53763	636.233	38.6299	0	36.6613	0.0221065	0.0778549	1.44316
ADGB	4.59101	0	1.85782	81.3399	0.111994	5.48208	0	4.11487
ADGRA1	0	52.8298	25.4084	1.00785	0	571.408	0	0
ADGRA1-AS1	0.12675	0	0	12.1792	0.0799313	4.34484	0.0933412	0
ADGRA2	0.0325466	57.6915	0	0	5.7217	0	17.4612	0
ADGRA3	0.0835623	0	26.05	4.44731	17.9619	8.44013	0.0771275	13.4792
ADGRB1	8.15834	2.40473	0	138.256	9.84532	5006.72	1.23447	1.13384
ADGRB2	11.5766	15.3056	0	0	26.9363	11.144	0	0.208256
ADGRB3	0	0.101023	0	0	5.0689	16.8607	40.2171	0
ADGRD1	0.138104	0	0.159087	0.0862738	1.61762	0.629238	7.45542	0.0446075
ADGRE1	0	9.33305	0	0	0.0449014	5.06809	0.0250322	55.7282
ADGRE2	0	33.4656	0	1.72718	0	0.0182623	5.21724	0.410381
ADGRE3	0	0	25.9519	0	1.72519	45.5563	0.0710724	0.504704
ADGRE4P	22.3157	0	11.1635	0.0385323	0	3.74198	17.2613	62.108
ADGRE5	17.9143	2.76681	0.143711	0.253315	7.50001	0.211508	0	0
ADGRF1	0.517412	0	1.59862	22.3954	0.298432	6.62781	2.27366	0
ADGRF2	0.200995	0	0	14.4109	0	0	20.2202	0.174919
ADGRF3	2.80748	0.0618127	17.9602	0	18.4698	8.09899	2.00698	0
ADGRF4	0	0	37.6293	7.89396	4.04167	0	85.8807	0.0712537
ADGRF5	0	0.200054	4.29667	0.0285565	20.1532	0.0315694	0	3.22827
ADGRG1	0.185547	8.41984	0	5.81186	25.4522	0	16.4477	0
ADGRG2	0	0	82.9739	6.10051	0.0314543	1.18744	0.357625	23.2141
ADGRG3	8.45606	0.262754	1.31638	0	0	12.2003	0.346855	0.134551
ADGRG4	1.57471	0	0.715923	0	0	0	0	8.69626
ADGRG5	0	0	0	30.859	0	2.52763	0	0.562496
ADGRG6	7.29375	0	0	0	0.201184	0	0.0397447	7.39103
ADGRG7	0.539029	0	18.9261	4.62276	34.4492	0.0594314	0	1.28365
ADGRL1	2.00595	9.08461	8.69001	0.475212	3.74341	2.57644	0.751485	8.85917
ADGRL2	0.0240588	0.92865	0	85.3456	4.13377	120.396	15.4682	0.545385
ADGRL3	0	35.1167	64.7052	0	0	16.7247	8.11097	2.81878
ADGRL3-AS1	0	0	7.37936	0	1.90903	0	0	7.07081
ADGRL4	0.462923	0	4.9123	0	0	17.1954	50.6179	0
ADGRV1	0	0.0564123	0	61.0198	8.28748	4.67615	13.9725	3.52067
ADH1A	6.14935	0	0.0881833	14.1589	3.50587	39.8159	0	5.41737
ADH1B	0	0	3.32005	14.6728	0.804253	0.647153	570.399	16.6249
ADH1C	17.71	0	0	5.40098	39.2698	0	1.403	3.36023
ADH4	7.53823	15.2552	0.166924	34.4751	0.112571	0	3.28609	0.0288377
ADH5	0.860204	3.44981	0	0	3.71343	0	4.65242	0.0263105
ADH6	0.216831	5.75804	0	10.3789	51.1515	0.681787	30.204	14.7846
ADH7	60.9002	27.0834	0	13.0218	0	4.00254	0	12.7196
ADHFE1	14.5103	5.50254	18.0457	12.6626	2.30885	2.83843	8.98651	0
ADI1	0.0655378	2.71861	0	5.54879	3.50489	0.0728808	0	2.10255
ADIG	2.24273	0	0.0930766	0	0	2.37348	0	25.2024
ADIPOQ	0	3.25067	0	0	43.7445	1.1532	23.3834	0
ADIPOQ-AS1	55.5718	0.0152814	0	5.13966	0	5.17086	9.13559	1.38483
ADIPOR1	0.142349	12.5115	0	0.85961	0	51.9308	0.366448	0
ADIPOR2	0.476132	2.96808	4.46143	1.23794	0.206549	8.31413	0	7.85588
ADIRF	29.6473	0.051142	23.1876	0.217692	0.753845	0.829874	283.533	8.23775
ADK	9.66504	0	0.473119	0	0.0362592	4.07164	0	0.00396484
ADM	0.685344	0.420255	0	0	0.381695	0	0.168226	8.08279
ADM2	0	3.6715	2.55307	0.0814006	0	0	11.7848	0
ADM5	15.3356	0.26713	6.18885	113.926	32.5891	16.9445	0.0338769	8.40632
ADNP	0.070719	2.99477	0.183286	10.295	21.7493	40.777	27.5396	18.2452
ADNP-AS1	0.134268	0.438532	0	0	0	0	2.64712	9.72208
ADNP2	12.8601	0	17.0783	0	8.38643	0.271619	0	0.120417
ADO	6.26409	0	0	5.10531	22.152	3.93745	0.0146232	20.8958
ADORA1	1.67477	0.589973	7.47533	2.02683	34.4737	0.149336	4.6797	0
ADORA2A	0	32.8059	0	0	3.77421	89.6891	737.611	12.5506
ADORA2A-AS1	1.78139	7.37237	4.5391	0	0	0	0	0.0923819
ADORA2B	0	0.634282	16.9972	0.734898	0	13.8562	9.27183	0
ADORA3	0.0267197	0.0696407	0	0	26.5439	47.8323	0	35.7184
ADPGK	0	0.33066	0	66.9215	0.0767553	0	7.56702	0.839718
ADPGK-AS1	2.25566	0.116308	0.576154	0.904586	1.84083	11.7046	0.0275903	11.7884
ADPRH	0.159931	0.386735	2.97905	0.091157	0	43.1334	0	3.3412
ADPRHL1	1.72543	0.474779	25.5043	54.6098	19.7023	0	0	0
ADPRHL2	7.72945	0.415589	0	0.0633623	4.51719	22.919	0.600054	0
ADPRM	5.5898	29.8022	12.4728	0	30.621	0	7.09068	0
ADRA1A	0	0	0	4.7861	0	10.1814	22.0575	0
ADRA1B	0.281823	0.854066	210.32	0.648046	9.55963	2.43815	0	3.85708
ADRA1D	2.07725	0	0	13.2177	0	1.36767	0	0.0679193
ADRA2A	8.4213	6.8188	18.294	0	0	4.79726	3.36544	9.37156
ADRA2B	0.604425	0	10.901	24.804	0	28.3287	0	0.361163
ADRA2C	8.71169	0	0	12.6568	171.896	0.0262115	2.53682	0.0166157
ADRB1	0	0.0621687	0	7.17407	0.347645	0.0541199	0.396849	0.0732604
ADRB2	103.928	261.115	0.0722656	15.9746	0.0572388	0	0.177507	0.023907
ADRB3	0.0379845	2.99955	0	6.84572	8.90262	0	0.198237	17.3328
ADRBK1	20.2746	0.0667056	0	0.106006	0	7.14837	1.33834	0.248427
ADRBK2	0	15.3438	0.0403985	0	4.37575	46.1822	0.270884	0
ADRM1	189.172	0	9.84374	13.2141	0	0	0	0
ADSL	8.97037	2.02994	0	0.277625	1.90852	5.56682	0	0
ADSS	0	0	4.86575	0	9.74116	0	2.06918	0
ADSSL1	4.26109	13.0978	0	0	0	0.110968	0	0.315703
ADTRP	27.6848	14.0639	0.125778	14.755	103.786	0.0664605	0.853471	0
AEBP1	0.0731126	0	10.6738	24.887	0.0485232	15.5413	0	0
AEBP2	13.133	0.013254	0	15.6868	0	0.0268104	0.011228	0.256937
AEN	5.48127	6.79396	0.705717	1.93609	0.654291	0	0	0.194154
AES	49.6082	3.65785	0.886246	0.697592	0	0	0	0
AFAP1	0.069241	2.1473	0	6.0376	0	4.02037	0.0288817	0.174769
AFAP1-AS1	0.558997	4.58712	0.468109	0.154129	0	1.08596	0.0675284	1.93017
AFAP1L1	0	0	27.9904	4.1964	8.79139	0	17.4943	0.07068
AFAP1L2	0	0.101451	0.00267146	131.887	0.845765	0.0180104	0	0.362319
AFF1	0.22554	0	0	5.92105	0.366874	11.1434	389.283	6.42281
AFF2	20.6528	0	27.6636	0.416768	6.82349	24.6481	13.485	0
AFF3	0.668414	11.8558	8.06609	0	21.306	1.68431	0.526552	13.0159
AFF4	0	7.47315	23.306	20.173	0.865673	9.04401	0	3.19808
AFG3L1P	0	5.00752	0	0.241608	0.117836	60.584	4.24154	0
AFG3L2	0	0	0	30.6902	0	0.942663	0	3.87168
AFM	6.03673	0	3.30665	1.83089	0	0.734226	0.0958425	0
AFMID	3.02623	0	0	2.14506	0.0997898	0	4.29101	0
AFP	0	0.0997709	36.2029	0	0.421736	19.1007	2.08964	0
AFTPH	1.33775	16.1645	0	0	1.1253	0.0519274	1.09449	0
AGA	50.7964	0.397437	0.163479	0.548102	12.9282	2.4786	0.021843	1.80836
AGAP1	11.7878	12.3521	0.266402	0	6.70727	12.0666	50.6069	1.34473
AGAP1-IT1	39.3744	19.6589	17.5836	5.72025	0.201219	4.00881	14.066	0
AGAP11	0	0.331502	0.00453919	7.92207	0	0.0817059	0	0
AGAP2	0	10.764	0.401467	7.11812	0.621282	0.226004	43.6325	8.98631
AGAP2-AS1	0.926974	0	0	50.119	32.8685	1.6479	1.66353	0.526256
AGAP3	0	0.816221	1.35676	0	1.57523	12.66	22.1061	1.70279
AGAP4	0	3.82243	13.7669	1.65969	0.542961	19.0048	15.4166	0
AGAP5	0	3.69669	5.31633	0.0647882	24.5482	1.57978	0	50.9154
AGAP6	14.8698	4.47063	0	0	0.597016	9.77429	5.50031	0
AGAP7P	0	16.0888	11.2982	0.0604954	27.4949	1.18798	23.7943	1.29432
AGAP9	0.273644	0	0.543356	0	0.305851	0	20.2878	1.91233
AGBL1	0.260602	0.142896	0.355613	0	0.696599	0.0882091	19.4026	0
AGBL1-AS1	10.8405	0	0.10177	0	3.86904	3.48002	0	18.8154
AGBL2	0.141453	0.154901	0.372948	16.6305	19.4358	4.76434	24.881	26.8169
AGBL3	0	0	0.41816	0.0374078	0	0	0	0
AGBL4	0	17.8117	0	7.87077	0	17.6359	0	1.75738
AGBL4-IT1	1.9132	7.39976	0	18.9624	0	1.86723	0.518401	0.0784506
AGBL5	16.3503	37.5139	73.691	1.37407	17.4999	0	3.36261	51.4736
AGBL5-AS1	0.637198	0.762248	0	1.70289	7.72123	1.75666	0.922419	9.55778
AGER	0	0	21.2171	1.37828	0.305776	0	0	81.7707
AGFG1	0.294507	0.375152	0	0	26.317	0.422313	4.61539	1.28737
AGFG2	375.422	0.999212	30.5946	0.984973	0	1.82821	0.224975	12.8281
AGGF1	7.57662	0	0.45395	1.55947	5.44636	0.0592094	0.169754	2.50262
AGK	0	10.9484	0.458224	0.329749	45.6308	2.29753	0	0
AGL	0.32773	17.2364	3.27494	10.2647	4.33226	0	0.0863046	0
AGMAT	3.69339	0.609615	0	0	0.0237396	0.0321084	0.176156	0
AGMO	1.45301	0	0.60755	0.0485671	198.625	0	0.0864708	0
AGO1	0	12.7936	5.25419	84.006	0.258316	0	384.167	5.78828
AGO2	69.4568	0	0.140676	0.148381	0.977956	0	8.7541	5.17391
AGO3	0.0317175	0	0	0.337848	0	28.013	9.899	0
AGO4	0	15.3932	0.0156259	0	0.368404	0	31.5133	6.03229
AGPAT1	0	1.62493	0	0	23.0288	72.0964	0	15.0015
AGPAT2	0	30.2169	0.3683	1.01064	54.5119	5.19087	0	23.1102
AGPAT3	31.1366	0	0.0790874	0.0363946	142.218	1.60781	0	8.50714
AGPAT4	0.0745622	1.13068	4.63972	1.51985	0.0140752	0.75767	0.319451	0.507638
AGPAT4-IT1	0	1.92953	0	0.0466822	0.465997	0.811899	0	17.2992
AGPAT5	2.27859	3.7952	0.103166	0	0.267401	141.27	0	0
AGPAT6	0	0.110444	13.9348	6.35536	0	0	1.98163	4.59169
AGPAT9	56.3717	4.29977	0.019425	375.767	1835.82	0	23.4632	0
AGPS	7.82058	48.1963	7.78516	0	0	0.595052	3.64691	10.0353
AGR2	6.03893	37.7356	0	4.87362	2.75088	0	0.303562	7.5539
AGR3	0	2.3915	4.66546	5.59932	8.48934	25.9128	37.3799	19.9779
AGRN	59.5281	0	0	10.3226	0	0	0	2.37977
AGRP	1.00954	7.15699	0	0	11.3155	9.21615	0.118901	2.79183
AGT	0.0642081	4.63173	0.145729	1.68543	2.55013	4.89828	1.46791	1.17039
AGTPBP1	4.39751	39.2256	677.602	0	1.85469	26.0675	0	5.45714
AGTR1	0	51.3905	47.1237	1.10921	40.2264	10.0419	4.95437	68.0397
AGTR2	0.133322	8.64522	0	8.41131	49.5134	0.146333	0	0
AGTRAP	11.9135	0.764885	0	0.310491	0	0	0	0.854012
AGXT	309.451	307.681	0	17.7608	1.84069	20.1367	29.1857	0.45565
AGXT2	0	1.92288	12.7514	0.0440483	0	451.38	0	0.0284309
AHCTF1	7.50577	10.2618	0	0	1.14081	2.051	25.6441	1.80553
AHCTF1P1	13.0547	98.996	0.733787	0	16.6874	20.427	17.9499	2.09393
AHCY	9.41083	1.78183	75.3555	0.502949	0	23.7297	5.18839	0
AHCYL1	0.0436659	0.288474	0	15.1513	6.5595	0.771944	41.2295	0.11192
AHCYL2	0	0	0.452356	0.472446	0.163242	11.1817	0.0867776	0
AHDC1	0.966827	0.129134	0	0	6.03175	0.142897	25.8388	0
AHI1	0.523022	16.8193	1.53238	0	10.7311	16.2738	0.100424	0.495941
AHNAK	1.51034	0.227389	2.17701	3.34082	0	0.113865	10.953	7.67409
AHNAK2	0	0.322105	36.7861	0	0.638987	2.54428	0.02195	0
AHR	5.9705	15.5339	0	0.136443	0	0	4.42971	13.5082
AHRR	0	0.0316932	0	0	0	0.0259303	0.223486	0
AHSA1	4.03175	0.616791	0	0	0.0539639	4.21673	1.83119	11.3309
AHSA2	0	9.91664	12.3282	5.21039	32.5383	0.400129	5.25282	18.6248
AHSG	0	0	0	38.8287	0	2772.39	0.595408	0
AHSP	0.163395	0.717293	0	4.49697	6.47975	0	0.974216	2.07299
AICDA	0	0.177468	0.601115	9.74405	0	9.87993	0	2.10977
AIDA	29.517	0.523266	13.1223	0.101291	10.6123	1.33295	6.8651	0.739736
AIF1	1.82439	1.51476	11.4665	0	318.61	0.127152	19.8207	0
AIF1L	1.20637	24.9327	32.3187	0	0	2.03595	23.429	0.612336
AIFM1	114.595	0.118846	40.1913	19.2466	0.0481502	0	0	0.450548
AIFM2	6.70006	2.51732	0.249858	0	0	0.0974135	0.16584	27.3483
AIFM3	49.6534	4.39124	3.18551	0	0.629911	5.18841	0.0313735	0.278656
AIG1	8.32348	11.1979	0.245043	12.1701	8386.92	4.12256	9.324	0
AIM1	32.5583	0.123475	14.5342	0	18.7898	0	4.5696	16.3463
AIM1L	0.0291835	0.350243	0.1833	0	0	0	2.23167	0.0499865
AIM2	7.93983	6.28263	0.299007	0.373178	6.90859	0.128655	1.91786	3.24374
AIMP1	0	0	0	0.0266194	0	0.946942	0	0
AIMP2	0	0.0441227	0.0564236	0.0690373	0	0	0.0612988	0
AIP	0	3.71155	0	2.62284	3.59607	0	0	0
AIPL1	12.636	0	1.1953	6.19542	6.50117	0	0.0413141	0
AIRE	0.153545	1.34207	0	0.0328144	0.266938	19.2048	10.6451	0
AIRN	0	1.93669	0	77.9458	1.83556	0	0	7.14878
AJAP1	0	0	14.4619	0.117567	7.50414	0.115994	9.60075	5.35938
AJUBA	0.0278924	0.0925257	21.5067	1.08408	0.026574	0	1.26639	0.238643
AK1	18.8295	2.42818	38.411	13.7021	0	0	0	0
AK2	1.10657	0	0	0.473447	32.6179	0.0813059	0	0
AK3	0	15.742	11.157	1.81631	49.4043	0	9.66244	0
AK4	0.203527	0	0	0	0.739657	1.31463	0.32852	10.9753
AK5	0.0814246	0	0.214908	0.0353418	5.61196	0	24.5991	15.1271
AK6	9.89783	0.652755	134.334	444.307	16.8577	0.1332	3.02076	33.2023
AK7	0	0.0518657	0	60.4785	5.23035	0	0	1.47114
AK8	1.25862	1.17878	0	0.847934	0	0.545523	0.0661832	0.293342
AK9	0	0.15477	0.381937	0	32.6804	13.4264	0	0
AKAP1	0	0	0.0790974	4.55872	0	0.0941071	0	0
AKAP10	0	0	0	0	11.6778	58.5227	30.4326	0
AKAP11	1.77264	0	1.09599	0.30832	1.48149	0.0986257	0	6.05793
AKAP12	0	0	0.290829	45.3608	13.1894	22.3514	20.003	16.109
AKAP13	0	0	4.07366	8.39862	0.0780806	0	8.86845	2.59713
AKAP14	0	0	0.861512	11.4785	0	0.000718383	0	12.9833
AKAP17A	4.42474	2.89382	0	2.64392	0	4.2023	0	0.854668
AKAP2	0	1.27638	63.7158	3.20927	0.301231	0	11.8228	38.4468
AKAP3	0	0	0	84.4876	0	0	0.0179361	4.25188
AKAP4	0	0	7.6547	15.1624	13.5023	0.0641777	0	13.5853
AKAP5	3.80916	0	15.1514	0	0.00662338	24.372	8.42239	1.95074
AKAP6	0.904623	2.95793	5.48156	0	0.0540243	7.36022	0	7.97514
AKAP7	0.128747	7.32532	0.736309	0	723.86	0.559711	2.24087	0.394709
AKAP8	10.9066	0.108558	105.567	0	0	0	0.440166	0
AKAP8L	20.8924	32.9218	0	0.016492	0.0619927	0.254143	51.7451	0.724542
AKAP9	42.5536	9.25418	17.7398	0	21.437	2.23519	0.486786	0.439728
AKIP1	1681.38	0	16.06	0	1.0856	13.0717	1.83053	0.305109
AKIRIN1	8.5641	0.608816	0	0.623379	0	2.94575	0.0343249	0.13665
AKIRIN2	0.277236	0.058836	2.08213	7.65275	0	2.50258	0	22.4319
AKNA	11.3155	3.94917	4.612	28.876	0	0.213186	12.2464	0.0939688
AKNAD1	0.872823	0.089013	5.61093	0	9.68228	0.297474	0	0
AKR1A1	25.109	4.50945	42.8567	40.3187	0	0	0	9.14976
AKR1B1	0	209.166	4.51588	0.317895	0	1.13717	0	0.585209
AKR1B10	18.0251	16.0644	9.77717	0.196225	0	0.146112	0	0.179575
AKR1B15	0.481413	1.02416	0	0	0.770981	0	0.289818	9.89468
AKR1C1	77.4177	1.96113	0.527184	0.0834056	0.25598	0	0	2.58131
AKR1C2	0.0181056	0.0460383	0.597132	13.8824	0	13.7518	32.2002	16.3576
AKR1C3	0.221655	0	0.0288503	0.0981959	16.7642	5.98308	0	20.179
AKR1C4	0	6.13334	6.96135	0.596563	21.1149	20.4289	17.1804	3.79173
AKR1C6P	0.0663021	1.1824	0	0.345291	0	10.3725	4.18142	15.827
AKR1C8P	0	0	10.7107	6.40373	0.0178662	3.20665	0.0522341	1.11596
AKR1D1	0	23.3495	43.1743	0	0	5.10535	8.88449	0.0450905
AKR1E2	23.6814	19.5944	15.093	0	8.33178	0.464311	4.36924	17.8596
AKR7A2	16.5732	7.21557	8.12633	2.06686	0	9.51426	0	0
AKR7A2P1	23.3325	0	0.132735	0.0628746	30.7622	1.11042	0.240224	0
AKR7A3	0	6.34519	0.111326	18.6	0	0	19.7327	0
AKR7L	0.0300837	1.25899	0	0	0	0.0483134	0	15.0486
AKT1	2.48683	31.3993	75.7363	50.0337	0.39502	0	0.183937	1.86698
AKT1S1	32.752	11.2174	2.4154	0	0	0.135691	0.965358	0
AKT2	27.6806	0.0192069	1.82276	18.3351	8.97068	7.39593	0	11.6849
AKT3	0	0.841277	4.08473	0.136632	9.95714	0	0	2.90251
AKTIP	0	1.92866	0.216393	2.46256	0	2.6194	0	0.260229
ALAD	5.02127	0.0668894	203.552	0.11103	0	0	0	4.08134
ALAS1	20.2696	0	11.2708	0.0121749	12.6852	29.0268	189.794	3.8693
ALAS2	122.345	15.7684	11.0472	7.6397	2.91693	0	15.671	0.785883
ALB	3.87009	231.92	0.0483271	0	0	0	20.1727	4.387
ALCAM	8.32739	2.34026	0.100834	0.0317988	0.255877	0	17.6064	3.58507
ALDH16A1	0.110879	0	0.481394	0	0.0161776	0.694983	0.14472	32.9577
ALDH18A1	0	0.866317	0	0.472953	0	0.0640162	71.01	0
ALDH1A1	0	0	0	5.74808	0	0.482376	14.5188	3.91787
ALDH1A2	19.9464	10.3393	0.71381	0.13967	1.38353	13.2312	0.555038	0
ALDH1A3	4.2318	0.357997	14.4757	0	0	0	77.0832	0
ALDH1B1	0	13.3901	19.2022	2275.07	8.38981	0	3.2753	0
ALDH1L1	39.6419	0.0539981	0	104.958	0	1.23708	10.5759	16.9887
ALDH1L1-AS1	3.22446	0.0496747	6.75409	29.437	0	11.0737	1.00553	0.85711
ALDH1L1-AS2	7.78976	7.30628	120.995	8.37249	0.213809	35.0997	0.261475	0
ALDH1L2	0	1.80556	0	1.45282	1.31297	3.93933	0	13.3834
ALDH2	0.732386	26.938	3.02425	0.47425	36.8828	1.80211	0.502409	1.60395
ALDH3A1	12.2661	0	15.7811	3.06532	12.4969	0.0628749	6.63773	2.8251
ALDH3A2	29.8593	12.0727	1.02132	0	0.0775149	21.4201	0	0
ALDH3B1	8.75263	0.0823612	2.95408	2.34812	258.524	0	0.211364	0
ALDH3B2	1.49165	25.8675	0	53.6451	0.693409	0	0.783311	0
ALDH4A1	1.57216	0	0	3.33618	0	5.52556	0	7.0087
ALDH5A1	0.415112	0.0584349	0	0	0.119746	0	28.0552	0
ALDH6A1	0.746093	3.97107	16.8651	11.8811	0	1.48412	0	0
ALDH7A1	0	4.10282	3.99289	5.80987	15.6093	1.94244	2.60262	22.7273
ALDH8A1	1.78372	49.7542	0	7.05181	0	0	10.8319	5.74582
ALDH9A1	0.461	0	0	0.457336	3.7887	5.30703	17.6587	0.321311
ALDOA	0.197823	727.239	41.8087	0	0	0.78675	20.0202	0.476745
ALDOB	0	0	0.0992932	9.60971	1.59344	10.6143	0.553435	0
ALDOC	0.216594	0.11801	0	35.7376	0	0	17.0691	2.00394
ALG1	0	0.0860912	0	0.739066	0.061162	8.96009	0	0
ALG10	86.3189	1.07197	0	0	12.8077	0	0	6.09106
ALG10B	0.697483	4.28504	75.83	0	0.586146	0	526.534	0
ALG11	0.0449741	0.753412	0	4.78458	1.84743	0	157.644	0
ALG12	0	0	13.4203	13.6396	0.265263	8.38539	3.40629	0.0165451
ALG13	23.7685	0	4.18153	0.247651	0.45909	10.8239	1.537	0
ALG14	1.77359	0.311689	0	14.4456	0	30.4628	13.4204	4.74921
ALG1L	2.99125	3.12945	1.34425	0.466051	0.56677	0.192183	25.3408	2.21789
ALG1L2	178.75	0	0.217709	5.02264	0	1.36664	13.03	0
ALG1L9P	1.42981	6.45439	0.0383527	0	0	152.804	4.27637	0
ALG2	0.592769	0	23.8912	79.3941	10.5008	0	1.28982	0
ALG3	0.0309358	0	15.662	93.4675	0	0	12.7364	0
ALG5	14.4141	90.3295	0	18.086	3.69665	8.8305	0	0
ALG6	32.47	13.4557	0	7.99069	26.2132	7.23251	0	0.249392
ALG8	0.0623833	28.1406	3.24584	0.529731	0	2.08236	0.173029	33.47
ALG9	46.8545	0.124691	10.1094	17.1261	5.77437	32.0347	0	0
ALK	9.49291	51.8654	0	58.3492	1.76725	0	0.0787482	0.0633604
ALKBH1	1.43327	0.179149	0.244529	7.31604	11.7345	0	0	0.108202
ALKBH2	6.19007	0	9.43966	10.5327	1.82788	0	1.17519	8.31418
ALKBH3	0	0	0.0367587	0	0	0.745221	0.256213	1.75381
ALKBH3-AS1	7.32891	12.5853	0.242759	0	2.39464	0.229	0.885893	0.726316
ALKBH4	9.75258	0.885113	19.9155	0	0	1.29382	11.4925	19.2773
ALKBH5	0	34.7654	9.24015	0	2.72153	6.84345	0	4.24134
ALKBH6	4.68024	0.034489	0	4.81733	6.49171	0	0	4.1314
ALKBH7	5374.36	0	16.3941	0.0436457	13.4233	0.349993	0	0.123104
ALKBH8	0.68567	0.447928	0.327414	2.34397	0	0	31.7629	0.393202
ALLC	8.08531	0	14.1353	33.0986	394.918	0	0.186259	0.0226533
ALMS1	0.263744	16.8402	9.25583	0.798596	0	16.7101	34.0194	4.30922
ALMS1-IT1	0	10.4323	1.60951	12.75	0	14.2715	155.472	38.0436
ALMS1P	0.367672	9.2084	0.760416	16.3746	0	0	0.548681	0.0393962
ALOX12	0	0.110661	16.522	22.6374	46.5981	11.0823	24.708	0.0441651
ALOX12-AS1	0	0	71.7436	0	1.96912	11.9772	0	0
ALOX12B	0.0219951	0	4.35506	0.630155	2.59366	6.39729	5.81308	0
ALOX12P2	0.921332	2.2201	0	0	0	0.0530426	0.661158	1.62062
ALOX15	0	101.216	2.57882	4.97975	0.0490506	1.4862	0	3.48016
ALOX15B	17.8403	30.6493	29.4447	44.9009	4.58268	3.74164	9.05357	0
ALOX15P1	34.0808	0.517024	2.52249	0.218494	0	22.5661	28.5786	28.6027
ALOX5	70.6747	0.131327	0	0.125516	23.4891	9.50471	7.88675	9.02754
ALOX5AP	9.32846	147.115	144.989	10.2604	23.5048	11.4595	113.208	0
ALOXE3	0.72613	0	0.0815769	0	0.223645	3.78282	5.78228	3.6703
ALPI	11.9742	0	6.5554	2.4176	2.74742	17.7233	3.44173	0.309339
ALPK1	1.01612	2.8928	0.0570523	22.1974	0	8.93053	0	0
ALPK2	23.7707	0	0.128836	0.915261	0	10.0106	0	0
ALPK3	0	0.228606	101.206	0.195743	0.655887	0.105135	0.533591	12.6145
ALPL	0	103.768	0.20709	0	0.038275	0	0.777139	0.478808
ALPP	0	1.48091	0.0724844	21.8419	0.742177	50.4029	6.82646	0.00884671
ALPPL2	0	0	0	0.749096	28.6138	0	0.171483	0.0451396
ALS2	0.323189	0.108227	1.6662	0.0556885	0	0.0915507	0.250465	35.0717
ALS2CL	0.0326535	56.2266	9.72473	0	5.50168	1.80138	19.7872	0.172078
ALS2CR11	16.1331	5.03708	15.4832	9.56873	0.431225	5.46386	2.84067	0.211581
ALS2CR12	0.102928	19.0305	10.936	0	0.140118	0.497161	0.620935	12.5036
ALX1	4.74476	12.9811	0	0	7.21979	0.113207	0	24.9471
ALX3	0.951468	16.1262	0	10.01	4.63432	0.133517	3.78356	0
ALX4	0	25.715	0.0462719	19.9568	11.542	0	1.0432	53.429
ALYREF	0	0.260215	0	0	0.259785	0.0428715	6.46447	0
AMACR	0.275986	10.5072	3.20477	0.349845	1.57045	0.366819	0.0746687	5.57979
AMBN	0	0	0	14.2775	1.73705	0	0	13.2753
AMBP	1.44372	0	0	0	0	0	1.86268	107.328
AMBRA1	28.4291	0	0.504838	0.185252	8.10275	23.2127	0.129746	36.9127
AMD1	7.71294	0	0	5.94897	10.8652	0.136631	0.660056	32.6027
AMDHD1	12.8128	21.1154	0	30.8153	0	0	0.161736	42.9415
AMDHD2	0	23.8736	50.2802	0.324061	120.238	0	20.5078	0
AMELX	1.52588	6.37486	6.04646	0.13962	2.74061	5.65055	4.98526	0.327212
AMELY	0.0455526	1.41358	347.963	0.304816	0.250151	0	0	0.214692
AMER1	0.775515	24.5722	7.64285	0.742922	0.744839	5.74945	5.42051	0
AMER2	45.2238	0	21.4563	0.157934	1.05111	0.0171736	5.43272	623.764
AMER3	14.6518	0	3.37662	0	12.336	1.0569	1.03217	0
AMFR	0.0968948	11.7796	2.2363	0	0	14.6507	752.414	3.781
AMH	43.5797	0.331053	32.0249	0.591944	279.244	0	0.305952	0
AMHR2	0	0	0.460117	0.100055	1.31393	24.7692	9.93664	0
AMICA1	0.142289	308.859	5.64616	1.02537	0	0.896781	629.132	0
AMIGO1	4.72394	4.79685	8.62364	4.95607	3.929	1.03873	2.27448	240.302
AMIGO2	0.0535329	2.31495	0.114402	0	0.487325	2.83912	10.71	1.23766
AMIGO3	0	6.4621	0	0	0	87.9464	24.6326	0
AMMECR1	5.95429	1.69235	13.0943	9.87302	0.40756	0	42.4364	0
AMMECR1L	21.9166	1.52907	0	0	0	4.48558	0	0
AMN	45.677	0	0.137643	0.03286	5.81533	21.9713	6.72096	1.14105
AMN1	0.67145	13.8522	0	0.839154	0.444191	0.624387	10.5229	1.41484
AMOT	0	1.1295	0	0	0	0.569614	0.0171191	24.7223
AMOTL1	0.0220855	3.48088	9.37075	4.28639	0.242001	0	8.09266	21.4686
AMOTL2	0.0574565	2.45761	0	0	51.65	0.506955	0	0.221328
AMPD1	0.245199	1.81284	0	0	0	7.04656	4.38501	0
AMPD2	34.3002	0	14.9371	0.0656	6.56437	0	77.0793	2.19167
AMPD3	0	0	10.5582	4.26166	0	46.8325	0	80.7848
AMPH	74.6624	4.92854	0.259372	10.4334	2.15914	0.576247	1.30604	2.25514
AMT	0	5.52827	0	0	4.57524	0.186928	8.04775	0
AMTN	0	0	0.077635	0.109221	38.0487	0	0	5.72398
AMY1A	0.218021	0	0	0.033357	22.8657	11.858	0	7.77789
AMY1B	0	0	1.81331	0	1.9659	38.9122	0	0.248807
AMY1C	0	0.617704	29.8542	16.0363	9.09969	0	2.38509	0
AMY2A	5.4501	0	0.401185	0.0524816	9.12135	6.64551	0.869858	0.0772585
AMY2B	57.0225	1.57035	72.018	0	0	22.1859	0	7.45391
AMZ1	0.06891	235.636	0.03113	6.85086	0	10.2156	0	0
AMZ2	0	0	0.757621	0	0	0	0	1.60758
AMZ2P1	2.30211	4.62725	4.65027	0	18.263	10.1454	0	0
ANAPC1	72.4511	12.5319	4.92509	26.2585	18.6799	1.99463	41.6068	0.061536
ANAPC10	1.19974	0.061128	19.7354	4.34623	7.09756	0.123496	1.04351	0
ANAPC11	24.2975	0.170773	0.241374	0	16.3323	2.33945	3.49365	7.20064
ANAPC13	43.7622	2.29416	0	0.159713	0.122458	0.237656	2.82267	0
ANAPC15	0.126362	0	2.09175	0.462057	7.40241	4.06108	12.9853	40.871
ANAPC16	0	1.72245	21.4944	13.0561	0	5.66116	0	11.3483
ANAPC1P1	4.41167	0	0	1.02528	83.6769	0	0	11.0026
ANAPC2	0	0	0.128603	8.38633	1.31736	5.25565	22.5495	0.208318
ANAPC4	0.387367	0.0535537	0	0	0.341575	0	4.9025	11.1217
ANAPC5	6.95023	39.6096	0.551625	10.9649	0.0462934	5.06826	0	4.10694
ANAPC7	4.15986	0.218569	18.9595	6.17139	0	5.99011	0	0
ANG	0	0	1.15107	0.141884	0	2.19132	0.0256362	7.82499
ANGEL1	0	0	0	0.184699	0.0385061	0.688847	8.10812	0.266689
ANGEL2	0.0502709	0.726209	16.3899	156.721	62.8088	13.1578	9.31621	0.840469
ANGPT1	0	0	0.649399	10.3997	2.51	0.0911531	0	0.0974286
ANGPT2	20.4991	0.392597	51.2544	0	0.116398	1.15596	48.6648	6.10794
ANGPT4	4.00334	0.068609	8.83917	0.313954	0.12939	0	13.6621	0
ANGPTL1	2.04376	4.08759	20.5973	0	5.46737	0	0.298523	0
ANGPTL2	15.5979	11.9099	4.80945	0.250313	0.0567321	0.205479	3.76225	6.25955
ANGPTL3	13.8637	8.35431	6.48414	11.4325	7.26386	0	3.46485	26.6422
ANGPTL4	11.7204	0.116475	0.446013	1.12652	0	0	5.15106	1.318
ANGPTL5	2.92785	1.94815	0	13.2775	0	12.0685	0	12.9988
ANGPTL6	337.91	2.17357	0.266616	4.61398	0	0	0	0.50554
ANGPTL7	5.94024	0.256868	0.036452	0	4.37794	0.0914767	0	0.161681
ANHX	0	3.40694	0	0.503463	14.5971	25.9681	1.93706	0.0268982
ANK1	1.38076	7.43812	55.2244	5.2182	0.331602	5.56742	1.43366	0
ANK2	0	10.7115	4.59206	6.85155	6.37797	24.8889	0	0
ANK3	0.023965	70.0809	12.2229	0	0.263407	3.93258	7.76041	0.329552
ANKAR	1.27741	242.361	0.49607	0	0.120307	0.910804	0.101294	0
ANKDD1A	263.892	0	0	0.0747203	11.0435	6.09111	2.83622	0.0607971
ANKDD1B	5.60432	1.64766	0.346688	0.139045	14.0985	0	0	6.97721
ANKEF1	45.797	3.29229	1.53425	5.97928	0.0988519	0.154556	0.636196	0
ANKFN1	1.0181	0.897104	3.6229	4.47324	0.433755	0	0	0.965092
ANKFY1	0	4.47518	19.4024	116.722	0	10.8705	26.2113	0
ANKH	10.3751	19.4088	0.47195	0	0	20.0934	23.2668	0
ANKHD1	19.1272	0.0974065	0	0.0888788	15.3139	7.62925	0.543562	0
ANKHD1-EIF4EBP3	7.54482	53.7247	24.6499	0	0.0603514	0	3.6609	0
ANKIB1	1.92518	0	0	5.27103	8.80385	0.511197	8.659	21.1243
ANKK1	10.5511	1.96634	5.64855	11.2861	8.41226	0.203972	0	0
ANKLE1	40.3517	0.638082	9.37341	25.3837	7.04201	28.3415	0	107.036
ANKLE2	0	41.5526	0	0	0.807916	8.43995	0	1.15963
ANKMY1	68.3256	3.18019	13.8339	0.184311	0	9.97963	6.00554	26.7437
ANKMY2	1.763	4.40458	0	0.220325	0	0	17.535	0.541999
ANKRA2	0	0	0.110583	0	0.450805	8.91428	3.90016	0.731222
ANKRD1	0.0315739	0.236766	0.282054	2.58397	0	0.465615	24.3807	6.1366
ANKRD10	0.264852	0	0.0856351	0.0717834	9.92926	0.861072	3.48187	12.4577
ANKRD11	0	0	12.8901	0	0.622846	0	0.989658	0.439982
ANKRD12	0.201801	0	0	3.66628	2.81837	0	0.0425557	0.596531
ANKRD13A	0.163574	0.90701	0	31.2835	0.0421352	20.9922	0	0.0218275
ANKRD13B	70.1448	0	42.0506	2.81223	0.126464	0	26.0541	84.9821
ANKRD13C	12.8301	0	1.22604	0	0	0	13.6276	62.082
ANKRD13D	0	0.0117328	3.47806	8.57997	0	0	9.52492	0
ANKRD16	0	13.1499	4.80391	5.12886	11.6378	0.818504	0	0.283553
ANKRD17	0.0939466	2.24473	0	15.5362	3.88657	0.277911	38.7868	1.91317
ANKRD18A	2.08499	5.07561	8.34392	1.31202	3.47207	0.0960269	0	0.0230137
ANKRD18B	1.08885	9.76835	1.95663	23.4711	0	2.7223	0	23.3591
ANKRD18DP	0.0576185	3.20841	0.37557	0	0	0	7.75343	0.0343736
ANKRD19P	0	0	0.306651	0.112943	0	16.3616	0	22.4292
ANKRD2	14.4256	2.14111	7.25128	11.474	1.66818	0	24.943	52.7935
ANKRD20A1	0	10.2911	15.7174	26.2066	21.7579	20.6618	0	0.0708748
ANKRD20A11P	107.139	2.67158	0	0.609204	8.67187	6.94662	0	25.1543
ANKRD20A12P	0	0.164992	0.494196	6.28838	0	58.2802	0.0496686	15.3315
ANKRD20A19P	0	1.4374	0.288307	0	0	1.90622	10.6019	0
ANKRD20A2	0.0285912	0	0	0.182814	0	0	0.423506	310.41
ANKRD20A3	0.42718	0.0213139	0.407628	2.64001	0	9.41245	0	3.0765
ANKRD20A4	3.63187	4.94374	0.145048	0.0847979	0	4.19991	0	0.249184
ANKRD20A5P	0.79182	0.264178	38.2691	5.48779	12.0787	0.982172	0	3.37592
ANKRD20A8P	1.04721	0	10.7584	0	0.72397	0	0.0348907	0.182066
ANKRD20A9P	0.124667	0.0877218	0	0.0076331	0	5.17572	13.8318	0
ANKRD22	11.8545	0	14.3134	0.0336009	3.82634	0	0	0.87636
ANKRD23	0.788122	38.5535	5.04102	0	6.01605	3.67197	0	0.421117
ANKRD24	0	0	0.305925	10.4643	27.8715	5.33463	0	0.134292
ANKRD26	0	3.11347	0	6.49933	0	3.22561	0	22.4297
ANKRD26P1	0	128.093	18.1472	1.843	0.0886791	0.713891	11.4916	83.0481
ANKRD26P3	0.916351	0	0	6.52629	0	0.232717	0.0668266	0
ANKRD27	0	0	40.0026	0	8.53344	0.27146	0	8.65563
ANKRD28	0	0	0	0.813904	0	0	0	8.29949
ANKRD29	5.3087	0	6.65772	0.188073	11.3752	7.66317	12.0811	0
ANKRD30A	0.136734	0	0.482119	0	1.10003	17.527	0	0
ANKRD30B	5.22179	6.2783	29.5038	3.85637	313.292	2.8694	5.17825	0
ANKRD30BL	16.1503	0.324231	9.60022	6.02424	0	25.0322	41.0553	0.182891
ANKRD30BP2	0	2.99226	4.57458	0.368997	0	0	25.2523	31.6085
ANKRD30BP3	0.0771651	3.94438	4.34917	0.725882	7.8838	0	0.698103	17.3179
ANKRD31	0.685784	0	6.31736	3.70209	0.0610589	10.8237	0	0.60194
ANKRD32	7.28452	5.15451	1.37556	0	0	3.52543	43.0012	2.4174
ANKRD33	43.7485	0	0	13.5359	0	3.04385	1.24491	0.0540918
ANKRD33B	0.0714807	0	7.16094	0	1.3759	0.408096	0.507076	33.4788
ANKRD34A	0.224108	0	0	0	0.587505	0.489271	3.18356	0.126772
ANKRD34B	0	0	2.17749	0.13165	0	5.65841	0.314723	0
ANKRD34C	0	2.12331	20.9325	0	17.1261	21.119	0	0
ANKRD34C-AS1	0.32	2.59566	11.1521	1.11053	6.0549	0.0271775	0	32.3091
ANKRD35	0	0	26.5963	0	13.8148	28.9708	1.47977	0.183742
ANKRD36	11.3423	8.15974	16.4285	0	1.19665	0	7.47637	0.229719
ANKRD36B	1.84623	0.225763	0	1.07083	0	0.0464898	0	0.0881952
ANKRD36BP1	20.2481	13.2195	0	0	0	22.107	0	25.0818
ANKRD36BP2	3.58569	0.851596	0.0444827	0	15.8902	79.2438	7.93805	1.16715
ANKRD36C	0.164861	0.0854965	0.683979	0	63.7522	2.09122	0	0
ANKRD37	0.312408	0	1.20185	0	0.0940701	0.0742611	0.499074	0
ANKRD39	8.97562	8.39235	0	0.614815	29.6053	12.1982	0	0
ANKRD40	4.88611	70.4057	32.0854	0.0724416	0	7.59184	12.9273	4.39906
ANKRD42	0.16571	70.1155	0.0318962	0.63615	0.405456	0	1.87862	0
ANKRD44	0	9.9802	2.52489	0.165727	4.08675	0	54.7389	9.47021
ANKRD44-IT1	0.0157229	0	0.0603228	9.17674	0.337635	19.937	0.0420484	41.5477
ANKRD45	0	2.59507	1.36626	0.626747	121.942	0	5.98056	7.19021
ANKRD46	0	4.00291	11.011	0	15.4865	65.7859	0.607756	0.0554562
ANKRD49	0.209716	0.488492	0	22.0922	0.890208	0	1.01134	8.23282
ANKRD50	0	12.0017	97.5481	1.17108	3.24932	0	0.654475	0.484315
ANKRD52	1.23318	0.0134596	228.763	3.24615	27.366	5.28623	0.308946	14.1095
ANKRD53	1.21734	2.64677	4.32836	0.182111	21.586	2.47238	0.0527787	76.64
ANKRD54	0.516822	151.063	2.73191	0	0	0.317804	0	10.2643
ANKRD55	0.0273843	0.0933425	6.48928	0	1.24372	0	88.0806	1.12308
ANKRD6	0.25228	1.29432	2.48308	6.2611	0	22.6908	0	3.06863
ANKRD60	0.0975593	1.14036	8.00591	0	0.238412	0.17838	0	0
ANKRD61	0	0.206633	0	4.67869	0	0.663106	21.7111	0
ANKRD62	0.658412	30.7538	4.3829	0	0	0.916869	0.27093	0
ANKRD62P1-PARP4P3	2.09863	0	0.179131	0	19.5032	0	13.7052	0
ANKRD63	6.98685	0.190419	4.42989	0.0862786	1.08421	10.9355	0	2.54551
ANKRD65	21.1787	53.8257	0.133577	0	0	2.89253	22.6259	0.149622
ANKRD66	0	66.6019	11.5978	0	0	0	0	19.6053
ANKRD7	0	0	14.656	0	28.2744	0.0116481	0	0
ANKRD9	2.01104	24.1361	17.4225	12.8545	2.52579	4.54575	9.25854	0
ANKS1A	0	72.8251	2.98638	0.436548	0	5.67773	57.0574	0.635497
ANKS1B	0	56.5557	0.047852	2.36371	0	5.1087	17.6921	0.576546
ANKS3	0	0.134371	4.77461	0.0273286	35.6548	0.092144	0.0901187	0
ANKS4B	4.98532	2.01679	38.4735	0.211527	3.26846	0	0.692573	8.25508
ANKS6	1.79841	0.230978	66.3364	5.00053	9.11787	19.6911	0	15.7262
ANKUB1	0	13.2587	56.1239	1.19901	0.494483	0.514556	2273.77	15.3564
ANKZF1	0.049964	0	0.396774	3.5103	0.0236103	33.077	0	18.9603
ANLN	4.99113	1.5775	0.0393199	0	13.3896	12.7075	5.58998	0
ANO1	10.5189	4.01291	0	0	0.146195	0	111.543	8.65396
ANO1-AS2	9.98896	2.88612	18.2675	0.618182	22.3998	0	1.98539	0
ANO10	0	110.296	0.321111	0	0	4.88589	4.63051	0.0707847
ANO2	0.366378	0.849721	7.34899	3.31867	0.223041	12.779	18.2419	0
ANO3	9.1515	0	0	28.5155	4.45611	6.22994	0	12.4293
ANO4	0	117.597	17.8707	0	0.266561	0.103758	31.753	0.47842
ANO5	0	2.13395	1.40952	0	0	0.479393	10.5932	8.78177
ANO6	116.483	29.5472	0	0	0.567458	0.595998	1.29461	0.158936
ANO7	0	1.97368	8.10987	126.934	0	0	1.67772	22.7199
ANO8	3.85587	17.1218	0.0346566	0	17.7744	0	0	0
ANO9	1.81019	17.057	0.786972	0.305588	0	0.13117	0	1.82013
ANOS1	0.984461	0	0.97205	19.1401	11.6516	0	0	0.362295
ANP32A	0.283217	0	6.46923	13.5225	1.37912	5.87982	0.0486904	0
ANP32A-IT1	34.3754	0	61.1972	19.0169	0	3.69285	0	23.5245
ANP32AP1	11.1877	3.30166	0	0.113561	0	0.301483	82.5186	0
ANP32B	0	5.683	0.0258263	9.65619	0	0	5.54827	0
ANP32C	7.28866	0	3.01158	18.7433	2.39371	5.96053	40.5946	0
ANP32D	0	0.0789547	0	14.578	0	58.8331	10.0315	0.625117
ANP32E	22.1423	0	0.448994	11.0229	10.0417	5.15383	9.71852	16.6966
ANPEP	8.08206	9.06136	3.02796	0	46.9784	0	3.56915	0.537126
ANTXR1	0.970081	0	1.34718	21.1322	0	0.80305	0	26.968
ANTXR2	0	0	0	0	6.75146	4.82544	106.167	0
ANTXRL	4.99848	27.2833	0	1.61705	0.489333	2.48813	14.059	0.701767
ANTXRLP1	0	0.0408598	0.285041	0	0	0.0645605	11.3239	0.601834
ANXA1	1.90195	0.0145064	1.22691	4.15251	17.4981	0	19.9135	9.26892
ANXA10	0.290957	0	26.1911	12.8279	0.535853	0.47481	0.0662548	7.26594
ANXA11	3.30096	0	27.3064	0	9.8292	0	15.9242	19.2468
ANXA13	25.2942	0.75923	0	0.415895	3.69856	0	0.0273895	0.803317
ANXA2	0	8.20445	1.80121	1.6426	0.0197596	1.3224	109.907	0.23555
ANXA2P1	4.1078	0	0	0	16.815	9.26859	0.154329	0
ANXA2P2	0.448025	19.4531	0.378735	0.948844	74.5116	0	0	0
ANXA2P3	0	39.851	0	5.30161	0	21.8008	0.39989	0
ANXA2R	0	6.87586	28.4821	0.114528	11.0464	4.99411	0	8.07482
ANXA3	7.26288	0	4.01589	0	0.0772256	0	0	8.33519
ANXA4	0.864878	0.0416711	0	0.657389	0	0	0.30414	0.223484
ANXA5	19.8005	0.711981	0.798885	0	69.3752	0	0	0
ANXA6	0.0441805	10.3312	0	0	26.6746	0.000469042	18.0942	29.4877
ANXA7	0.0254106	7.18974	6.49744	0	28.1671	0.0622652	0	5.8624
ANXA8	6.30131	0.358231	0.345896	1.66811	713.312	0.221263	0.537595	20.2872
ANXA8L1	51.4988	0	70.9705	0	0	4.90427	0	0.988493
ANXA9	1.0941	0	170.945	0	0.0940294	0.0776776	2.48098	10.4975
AOAH	0	0.275423	0.333487	8.34772	29.2054	0	6.95561	0.404245
AOAH-IT1	0	0.715228	0	0	0	0	2.15835	0.465081
AOC1	0.377367	0	4.48107	0.691545	57.5356	7.42683	62.1256	0
AOC2	0.906359	1.42566	0.14995	250.999	58.1163	4.63822	0.0243877	50.3846
AOC3	3.96126	36.4819	24.9852	11.7355	4.11238	0	2.75847	0.935776
AOC4P	1.40866	0	15.772	0	31.1057	12.0373	0.288568	4.59895
AOX1	0	22.3744	0.76779	0.141528	0.117927	2.54093	0.413947	0
AOX2P	0.47881	2.28317	16.3464	17.36	18.6386	19.9961	0.16016	0
AP1AR	7.24412	0	0.0430915	0	10.8016	3.95841	0.460606	0
AP1B1	0.0461773	0	55.8027	0.0198399	5.33948	0	0	0
AP1B1P1	10.6718	0.0394171	0	0.529395	0	0.165881	0.362707	0.0571507
AP1G1	0	0	0	0.800388	3.09068	5.5447	0.0635118	11.5339
AP1G2	1.51678	0.0351205	0.560188	0	3.27444	2.19145	0	2.45502
AP1M1	54.8146	0	0.0440219	1.06217	2.53114	1.0551	8.92936	22.66
AP1M2	0.0585324	46.8293	0.31845	15.0209	0	7.93207	48.7547	0.220653
AP1S1	0.286412	0	12.0619	1.61529	94.539	0	2.93218	0.95506
AP1S2	2.40039	0.217587	10.3103	4.3129	44.0888	9.64937	0.0644861	4.04382
AP1S3	9.31204	3.7503	15.5824	0.346396	0	19.4175	6.05237	14.5951
AP2A1	0.0675907	2.57346	3.84145	0.141325	0.101361	5.89816	0	0
AP2A2	0	1.61685	0.214061	0.0668027	0.414728	0.135005	0	1.40629
AP2B1	0	16.1651	0.900105	0	1.25853	0.0689627	0	0
AP2M1	3.81874	13.3914	0.32633	0	9.41786	32.2712	10.1756	0
AP2S1	0.0700703	0	0.40023	6.29572	1.38234	13.3367	0	0
AP3B1	0	4.10726	0	61.1084	43.3036	8.17794	0.799017	0
AP3B2	1.55098	0	10.5151	1.47037	0	0	13.4232	6.93149
AP3D1	35.7054	5.64604	0	0.255731	6.39931	7.75548	0	7.12247
AP3M1	8.93543	37.573	47.3951	0.198455	0	0.214482	0	0.115419
AP3M2	0	0	1.11671	11.9413	0.293233	2.97533	0.621307	0
AP3S1	0	58.232	0	0.550442	0	0	0	0
AP3S2	16.349	0	5.90872	56.6072	0	0	0.982043	4.82301
AP4B1	10.1123	0.352501	24.6572	9.52831	1.37278	10.7796	0.490307	1.30087
AP4B1-AS1	30.7204	0.298487	2.88133	35.7672	11.2094	0	0.0356076	7.90814
AP4E1	0	1.35607	0.636533	2.33183	25.609	8.95765	0	4.37996
AP4M1	22.7388	0.185776	3.83979	11.2976	6.70881	34.0431	0	5.97586
AP4S1	12.9849	0	0	0	10.6069	9.78282	0	0.186562
AP5B1	10.7629	0	0	0.275393	1.10161	0	28.7392	1.75911
AP5M1	0.0862847	0.442689	17.279	0.0965403	0	0	6.04548	0.11242
AP5S1	0.302991	10.6001	3.06014	24.724	0.0564666	8.57959	10.7483	0
AP5Z1	0	0	0	70.0017	38.1723	15.4195	0.0142911	10.4331
APAF1	0	7.35569	0.061154	0.0577566	0	0	2.61483	0
APBA1	34.4955	10.1158	16.3171	1.37226	11.8354	25.9881	0.186928	0.0177623
APBA2	0.267501	0	2.10157	0	0	16.3461	14.536	42.8414
APBA3	2.14043	0	3.99117	0	5.81749	0	1.49859	0.0833795
APBB1	11.7322	13.7157	0	0	5.74111	2.70139	0	10.1401
APBB1IP	34.1716	1.01969	0.0278138	0.398546	0.672869	3.91748	0.475587	45.7201
APBB2	1.61639	0.134633	29.7934	13.0538	0	18.4542	23.1267	0
APBB3	0.0977987	5.29882	0	159.228	1.42563	0.0902324	0	0.150915
APC	0	16.8713	25.5813	0	1.26789	13.1517	0	0
APC2	0.14077	0	0	0.204182	17.181	0.0507996	11.1599	13.618
APCDD1	2.08009	11.1746	0	17.1467	17.9511	30.8461	4.04987	0.216223
APCDD1L	0	0.139167	11.4813	0	13.5468	0	0.501794	0
APCDD1L-AS1	6.88651	91.5719	0.0476177	0.331751	121.531	4.68183	0	0
APCS	0	3.6237	1.89093	0.164061	0.700669	11.3739	0.214583	1.68788
APEH	0.0562006	14.0823	180.063	3.6901	0.911492	5.42816	31.7702	1.43649
APELA	0	0.319052	4.28412	10.1829	1.66261	54.9277	21.6549	9.4488
APEX1	1.26106	1.61468	0	1.36374	19.5332	28.9181	111.915	0.0409954
APEX2	0.080385	6.71732	0.185192	2.88827	1.24347	9.98065	4.82826	6.33876
APH1A	0.475329	0	0	9.03397	0	0.318492	251.837	30.6888
APH1B	21.5986	0	1.22975	1.34639	6.46389	0	0	0.0231882
API5	4.00786	1.11236	0.0923235	0	33.3805	3.30658	0.164812	3.09155
APIP	203.899	4.83308	0	65.0899	0.304134	22.5912	1.4746	27.6722
APITD1	0.401535	0.074277	7.24905	137.021	0	4.8066	44.7617	0.204126
APITD1-CORT	7.68056	0.209193	0.199602	0	10.5353	4.33501	101.099	0.0616037
APLF	0.586361	3.34061	0	168.867	0.997489	0.202078	0.0635329	0
APLN	0.0692499	0	0	1.51214	0	3.74795	47.7489	56.7636
APLNR	0.039614	0	0.0267772	5.63988	1.94532	11.6324	0	0.710693
APLP1	2.22425	9.26342	61.2107	11.91	45.1687	20.3525	3.23348	5.51629
APLP2	122.873	60.9853	12.3648	0	0	0	1.22116	0.922953
APMAP	16.4227	2.25163	4.66639	50.4373	10.0458	14.0417	27.6988	2.4107
APOA1	1.53119	0.381586	1.15253	0	0	198.408	0	76.4995
APOA1-AS	0.253068	0.197044	17.2976	3.48749	0	0	0	0
APOA1BP	0	0	39.9269	25.3641	79.7854	8.8908	0	0
APOA2	7.13547	0	0	104.318	0	2.15747	137.06	1.71507
APOA4	0.705168	69.5786	0	0.321414	0	11.7594	0.276096	9.25063
APOA5	0	2.3811	0.0439616	0	0	0.30127	0.440941	3.96664
APOB	38.8065	99.2316	0	0.951424	926.259	0	2.10584	10.3916
APOBEC1	1.7327	1.39747	0	2.98267	3.25536	16.3566	0.474797	0
APOBEC2	1.73009	12.207	3.01817	0	0	0	0.859253	0.190268
APOBEC3A	0.672519	0	0.55075	3.54538	0.0763178	0	86.1248	0
APOBEC3A_B	0.333055	16.8272	7.33732	13.6646	1.64175	0	33.5254	10.5302
APOBEC3B	0	0	0	0	118.133	0	7.25334	0.392697
APOBEC3B-AS1	0.087767	0	0	3.20481	6.5876	10.9459	2.6866	9.98372
APOBEC3C	39.4853	0	8.14506	1.10154	1.35897	136.438	0	0
APOBEC3D	0.0366041	16.1368	0	0	0	0	3.46067	0
APOBEC3F	5.08142	0.63982	18.2906	0	0.32005	0.846589	360.493	86.9789
APOBEC3G	35.2827	15.3279	1.0685	0.40732	7.019	24.3864	1.34613	0
APOBEC3H	0	0	0.536182	76.9932	0.936645	3.40262	0	25.9115
APOBEC4	7.38294	2.74651	76.7014	0	0.102906	37.7748	0.453075	7.50517
APOBR	0.366362	29.2307	29.9484	0	0.0417991	1.12118	0.112389	0.484012
APOC1	0	2.90908	0.163025	0	2.73947	0.142213	8.83786	0.689963
APOC1P1	21.4942	4.61891	1.80641	0	11.2732	0	0.495439	0
APOC2	1.29975	0.897846	0	9.8686	4.79097	0	0.301205	1.33004
APOC3	0.011526	0	0	0.143982	1.48476	25.8181	0	74.6345
APOC4	0.229182	0	0.00700622	1.06021	15.9517	0	0.821314	11.8728
APOC4-APOC2	0.129916	0	0	0	0.0461806	0.625356	0	1.46972e-06
APOD	0.0439579	5.3077	0.128769	0.370932	0.777971	0	0	15.9407
APOE	9.82417	8.44333	0.688594	0	0	0.0175502	0.361314	2.02377
APOF	13.2152	5.06712	0.0804543	0	2.23515	5.16182	0.150774	3.72453
APOH	12.9993	0	0.0886761	0.445524	39.7543	25.2478	27.4783	0
APOL1	0	0.0690524	0.435613	3.14868	0.125493	0	71.2455	0.863483
APOL2	1.56453	1.33023	0	62.6565	0.1542	0.230106	44.5255	3.91185
APOL3	0	48.5216	0	2.31207	0	0	2.07472	11.7676
APOL4	0.985982	0	3.43567	8.79066	1.30256e-05	0.297833	0	5.52199
APOL5	0.28681	21.6322	0	13.0457	0	0	0.0113457	0.732807
APOL6	0	2.86575	0.116196	8.68076	2.89787	0	7.7572	2.17393
APOLD1	0.446041	0	0	17.5843	0	14.6947	119.585	17.6845
APOM	0.0313362	0	0	11.5645	3.66223	5.3079	10.1625	12.9392
APOO	0	0.0387517	0.144702	0	35.6533	1.83637	1.77844	7.54708
APOOL	0.0236745	0	0.675356	1.9119	14.6585	0.117722	0.0514138	1.06828
APOOP5	0	14.4458	25.6779	11.5799	0	0	0.118187	0.780996
APOPT1	0.0254121	0.241079	1.00456	0.226612	61.1645	7.41949	12.2365	0.651719
APP	0	0.171609	0	1.95226	10.1324	55.6603	4.11517	0.401079
APPBP2	29.9251	0	0	1.64202	0	0.32433	0.563643	0
APPL1	9.59953	6.15336	131.931	12.8612	1.23201	30.3783	0.36173	0.75174
APPL2	0	0	7.20557	5.93766	11.5697	0.052047	0	0
APRT	0.0302159	0	6.48234	0.681597	0	4.60452	3.59984	0
APTR	95.8904	0	6.84897	437.728	29.5007	0	0.284772	18.6897
APTX	10.9764	9.59733	0	0	0	16.7065	3.47972	0.304073
AQP1	0	0	17.5606	10.5966	6.1296	24.2621	38.0224	0.182018
AQP10	0	31.1056	7.26096	389.74	13.1665	0	0	0.048326
AQP11	0.280639	5.77105	0.157043	3.17995	31.6165	2.88582	0	0
AQP12A	4.01674	21.0049	0	7.35831	25.1642	0.714165	0	0
AQP12B	0	0	0	5.46831	0.199795	0	0.635946	1.13915
AQP2	0	0	2.97028	3.76014	0	0.377208	0.359915	0.6126
AQP3	4.87891	4.36743	0	0.406356	0	7.11618	90.7323	25.6836
AQP4	0	8.82625	0	4.8579	0	3.7722	2.66227	104.734
AQP4-AS1	9.12222	0	0.290029	5.15558	16.6361	2.25874	8.35722	9.78845
AQP5	0.16025	13.7188	0	0	0.781425	1.89997	3.14564	0.148912
AQP6	0	6.9249	1.05775	0.17573	0.539543	4.62836	0.275426	5.01426
AQP7	0.814943	0	20.0226	1.12935	2.29159	0.334905	0.2183	0
AQP7P1	11.734	0	0	0	36.0522	7.01025	0.00887086	0.851147
AQP7P3	0.0251534	0.884861	0	2.75586	0.494727	0	0.0718618	3.79098
AQP8	5.62857	0	9.42867	0.396297	0	2.30179	0.567233	0
AQP9	1.30249	0.190105	0	14.9601	0	0.0718596	0	0
AQR	0.0397274	24.0199	0	0	0.0439866	1.69911	0.00988804	43.4766
AR	0	1.73718	0	0.380937	0.300759	1.23052	3.2615	0.462493
ARAF	0	2.72378	4.80159	297.311	0	0	2.151	0.0220352
ARAP1	10.8827	0	0	74.3395	23.9567	15.49	0	13.6456
ARAP2	0.431983	0	0	24.9202	1.32993	10.4869	0.117616	10.5509
ARAP3	0.0833031	2.65847	0	3.92162	0	91.0707	0	111.467
ARC	2.20897	0.129228	3.94508	1.47938	4.04239	1.81323	0	18.4497
ARCN1	0	0	0.0856074	1.49785	0	9.41595	18.1255	24.1167
AREG	0.220073	7.22309	0	0	0.153667	5.03152	7.20459	1.20045
AREL1	0.0544653	0	0.923518	0.031295	0	0	8.79695	10.7879
ARF1	0	4.74511	4.81348	10.1007	0.999868	0	2.22122	15.1244
ARF3	0	85.8268	0	3.08378	0.212342	8.98273	0.0732973	0
ARF4	0	14.729	0	0.0449901	0	0.372516	34.6217	18.8648
ARF5	7.55805	1.07317	4.94134	0.53737	10.7898	4.39081	16.4378	1.76775
ARF6	0.850708	27.233	0.0372413	20.9986	1.77043	18.7286	0	0
ARFGAP1	21.7362	0.842149	11.3995	0.110545	43.6983	0	0	1.65804
ARFGAP2	3.4926	0.0505908	0	0.190693	0.122362	16.9737	0	0.25986
ARFGAP3	52.8427	35.9481	0	0.0589505	24.8447	0	0.11658	0
ARFGEF1	0	0	12.4415	0	1.4877	0	3.18678	10.7705
ARFGEF2	19.0568	9.38316	1.13058	6.54666	3.57497	0	0.203134	0
ARFGEF3	0	0	8.7661	0	1.16409	2.04188	0	0.0590072
ARFIP1	0.0309829	8.25067	11.9151	0	5.36907	47.4644	20.3971	12.5253
ARFIP2	1.37418	2.57621	0	0.213993	3.02993	3.08341	0.259695	0.0485592
ARFRP1	0	0	13.8862	3.81868	2.01019	0	29.3047	0
ARG1	0.0884409	79.8903	5.17173	0.121614	11.2765	26.7323	0	0.073925
ARG2	0	2.0027	0	0	0	6.4892	112.254	0
ARGFX	58.3877	0.276964	33.4929	0.0501063	0.921534	1.15436	0	3.28799
ARGFXP2	13.3287	0	0	8.08896	1.62068	0	9.31389	0
ARGLU1	0	24.7729	0.201199	0	1.7362	3.26455	0.775865	0
ARHGAP1	14.3863	0	6.10413	8.60101	0	33.5897	15.6754	0
ARHGAP10	0	64.8025	3.74944	0	0	4.72804	0	0
ARHGAP11A	40.8039	49.3007	15.4492	0	0.0899698	0	0	0.74179
ARHGAP11B	0.382627	35.1433	4.90406	7.04	0.40145	37.3657	0	0
ARHGAP12	12.2865	8.45707	14.1188	0.587172	11.4322	0	28.584	2.77521
ARHGAP15	128.762	136.578	9.80808	5.77776	0.0467451	0	0.0899865	0
ARHGAP17	0.409746	23.6467	19.0163	1.16574	0	0	2.34937	13.4546
ARHGAP18	6.26223	3.61153	11.0219	0	0	27.3556	0.438803	13.0244
ARHGAP19	9.00625	1.55381	38.9928	320.694	0.0581369	11.3956	8.37252	0
ARHGAP19-SLIT1	0.129371	0.63887	4.04846	0	0	0.101808	0.162994	0.0858402
ARHGAP20	39.0904	7.45503	0	0	0	116.149	0.21366	26.7876
ARHGAP21	119.088	0	20.7772	8.33438	0	0.170205	0	179.727
ARHGAP22	18.8567	0	2.69909	11.3633	1.73441	0	0	0
ARHGAP23	3.97631	6.83058	133.444	0.521939	2.73821	32.9945	0	0.0600978
ARHGAP24	26.7401	110.309	0	0	0.148916	0.329371	4.42854	0.58597
ARHGAP25	48.9637	30.1726	6.4935	0	9.76086	35.9232	7.11534	15.6273
ARHGAP26	16.1449	11.3404	10.5043	0	24.6176	0.248361	0.0182549	26.7386
ARHGAP26-AS1	0	3.97436	1.1975	0	8.12914	24.6164	0.609289	0
ARHGAP26-IT1	0.126202	0	0	0.0535311	0	0.0322644	0.307245	0
ARHGAP27	0.0881476	0	0	0	0.0961693	0	20.4667	1.44665
ARHGAP28	4.5009	0	12.9208	1.01236	0	2.40702	1.09979	0.949073
ARHGAP29	340.049	0.058943	28.2273	19.107	0.20073	0.0315714	3.83742	9.80293
ARHGAP30	0	0	0.0261274	6.52542	0.249156	4.17715	34.8544	9.54111
ARHGAP31	10.8013	0	16.5265	9.23264	0.113506	89.6121	0.514957	2.74846
ARHGAP31-AS1	10.2813	20.8328	18.5271	0	0.493041	0	36.2012	0.119619
ARHGAP32	0.579431	0	1.19895	0.0797324	9.68589	0.0209979	1.51344	0.231651
ARHGAP33	12.0832	0	7.36139	5.40472	6.50206	0	0	0
ARHGAP35	0.199183	0.0522084	3.19315	0.446678	25.0047	2.5325	4.47427	0
ARHGAP36	3.35844	0.33751	4.73676	0	0	0	0	0
ARHGAP39	0	0	0	1.7865	27.6699	1.80834	0	0
ARHGAP4	0.0994226	2.10927	14.6566	19.3399	0.165841	38.9314	36.8434	0
ARHGAP40	0.217811	7.2146	2.5997	3.97955	0.682568	161.377	4.06106	1.15072
ARHGAP42	19.9638	30.2588	14.9854	14.631	27.8737	0	0	15.399
ARHGAP44	1.3916	0	0.392281	0	0.150472	0	0	5.17777
ARHGAP5	21.9733	2.21952	15.4097	0	0	0.0678702	16.5648	0.137187
ARHGAP5-AS1	41.2245	0	110.152	0	0.0724313	0.40422	0.153747	4.26474
ARHGAP6	25.3128	0.0804484	0	0	0	0	7.94209	0.494718
ARHGAP8	0	9.70764	0.41082	6.40938	0	35.4978	0	0
ARHGAP9	0	0	667.524	0	8.95103	0	0.969845	1.1071
ARHGDIA	0.749297	0	0.918484	0	0	0	0.154535	0.413048
ARHGDIB	0	25.8323	8.92845	0	6.81027	8.83056	1.53383	0
ARHGDIG	1.01742	4.60498	22.6393	15.5917	0	25.8479	0.15595	7.85273
ARHGEF1	4.14049	0	38.516	3.42891	0.0319185	0	1.2102	31.1141
ARHGEF10	1.29935	0	4.38705	0	0	0	0.259641	0
ARHGEF10L	6.21114	19.8442	0	5.8241	12.9408	0	0	1.12547
ARHGEF11	0.117816	15.5448	6.35142	0	47.9095	0.0190542	1.26484	0.0619355
ARHGEF12	13.8262	0	1.07898	0	5.63326	0.553755	0	0.305167
ARHGEF15	0.520114	12.7412	7.46922	0.347758	0	23.3762	0	23.7912
ARHGEF16	0	0	0.604884	1514.79	16.0418	2.40734	1.18893	0
ARHGEF17	0.420642	0.362065	7.69924	0	7.72793	27.6569	37.551	0
ARHGEF18	0	0.604154	0.045701	13.5493	3.69358	55.2269	5.09325	0.241413
ARHGEF19	7.97136	0.344014	1.02989	46.504	1.30462	0	25.2152	2.41495
ARHGEF2	7.38504	6.17814	0.0315426	0.120573	0.801082	0	27.3481	0.159017
ARHGEF25	72.4757	3.3961	0	25.5172	22.3001	7.202	0	0
ARHGEF26	0	20.1565	10.5809	4.18647	21.2739	13.7038	86.3394	0
ARHGEF26-AS1	3.90659	0.110535	47.9476	26.6123	11.6687	0	0.603783	22.3242
ARHGEF28	245.049	0	11.8007	3.74494	14.853	0	0.636641	0
ARHGEF3	0	0	2.84441	19.2951	8.21817	0.200394	0	0
ARHGEF3-AS1	0	1.84913	0	9.2137	0	4.85896	2.35647	22.7119
ARHGEF33	0.164805	71.0758	0	0.0602628	29.8126	79.6531	0	1.83167
ARHGEF34P	0	0	10.3604	15.1827	0.221411	0.0658054	0.518723	1.72867
ARHGEF35	0	2.74144	0.477837	48.6146	8.41246	2.33072	0	2.28798
ARHGEF37	45.7895	10.9346	0.152189	15.9835	5.86411e-05	0	0	0
ARHGEF38	13.5971	0	0.0192819	46.1956	0.0492227	38.1014	0.453949	0.130151
ARHGEF38-IT1	0.814501	1.22266	11.1472	8.5763	0	14.3169	0	0.046894
ARHGEF39	10.8158	0	0	5.65014	0	0.418322	0	7.36064
ARHGEF4	0	1.60802	0.735873	25.2875	0	94.39	0.370902	32.3864
ARHGEF40	4.46721	0	0.0804673	1.60881	0.118027	6.09159	0	0
ARHGEF5	1.53391	20.2763	0.188655	11.5316	6.37583	0	3.46	0.831493
ARHGEF6	0	8.30019	0.63364	0	1.09819	0.0297483	0.0908603	1.96547
ARHGEF7	0	0	6.91497	0	0	0	0.0390323	4.14863
ARHGEF7-AS1	4.65747	0.132633	13.6243	8.735	0.0310833	5.51125	2.50175	0.13059
ARHGEF7-AS2	0	0.235568	0	0	100.404	4.33064	0	0
ARHGEF9	0.550602	1.51943	13.4997	0.129911	0.165445	41.2953	684.533	0
ARHGEF9-IT1	10.2467	0.0212982	1.26841	6.34915	0	0.43167	0	2.5603
ARID1A	0	6.36198	0.674354	0.0457779	54.3118	7.1666	15.8088	0.757094
ARID1B	1.80085	28.0689	4.05278	2.24231	0	0.017795	0.501966	0.16236
ARID2	15.9419	2.66349	87.4641	1.36111	14.0013	0	11.2889	1.50363
ARID3A	0	0	9.29996	0	0	7.49034	0.0645385	5.13014
ARID3B	1.40884	7.31787	3.79251	7.57798	26.6905	0	0	3.66323
ARID3C	0	1.0396	2.02957	0.149778	54.5791	2.11406	2.47769	0.725404
ARID4A	0	0.115813	46.6329	0	0.139465	10.1383	0.0876443	1.85449
ARID4B	21.5929	2.94511	3.51254	0.941451	0	0	0.0236573	7.46133
ARID5A	45.3323	0	0	16.2213	5.92671	0.139118	0.376619	0
ARID5B	0.0323	7.67923	0	2.54714	0	1.25346	0.0718068	250.63
ARIH1	28.0254	5.59378	0	15.7303	6.44469	30.9776	0.00518767	12.1401
ARIH2	3.60457	22.1738	0.0427214	3.33899	0	1.36683	3.26113	8.46195
ARIH2OS	0	0.335663	1.62632	0	0.258402	0	3.02276	12.0462
ARL1	0	12.7945	2.23355	83.9156	0.0244299	0	0.0782509	8.72296
ARL10	10.783	28.5161	1.24914	0.217365	0	0	82.7103	6.18532
ARL11	0	16.3082	117.619	24.0663	1.44676	7.55626	0.25049	0
ARL13A	14.7089	0.982088	0	0	58.6958	0.276177	24.3895	0
ARL13B	0	2.53687	0	0.0108046	0	26.9166	0	0.292495
ARL14	0	1.20534	21.7774	0	0	0.0838934	0.0602523	0.217045
ARL14EP	0.739614	3.18243	0.402809	0	7.7722	0.0243853	4.03101	0
ARL14EPL	0	0	0.217912	16.76	43.3555	0.693985	2.06772	0.14288
ARL15	0	4.85297	6.07525	17.8882	0.506959	0	6.96406	0.0944498
ARL16	0	4801.29	0.0269626	0	0.093885	14.0041	32.2593	1.6622
ARL17A	7.74438	2.32094	0.100078	1.53897	1.91377	0	0.249447	6.30838
ARL17B	0	1.0455	0.188025	0	1.91774	0	0.0879467	0.0497063
ARL2	7.59635	0	0	24.19	0.979611	0	0	0.307957
ARL2-SNX15	18.0208	0.141633	4.39488	0	18.9213	40.7843	0.335473	25.8892
ARL2BP	0	0	0	0.394992	34.6925	0.134834	0	0
ARL3	0	0	2.72796	8.2149	6.78313	31.8666	12.9802	0
ARL4A	0	1.45156	1.72201	0	0	7.40127	0.05795	0
ARL4C	0	0.114227	353.021	0.20889	12.9829	0.290452	0	3.11773
ARL4D	0	0	2.9934	5.13055	5.32198	6.1696	1.60895	30.9279
ARL5A	1.28038	0	0	0	0.23673	0.00715654	0.47643	36.8524
ARL5B	6.68624	2.21188	0	0	0.0205256	38.4398	0	0
ARL5C	0.0926111	0	38.922	0	0	25.4619	0.898676	0.370993
ARL6	0	6.83611	19.7528	0	0	223.477	0.726906	9.55509
ARL6IP1	0	54.9115	11.9241	5.69882	26.2273	24.2855	5.42934	0.0413894
ARL6IP4	19.8272	5.35411	0	23.7401	5.64987	0	7.31607	7.31935
ARL6IP5	0.225275	2.39652	0.316049	0.753188	0	0.804946	9.35081	0.79975
ARL6IP6	9.5411	11.933	0.61036	0.385475	0.72454	0	0.43669	0.0128607
ARL8A	0.768057	1.8396	0	0	3.91344	0.309427	2.53949	0
ARL8B	168.981	16.9548	17.5561	0	5.03072	0.00647866	28.321	6.61542
ARL9	7.85273	0.362755	0.0573117	0	0	7.5996	0.178448	3.23802
ARMC1	0	20.2063	5.19089	42.3102	0	0.539287	0	1.61946
ARMC10	0	1.0676	0	1.62844	6.12307	1.14089	0.371845	6.89494
ARMC12	4.02903	0.945256	0.565682	0	12.2569	0	8.38194	0.120016
ARMC2	46.8389	0.312479	2.6334	18.7181	0	7.99003	2.31788	38.1978
ARMC2-AS1	0.0746658	39.2913	1.31814	0	11.659	5.13567	43.3985	0
ARMC3	24.797	2.39042	26.8519	0	1.93449	0.294534	0.682361	14.1128
ARMC4	0	5.00933	0	0	5.47146	0.0660253	3.73038	15.6806
ARMC5	1.08656	1.83919	54.642	1.03604	0.0254224	0	0	11.5837
ARMC6	4.65804	0	5.92883	0	12.8799	1.43385	1.12478	13.8044
ARMC7	0	9.74328	3.06747	0	0	7.13126	2.96055	0.116647
ARMC8	1.68776	0.0129408	0.0373195	0	2.18802	21.4567	25.4918	0.0727696
ARMC9	0	0	4.02695	2.56733	16.1199	9.95826	0	2.53979
ARMCX1	0.531448	0	0	6.67214	0	1.18709	6.97884	5.57763
ARMCX2	4.85612	1.21862	0.00839325	0	6.03425	38.0818	39.388	0
ARMCX3	56.6729	11.365	13.9102	0.374445	0	0	0	0.766995
ARMCX4	1.00906	16.2797	5.71582	11.188	0	0.409314	11.3723	1.80068
ARMCX5	0.0348213	10.0394	54.2417	64.2991	0.779704	0.759772	10.2261	0.064197
ARMCX5-GPRASP2	0	5.34577	6.12443	0	77.7017	43.0036	2.0084	0
ARMCX6	13.5523	1.31821	0	27.1557	0	0	0.197303	2.69826
ARMS2	10.5158	15.4566	4.42627	26.9792	0	2.26524	0	0
ARMT1	0.155209	0	0	0.202605	0	8.86529	0	3.2633
ARNT	0	0	0.307719	4.16979	6.90167	1.76515	0	0.0572287
ARNT2	1.47138	4.93747	10.3427	1.12748	13.4324	0.44541	70.8152	0.133719
ARNTL	3.00131	0	15.0028	0.276766	9.60672	88.8633	41.4719	0
ARNTL2	0	0.0717687	12.1421	0	4.14717	0	0	0.915957
ARNTL2-AS1	0.120137	0.451538	1.44407	27.112	0	2.62143	4.00498	8.44199
ARPC1A	0.0777966	33.5391	0.844143	9.22853	0	0.125116	0	0.79584
ARPC1B	5.03288	17.8363	0	0.239638	10.5677	0	0	4.19666
ARPC2	0	7.8382	10.7831	0	2.66141	0.336161	2.89703	3.20966
ARPC3	0.10974	0	5.12167	7.74665	0	0	9.21139	0.539629
ARPC4	0	0.18147	0	40.8353	0.951902	0.0289785	0.132533	1.49516
ARPC4-TTLL3	0	9.25611	0.0140532	4.55983	0.135711	2.18551	145.751	0
ARPC5	0	10.1616	29.0339	5.80636	20.0295	57.426	6.75492	0.0641079
ARPC5L	0.218749	0.590311	0	7.99976	0.15093	0.0346132	7.80594	0
ARPIN	0	11.9405	0	0	14.1759	0.535181	0.649087	7.3111
ARPP19	0.863653	3.55806	0.498178	4.43684	0	0.270577	5.42763	0
ARPP21	0	0	1.79627	2.312	34.0137	0	8.6795	123.629
ARR3	13.9813	0	0	0	2.0468	5.15739	0	0.276106
ARRB1	8.17242	67.204	4.04697	12.9469	3.38972	3.2423	2.45946	4.08407
ARRB2	0	0.0532803	2.46219	5.56857	11.8198	2.46905	5.12054	0
ARRDC1	0	16.0534	26.6381	7.59547	5.59001	41.0556	0	0.0270315
ARRDC1-AS1	0	0	9.3185	0	0.0247561	0	9.8699	0.588252
ARRDC2	0	427.491	0	3.47175	0	169.525	0.0671114	0.055767
ARRDC3	1.45026	0.0851978	0	0.224326	0	0	0	0.155065
ARRDC3-AS1	0.144674	0	0	13.3961	0.436112	0.635026	1.97844	6.75195
ARRDC4	16.2029	0.170971	0	1303.78	5.78383	0.133528	0	0.0257271
ARRDC5	0.106279	2.18419	33.5837	0	19.5303	0	18.5521	3.99332
ARSA	0	3.43944	16.2464	33.5025	6.46993	172.497	4.5406	0
ARSB	20.8171	7.12173	3.56671	0.890968	7.40496	0	16.3791	0
ARSD	0	65.9008	11.5573	0	0.618197	43.1923	0.714147	0.618719
ARSE	0	1.9982	7.09959	2.67049	0	10.2908	1.81511	0
ARSF	1.10755	5.51094	0.83545	0.14369	1.54913	0	0	0.0892442
ARSG	11.0275	8.71381	0	0.116054	6.34901	0.328356	0.775103	0
ARSH	14.4566	11.2343	0	0	0.267743	0	152.493	0.0236314
ARSI	12.4731	0.0235516	4.44784	3.08519	77.4537	0	0.681755	6.3039
ARSJ	3.20166	0	15.557	7.2562	0.0236805	5.44635	0	0
ARSK	0	1.58586	12.6215	0.773929	0	5.7541	6.25583	8.15785
ART1	274.368	0	0.169556	0	0.484353	0	0.0543438	0
ART3	0	1.64243	17.3342	7.91501	270.185	0.267306	0.287727	1.96929
ART4	37.3659	5.87667	35.7281	14.1914	2.08925	2.65792	0	0.130727
ART5	0.186685	0	4.43156	59.0646	2.33392	2.88568	1.18784	0
ARTN	16.8209	1.74889	14.1738	27.4467	12.8328	6.74054	9.836	0
ARV1	0.0450554	0.636167	4.506	0	0	10.3417	45.875	0
ARVCF	18.3769	0	0.0770914	229.249	2.30299	7.18155	0.0104218	10.2082
ARX	0	0	15.0177	0	50.0256	0.156462	0.173979	0
AS3MT	1.26664	40.9528	0	3.07244	0.0651203	0	18.3154	0.270335
ASAH1	0	0.268177	0.683164	0.213517	0.548408	23.1421	2.43385	10.9921
ASAH2	7.50264	0	0	865.012	12.2208	6.65842	5.16849	3.44941
ASAH2B	0	7.85422	5.95514	12.4599	0	419.685	18.3107	20.3944
ASAP1	0.234304	0	279.027	0.543586	47.9224	3.24549	0	0.128943
ASAP1-IT1	0	0.914825	6.44629	0.141192	0	0.576048	0	0
ASAP1-IT2	27.2259	18.322	0	0	0.0793561	0.191496	14.1782	0.0381575
ASAP2	0	0.516235	0.321096	30.4186	0	5.04105	57.4933	2.10258
ASAP3	0.0178901	0	9.63093	1.86765	5.8535	21.0839	6.21086	0.502718
ASB1	0.199412	34.1918	0	8.7796	0.0368331	35.2684	0.388519	8.78655
ASB10	0	0.0599194	0.547723	6.30708	0.0402178	5.47924	6.1448	1.82743
ASB11	0.144932	13.1967	14.0151	0	0	0.0622352	0	0.512566
ASB12	0.279536	0	0	0	0	0	0.998922	0.345209
ASB13	20.4841	0.676375	10.7999	0	2.03023	0	0	0.495448
ASB14	0.00975172	0	14.2935	10.9232	27.752	24.1245	0	0.0125569
ASB15	0	12.833	0	4.14844	77.9852	0.049222	0	1.82834
ASB16	0.169727	745.233	7.92844	0	0.304346	9.95826	11.0073	0.136648
ASB16-AS1	0	0	12.7427	0	59.0654	0.457553	0	0
ASB17	0.71149	20.6732	2.91373	0	0.254349	0.737587	8.07951	4.6864
ASB18	0.137236	12.7317	0	61.018	1.12982	12.3536	0	0
ASB2	0.844994	72.8588	3.77458	0.959344	0	0	0	18.7345
ASB3	14.1034	0	0.0517041	33.6819	9.04196	74.9403	0	0
ASB4	0	0.493608	11.4057	0	0	0.152839	0.371354	0.0754523
ASB5	0	0	15.0217	4.52819	2.88948	0.092898	0	9.04337
ASB6	5.44054	17.245	103.007	6.92255	0	0.0232708	0	5.03876
ASB7	0	0	6.64226	2.28968	0	31.6274	35.2589	0
ASB8	0	0.311387	0.241357	0	44.7883	0	0	6.75729
ASB9	16.0282	1.08002	0.427661	13.4748	0.133724	0	41.1246	2.18756
ASB9P1	0.0349233	0	6.45487	0	0	0	0	6.94518
ASCC1	0	0.104438	0.323526	0	13.514	4.84059	0	0.285672
ASCC2	0	0.881971	8.05031	0	4.23435	0	0.212173	1.00823
ASCC3	0	3.87102	27.4692	0.138717	59.0695	0	0	0.469914
ASCL1	0	0.311727	0	10.1063	16.1491	0.31042	0.485874	0.119139
ASCL2	14.4905	0	5.53335	28.1913	0	11.8753	5.16845	1.37248
ASCL3	4.63628	6.33183	3.77187	0.0466998	0.835638	15.796	0	25.8784
ASCL4	0.17478	19.8284	0.076686	0	0.544326	1.57701	1.511	8.29945
ASCL5	0	0.0172926	11.6674	25.3429	0	2.2359	13.9595	2.95637
ASF1A	0	2.53679	0.0641973	0.0412011	0	0	1.02567	0.842308
ASF1B	28.2992	24.8554	4.25844	8.57477	0	17.8575	0.158917	1.70313
ASGR1	11.9077	1.43704	10.2596	0	0	1.68059	0	0
ASGR2	3.50092	0	0.139469	24.3452	0	0.0723422	0	0.478694
ASH1L	0.242948	0	3.82247	31.6775	0	0.0180463	55.6055	0.181449
ASH1L-AS1	0	0.788919	0.0166249	0.540551	214.9	4.21799	7.52736	0
ASH2L	0.324096	0	133.153	16.7756	0.550482	0.540166	0.374728	0.819235
ASIC1	0.311923	14.6847	4.95668	0	0	21.8861	10.5086	3.72292
ASIC2	0.0808553	0.126688	10.3233	0.613537	5.48179	0	0.0224693	41.6514
ASIC3	9.32248	94.0817	5.54996	5.84456	0	0	41.5691	1.47434
ASIC4	248.472	38.6404	21.4088	85.746	10.2587	5.86293	7.33311	0
ASIC5	19.7391	0	0	0	55.9583	0	0	17.8807
ASIP	3.63023	0.652364	0.0417647	16.7056	38.2754	8.17548	0	0
ASL	23.9478	0.819319	55.0089	0.0812211	0	0	0	12.265
ASMT	0	0	1.05512	0	0	0	0.876315	5.1387
ASMTL	0	0.0240224	3.99574	7.70638	33.8515	0	3.63992	10.5182
ASMTL-AS1	11.1123	0	0.323657	0	0	0.726629	14.0919	0.352117
ASNA1	6.10231	8.16018	0	3.6728	0	10.3245	9.0253	0.0213553
ASNS	0	0	0	0	0.386828	0.833348	0.0720697	4.8222
ASNSD1	0	0	0	0.391524	0	43.6818	2.04629	9.89908
ASPA	0.0328335	0.104488	0	3.25214	0	4.59913	0	0.0249591
ASPDH	0	1.68917	13.8358	14.4865	7.1689	0	0	18.086
ASPG	0	12.5913	1.15364	3.85611	0	0	151.782	0.455197
ASPH	0.329491	0.150528	0.876395	0	7.16334	0	10.3915	0
ASPHD1	7.16736	8.14207	5.20925	0	7.34995	0.80238	9.30523	0
ASPHD2	0	0.2659	0.0766537	0.0578934	12.1466	0	0.132713	0
ASPM	37.1253	0	4.7616	0	19.8076	17.6825	6.80144	190.905
ASPN	4.73537	0.76557	1.3174	0.131931	1.87418	4.12579	15.5835	133.185
ASPRV1	9.78487	0	0	13.0243	10.6672	6.40564	0.0189613	0
ASPSCR1	0	24.405	0.214076	45.194	0.0400316	0.133042	95.4402	0
ASRGL1	1354.06	0.936359	6.16641	0	25.2486	0	0	0
ASS1	0.827554	0	0	28.0095	0.174028	4.49878	23.0972	0
ASTE1	0.282522	0.556676	2.62642	0.280981	0.119421	3.63096	5.47053	0.0937458
ASTL	0.631001	0	3.04455	0.168	7.59759	0.357673	0.187226	0
ASTN1	79.9198	75.1942	0.0154711	9.7119	0.0420306	0	13.2938	0
ASTN2	1.83557	1.54315	0	18.8088	1.3985	0	0.082797	10.1464
ASTN2-AS1	0	0	0	0	4.6937	0	0	0
ASUN	0.682705	4.8831	0	7.64683	0	0	2.62864	0
ASXL1	0	0	3.791	1.06956	45.5918	0	0.725535	0.0449109
ASXL2	7.82973	11.7046	0.0263206	0	21.3575	205.027	2.02563	110.937
ASXL3	0	4.29272	107.598	19.1463	0.332809	0.353049	1.78269	0.832168
ASZ1	12.4441	0	0	0	27.0227	0	0.275319	2.09097
ATAD1	10.9281	0.870716	0	1.00595	0	0.911498	0.0157826	108.724
ATAD2	4.59244	17.6993	0	0	0	0.989187	4.82637	0
ATAD2B	8.25367	46.5492	18.0188	0	3.90335	0.0267931	9.56501	0
ATAD3A	0	0.0542639	1.64089	0.0425232	0.448278	1.25438	0	325.532
ATAD3B	18.4942	0	0	8.13592	0	1.84534	31.949	0
ATAD3C	10.9497	8.88865	2.67996	0	0.108559	0	0	0
ATAD5	0.215335	0.168874	0	0	12.7215	81.6458	0.0357574	7.70429
ATAT1	0	4.69233	0	0.510909	24.1001	348.611	5.45238	0
ATCAY	0.30274	5.88877	0	15.5754	0	0	26.5409	11.5797
ATE1	4.55884	4.23487	8.23957	0	5.99025	0	0	0
ATE1-AS1	0.160769	0.117669	0.0497597	8.81494	55.7968	5.59126	0	0
ATF1	0.0291197	0.489436	0	26.1862	0	0	0.149711	0
ATF2	2.55357	16.066	3.2116	0	0.114879	0.757329	5.72281	5.09923
ATF3	0.0161665	12.3271	0.67855	0.0143661	4.19758	56.107	0	0
ATF4	9.19889	0	0.473018	0	5.68747	0.0142593	0	0.141817
ATF5	0	0.855327	1.93855	7.59766	19.1878	0.210055	0	0.841588
ATF6	11.9431	29.2183	41.108	0	0	0	0.653707	0.0759752
ATF6B	9.04537	0	0	0.115025	8.53962	0.223178	0	8.88438
ATF7	0	0.526021	0	0	0	8.71173	0.167066	3.56565
ATF7IP	7.69076	0	23.8074	0	2.87595	0.0218999	40.4718	8.06455
ATF7IP2	3.61358	2.8502	0.0313886	1.2544	7.26654	0.488806	5.12919	0.37738
ATG10	0	0	0.0658536	3.08326	0.667236	14.3325	0	0
ATG101	9.48215	0	0.389759	0.510013	0.0302434	3.18655	0	4.23183
ATG12	3.77373	20.9475	2.23732	20.3603	0	0	13.6403	9.11444
ATG13	18.3613	1.13044	32.0814	0	0.00869582	0	0.0567472	1.55072
ATG14	0	0	0.0196997	21.8041	0.405229	1.94088	0.306879	0.392783
ATG16L1	3.38337	0.0249684	29.5608	0	0	22.4188	0	7.92461
ATG16L2	0	0.393802	0	3397.29	0.0453313	1.05396	0	17.0719
ATG2A	1.38965	0.772726	0.107384	27.9441	1.6211	2.5151	20.3781	0.308487
ATG2B	97.1012	47.0841	0.151073	7.09952	0.00906354	0	0	1.96193
ATG3	18.0441	33.3245	8.98155	9.09886	22.3068	5.59265	0	0.20065
ATG4A	7.03215	0.0392282	0.0980762	0.181819	21.8297	129.865	0.0217543	8.05583
ATG4B	0.0787746	0	0	0	0.38331	0	0.734422	0
ATG4C	9.21819	5.06244	0	17.8282	0	0	0	6.78096
ATG4D	20.2388	0.146197	0	35.1524	2.63211	2.36578	0	2.58554
ATG5	0	1.81679	0	2.4063	0.280324	14.8022	5.11309	1.28956
ATG7	3.77842	3.87534	5.06261	1.75234	2.0457	8.67341	0	10.7577
ATG9A	1.10633	0.283424	27.0813	1.21742	128.967	7.82315	3.72659	5.42537
ATG9B	4.6673	11.0443	20.8451	987.427	0.0360651	33.5551	3.68524	0
ATHL1	29.6673	5.48738	381.273	0	0.930005	0.669113	21.2317	0.0285149
ATIC	0	0	0	25.2377	0	0	0	0
ATL1	0.239652	15.4708	3.80682	0	0.140924	44.0687	85.5087	0
ATL2	98.7254	0.0707231	1.77772	0.0614434	0	0	2.44007	0.0795175
ATL3	12.3315	0.349048	9.63157	1.62729	28.6718	1.45887	0	0
ATM	14.8854	211.715	1.66771	0.0759267	8.5193	19.1819	0	0
ATMIN	7.87614	0	2.77858	12.0801	0	0.0857453	20.2072	3.32216
ATN1	0.0923686	22.5391	0	0.551208	0	0	2.86745	0.534982
ATOH1	7.46245	2.72342	0.288901	0	0	0	0	0.522842
ATOH7	0	29.7632	7.96339	2.3067	4.83835	30.7055	12.653	0
ATOH8	22.4952	8.56516	17.056	0	0.281504	0.0714264	0	0
ATOX1	7.3808	0	8.52093	28.4367	0.0570685	19.9112	0.0752575	3.15332
ATP10A	0	0	0.654728	105.451	0.255544	0	0	0
ATP10B	0.676493	0.0784084	1.01488	0	0.17218	19.4595	0	3.78158
ATP10D	1.3013	53.858	0	0	1.04536	0	62.6456	0
ATP11A	0	0	4.53469	2.35662	0.0339629	0.304522	21.6004	1438.02
ATP11A-AS1	160.269	10.2547	0	3.51893	2.39544	0.307811	25.3343	0.100165
ATP11AUN	0	0	0	1.1672	0	0.155897	0	14.6663
ATP11B	0	0	0.0492481	0	191.666	4.03534	0.333136	5.52153
ATP11C	0.107013	0.108208	23.2219	6.882	11.2038	11.9921	29.7565	57.2878
ATP12A	16.7096	8.86222	0.0928819	0.0237634	30.5885	0	3.5733	5.70119
ATP13A1	1.70804	0.0309547	0.0549867	0.0691415	10.9742	0.165128	5.64622	0
ATP13A2	0	0.146085	10.7541	0	1.18983	40.8375	0	4.32721
ATP13A3	0	20.2844	0.249383	0	19.7424	2.15855	0.369542	9.81113
ATP13A4	0.0802209	1.30392	3.16761	15.9598	768.687	0.132429	0	2.25011
ATP13A4-AS1	0	24.2148	0.00837511	0.0327408	6.6774	0	0	0.939473
ATP13A5	0	0.188474	5.38372	10.785	0	86.7458	3.22291	1.21733
ATP13A5-AS1	0	0	0.387687	25.1116	4.83081	6.16194	3.79393	0.351111
ATP1A1	6.77586	0	0.247203	1.8224	2.80962	8.43872	16.6252	0.80873
ATP1A1-AS1	0	6.53339	0	12.3859	3.24779	0.11832	0	12.4325
ATP1A2	22.4489	0.239959	6.57863	0.893635	36.6506	43.639	29.7188	1.08461
ATP1A3	0	0.525183	2.49222	0.684835	16.7974	0.0823353	2.82785	0
ATP1A4	32.2969	1.56391	0.745783	8.33689	1.32613	7.42548	0.999561	70.5223
ATP1B1	27.073	0	0.962945	4.71924	0	8.30074	5.91664	41.1868
ATP1B2	0.321352	12.7729	0	0.135795	19.3311	3.50732	0	0
ATP1B3	1.88473	0	0.200332	1.0523	2.81532	0	9.1954	0
ATP1B4	0.441901	32.298	0	8.77875	10.5427	23.757	8.62389	16.7153
ATP2A1	0	0.991514	0.887812	0.0384782	0.905954	0.239633	3.61955	0
ATP2A1-AS1	12.4604	13.651	0	0.796504	0	0	4.26155	0
ATP2A2	8.6881	0	7.77766	13.315	16.6117	0.0380101	0.210719	0.37835
ATP2A3	1.60816	0.156329	0.0906701	9.94627	0	1.0345	0.0589402	3.92861
ATP2B1	0.510545	0.114342	6.158	2.95117	17.5152	0	0.886808	21.264
ATP2B2	0.000304844	14.3393	0	0	0	1.00377	0.041099	6.97647
ATP2B2-IT2	2.2615	0.903724	3.21289	3.91309	4.78179	0	22.7704	13.5445
ATP2B3	0.106198	0	1.16651	0.214529	38.1924	10.7444	22.2798	13.1813
ATP2B4	0	1.61035	2.0857	2.66691	0	1.21532	9.42594	0
ATP2C1	8.9207	7.48556	0	0	0.19204	13.1903	7.76166	60.2623
ATP2C2	8.06302	6.37243	0.6765	7.72948	1.57194	0.0313386	2.73059	0.366296
ATP4A	0.0966413	0	0.0967823	0	17.1543	0	2.26198	11.3395
ATP4B	23.8198	0	12.6144	42.6614	0.677244	40.3574	0	0
ATP5A1	4.05225	10.8907	0.103581	11.2685	0.303348	0	0	0
ATP5B	10.0804	0.701665	3.75804	0.283164	0.724556	0.506059	5.98586	30.4686
ATP5C1	0.708076	0	73.6633	1.14956	0	0.0649537	0	3.35617
ATP5D	0.375571	0.0157159	2.36529	1.26362	7.55619	23.3245	0	0
ATP5E	0.425108	48.3476	0	17.0077	8.45665	0.00908119	0.149888	0.517623
ATP5EP2	0	0.226092	0	1.71045	0	4.00503	0	15.1088
ATP5F1	166.342	0	48.1691	0	0.507924	2.19658	0.603068	11.2686
ATP5G1	0.867292	0.108496	23.8057	8.92658	11.2965	0	48.6874	0.16468
ATP5G2	17.4976	0.740812	607.569	7.77067	0	3.13219	1.88933	24.66
ATP5G3	0	5.59258	0	0.728823	0.383473	0.0341785	3.44427	0.908563
ATP5H	0	0.0890067	0.0433221	0.439123	6.61913	0	0.111289	87.062
ATP5I	0	0.0665202	0	0	0	13.041	0	0
ATP5J	0	9.08853e-05	5.4252	0	0.042293	0.844875	0.362749	7.00518
ATP5J2	1.72813	0.0320771	8.4487	5.32371	1.86448	2.76269	0	0
ATP5J2-PTCD1	9.65529	0	28.1431	1.69908	41.1786	23.6563	0.652059	36.8494
ATP5L	0.99589	0.028527	0.0823296	0	8.43254	0	0.15284	3.73374
ATP5L2	0	5.27807	0.290844	0.102392	0.415835	0.0180755	0.0245016	0.314984
ATP5O	18.8501	3.9141	7.13098	1.2512	194.313	7.5506	55.7448	0
ATP5S	0.654399	6.38656	0.195145	65.5088	7.82973	1.627	0	0.399651
ATP5SL	0	18.6746	6.04034	1.47618	1.94755	9.07962	0	4.5186
ATP6AP1	97.4828	25.2798	2.17009	0.569206	32.7654	3.41197	16.253	5.7092
ATP6AP1L	0	3.98432	11.2289	6.37745	0.257933	0	0	0
ATP6AP2	0	3.83169	5.65298	9.21132	0.0117999	1.98342	0.140614	0.416596
ATP6V0A1	0	0.122135	0.102498	15.381	5.30495	1.8454	13.2551	0
ATP6V0A2	0	0.794734	2.78769	0	19.6	0	4.27887	15.51
ATP6V0A4	0	0	0	0.244278	8.6952	0	0.835977	0
ATP6V0B	7.02756	0.83709	47.865	13.0944	10.3092	3.71085	0.141015	0.165523
ATP6V0C	32.6442	22.4794	5.44128	1.21517	4.70564	8.06561	15.3608	0.594555
ATP6V0CP3	0	46.1871	5.77634	9.07985	3.9834	2.48359	0	3.74338
ATP6V0D1	1.09934	0	0	5.72063	1.37454	8.21234	3.42756	3.48263
ATP6V0D2	0.0563694	0	12.2289	0.383446	76.8405	0	1.036	9.7388
ATP6V0E1	1.31623	0	0.687514	0.141644	0.00593279	0.510051	0.151128	0
ATP6V0E2	9.55221	0.122953	27.3733	8.44384	17.4945	0	36.0991	0.208489
ATP6V0E2-AS1	0.335068	5.12247	77.4458	4.55803	6.39292	3.28961	30.8178	0.058338
ATP6V1A	40.2745	34.7506	16.9316	0	0	10.4016	2.6752	3.58868
ATP6V1B1	0	2.52974	98.5264	0	0.236857	12.9655	10.3398	0
ATP6V1B1-AS1	29.1603	0.220271	0	0.143576	0	2.24212	0	5.45737
ATP6V1B2	8.17377	11.3321	9.13309	27.1431	0.0570649	1.90352	0.0535964	40.1933
ATP6V1C1	0	0	92.354	0	11.3137	0.331739	0	0.380048
ATP6V1C2	6.57786	0.0557423	1.23723	0	0	0.0359059	29.8127	66.795
ATP6V1D	0.430257	0.480377	0.0552049	20.7913	0	0	44.1083	0
ATP6V1E1	7.1996	0.331878	0	232.036	15.8715	25.6809	15.6753	131.127
ATP6V1E2	0.0099498	8.73023	0	0	0.300802	0	0	23.0375
ATP6V1F	24.9725	0.0617733	0	1.70035	23.4	0.405552	3.88448	0.123994
ATP6V1G1	0	0.0930688	0	2.14773	13.6889	0.0666198	12.4605	37.8618
ATP6V1G2	0	0	6.19335	0.256075	0.71258	0.104949	0.457696	6.73619
ATP6V1G2-DDX39B	17.8012	7.42641	0.0128344	0	2.46098	0	0	2.76767
ATP6V1G3	10.3115	22.77	0	1.59631	0.397045	0	0.015448	0.610292
ATP6V1H	0	0	12.1287	0	3.51285	116.425	0	28.5124
ATP7A	19.8757	15.993	9.988	0.270167	1.74515	10.1642	64.5359	6.12394
ATP7B	8.14404	0.243211	8.67269	5.89452	2.15953	0.023068	0.0632819	1.90968
ATP8A1	0.186023	1.81977	0	47.8917	9.30171	4.56422	2.09583	0
ATP8A2	19.6613	3.96429	0.0893554	1.20522	0.0396454	5.60462	0	4.22925
ATP8B1	9.78877	0	0.151727	61.1715	136.005	0.155698	19.2003	0
ATP8B2	6.06409	0	13.0379	3.61924	18.8194	1.36179	0	0.404528
ATP8B3	0.0861583	4.65604	2.83366	0	0.191953	3.68109	0	3.5908
ATP8B4	44.3847	0	96.1045	0	0	0.375878	0.0284311	4.13501
ATP8B5P	4.34732	0	0	1.08946	778.589	41.2677	0	0
ATP9A	0	9.03823	0.868876	0	0	0	0.473669	0.084719
ATP9B	0	16.3797	11.8191	0.569238	0	0	0	0.0502891
ATPAF1	3.01862	0	0	1.0579	21.1512	60.3989	0.141802	3.06532
ATPAF2	1.641	196.477	2.02131	0	0	10.4203	0	0.0519128
ATPIF1	50.1742	0.604102	0.179412	0	0	0	3.90179	0.32017
ATR	57.378	16.8627	0.0451635	12.6446	20.6904	1.79002	0	19.6073
ATRAID	0.515532	8.42303	4.76375	4.65358	10.2016	0	0.176844	2.42525
ATRIP	0.0986524	0	42.2108	17.9201	0	0	8.87953	6.88923
ATRN	4.29836	21.9862	0	4.96309	2.03055	0	2.33646	0.349446
ATRNL1	5.08731	0.0230186	26.4235	0	0	10.2165	0	44.9789
ATRX	19.4716	0	0.350818	0	95.0528	0	2.22697	0
ATXN1	0.0276645	17.9729	0.061404	75.9967	0	6.20321	22.2198	0.0300492
ATXN10	10.5269	0.0234414	0.425866	0	31.1619	5.03497	0	0
ATXN1L	23.7895	0.0335239	0.853806	0.221808	2.92287	16.572	0.106367	0.0122215
ATXN2	0	29.9978	16.9196	30.977	0.959081	5.80036	0	2.02186
ATXN2L	1.6846	0	0	7.6893	0	0	22.806	0
ATXN3	14.244	0	0	22.3425	0	0.0803636	20.514	0.163787
ATXN3L	0	7.9046	0	0	0.834477	0	0	2.58312
ATXN7	18.2901	3.15956	0.126448	82.1702	6.2069	0.612613	0	3.73507
ATXN7L1	0.34465	0.336241	0.0811129	0	12.0526	0.934206	5.06368	0
ATXN7L2	0.866865	0	0	27.4502	7.93085	0.680505	0.582771	1.41958
ATXN7L3	2.5198	0.269802	1.47509	26.9984	0	6.75831	59.734	54.9796
ATXN7L3B	0.0118942	32.393	6.42792	5.87417	0	2.0985	3.1029	0.0104627
ATXN8OS	0.0312343	0.176569	0	0.383989	0	0.0990532	0.647409	0
AUH	0.386182	0	43.5364	0	0	5.04036	0.533298	3.35062
AUNIP	0	0.320507	29.3266	20.3189	16.4872	0.0150911	3.82535	0
AUP1	5.23237	3.53667	0.218252	2.49383	0.179939	0.0647169	0	31.5574
AURKA	0.483294	0	11.0222	39.6913	0.341334	9.69	0.050761	8.35195
AURKAIP1	0	0	0	10.9242	1.35493	6.30885	0	1.63197
AURKAPS1	0.0307795	46.7471	1.74694	1.15851	0.692488	32.7057	0.0548011	0
AURKB	0.796511	10.7311	0.780754	0.162506	0	0	3.23277	1.7845
AURKC	28.4667	71.3116	28.1224	0.058178	0.101185	9.89724	0	9.65189
AUTS2	18.4155	0	47.7251	0	0.0556411	0	2.53361	0
AVEN	1.96311	2.56677	22.5997	0	0	0	1.71844	21.1228
AVIL	0.03479	296.764	0.0142306	0	0	0	34.1676	38.2889
AVL9	8.35841	25.0605	7.32047	0.638923	2.96862	15.5408	5.06335	44.4432
AVP	0	2.82303	10.2018	1.22016	2301.63	5.57673	10.5446	0
AVPI1	0	0.395665	0	11.8054	0.0679871	0	11.6474	0.206146
AVPR1A	5.91942	5.33373	0.395056	4.49567	0	3.68598	0	0
AVPR1B	58.0874	2.04133	0	0	150.629	32.8551	0	0
AVPR2	0	3.98802	10.992	129.53	0	0	2.58916	7.10107
AWAT1	0.0468976	0.118007	0.0521163	0	7.39378	0	3.47851	0
AWAT2	0.0782334	0.101124	1.3027	18.6596	0	0.471591	0.527172	0.809123
AXDND1	4.85339	13.0424	26.6868	0	9.94822	24.6275	0.0441863	7.04935
AXIN1	0.0776977	0	0	0	0.572384	0.311946	0.169578	0.0863369
AXIN2	13.6319	0	0.0327073	4.08401	0	0.131069	6.55463	0
AXL	0.422472	33.3105	20.7943	0	0	14.7187	0	10.6355
AZGP1	0.0173807	0	37.2182	0.691015	0.130464	11.1348	2.49289	1.91173
AZGP1P1	27.7719	1.09004	15.3222	0	4.99826	17.7513	0	0
AZI2	4.07664	20.1756	0.290995	0	2.25604	1.24311	0.792167	3.88401
AZIN1	0	37.0767	0	1.34263	0	3.33727	9.28863	53.0524
AZIN1-AS1	2.48566	6.3136	0	0	0	0	0	0
AZIN2	18.8432	0	0	0.63049	3.07588	2.47955	0	7.82952
AZU1	0.15849	29.0809	51.3412	3.94605	5.3331	4.83147	0	0.0437239
B2M	1.36958	0	0.02437	1.93995	0	0	36.8252	120.895
B3GALNT1	0	0.43772	0.0942006	27.9336	0.536737	0.13166	34.6987	0
B3GALNT2	3.31565	76.7217	38.0367	0	14.1071	0.29087	0	18.9595
B3GALT1	0	35.7584	60.9235	809.313	0.121669	1.75159	5.61581	14.0983
B3GALT2	10.8709	0	7.22033	0.46916	2.70519	2.53441	0	12.0208
B3GALT4	0.884656	47.9972	0.504323	0.798321	7.9281	0	0	9.17949
B3GALT5	0.228183	0.251673	2.21144	102.739	1.69214	0.647072	0	0
B3GALT5-AS1	0	1.55271	3.82444	1565.5	3.15692	0	1.15166	2.40132
B3GALT6	18.2411	0.330706	0	82.7243	0.839501	0.0276782	15.9027	66.836
B3GAT1	5.197	1.21167	0	0	0.0556969	0	0.202912	7.62318
B3GAT2	0	0	0.399731	0.503029	22.0064	1.14856	0	30.8373
B3GAT3	3.06464	0	1.65086	0	1.42492	0.110527	0	9.51041
B3GLCT	0	0	0	10.2951	7.92464	8.32056	5.50771	0
B3GNT2	0	0	65.0529	5.75749	0.0978086	0.0425054	14.4276	0.394548
B3GNT3	1.73786	0	22.6735	2.30014	0.525247	0	1.98204	0
B3GNT4	0	0.284389	0.039928	10.6286	5.0232	0	0.0732602	49.4027
B3GNT5	0	1.14694	1.08241	0	43.3306	0	5.58465	6.99045
B3GNT6	0.0698903	7.2083	0.594654	0.0892171	1.21672	0.0420354	1.40326	0
B3GNT7	16.4539	0.571772	0.161208	8.38802	0	1.40155	0.213611	0.0849732
B3GNT8	0.212407	0	0	4.09893	2.86899	103.395	0.0144027	0
B3GNT9	7.10113	0.339624	0	2.69567	0.00302557	0	0	0.769827
B3GNTL1	0	0	0.351177	3.36153	6.36802	0.278722	0	45.7961
B4GALNT1	0.128598	2.94177	5.35094	0.124092	0.00271574	0.0497186	8.23016	3.69151
B4GALNT2	31.5619	0.0307082	0.291987	5.47195	0	0	10.7226	0.722641
B4GALNT3	0.552662	0	0	0	0.0341513	0.54709	0	0.598218
B4GALNT4	0.733072	52.0016	0	27.3415	0.0957146	0	4.05586	5.98749
B4GALT1	0	0.156794	0	975.742	23.8608	0.136395	0	12.814
B4GALT1-AS1	0	1.0948	0	0.0933262	0	5.59653	0.877464	0.482956
B4GALT2	0	0	1.83716	0	4.62729	0	12.2839	0
B4GALT3	0	1.38872	0.0887831	0	0	0.0854995	0	8.05595
B4GALT4	54.5425	0	10.2863	8.28205	0.191452	0	2.02039	12.0237
B4GALT4-AS1	16.1883	0	4.42722	0.100315	1.96875	1.89431	44.1968	0.153799
B4GALT5	23.3969	13.5879	0.8682	2.01147	0.967408	0.235501	0.282999	12.6771
B4GALT6	0.215197	0.52278	12.4456	16.1767	6.85469	6.85859	3.33887	2.46081
B4GALT7	0.0884761	29.6004	1.53624	0.0775439	3.40138	19.5035	20.8346	1.40626
B4GAT1	0.223355	0.928624	0.77324	0	0	0.37558	4.30654	0
B9D1	0.301	4.66209	0	0	7.45367	0	1.42221	287.578
B9D2	20.8966	0	9.18412	11.1773	0	0	0	4.80267
BAALC	1.1956	0.442956	0.0710345	0.02958	0.158114	1.87496	16.3305	11.7951
BAALC-AS1	15.9867	8.41348	0.289977	2.43028	11.9134	0.0107423	13.4697	0
BAALC-AS2	0	0.196964	38.0711	5.80595	0.0430752	2.74726	5.22405	0.194443
BAAT	1.45021	17.7568	0	8.61844	24.1239	0	8.48634	0
BABAM1	1.59774	17.0206	12.86	21.8492	8.02855	0.0310381	112.829	7.96126
BACE1	342.172	13.4101	1.17072	0	17.9728	0	0.0358281	0
BACE1-AS	14.1286	0.589471	10.5006	23.188	8.05318	0.284358	2.8237	0.386482
BACE2	0.0524955	0.0771229	3.1358	0.0744036	12.3589	0	0	18.7825
BACH1	7.48519	1.7532	16.5485	7.32178	7.68885	2.58823	34.9027	1.87893
BACH1-IT2	8.73415	0	0	3.75697	0.183123	0	0.500618	0.182768
BACH2	12.5974	0.263518	4.19124	42.8243	30.5804	25.6806	0	0
BAD	0.0194187	6.61173	2.3608	9.1726	0	0	22.976	2.07398
BAG1	17.341	0	0	12.8633	0	12.9444	0.341529	9.44434
BAG2	6.65458	14.4378	0.0219244	0.324521	0	0	1.28833	0
BAG3	0.307323	7.07626	35.2806	5.0827	0	0	0.0155856	13.4364
BAG4	1.20902	0	425.695	23.6494	0	58.9321	0.444365	23.0025
BAG5	0	200.2	0.167043	0	0	0.681451	0.18102	8.08586
BAG6	5.35703	0	3.04226	1.27451	18.3637	3.31963	0	0
BAGE	0.0731332	6.5642	0	10.5289	2.5885	11.3189	0.0841657	0
BAGE3	9.40032	3.46524	4.92854	0	0	1.5352	8.47253	0
BAGE4	0	4.0618	5.3076	0	20.675	28.8216	0	0
BAGE5	3.32055	0	2.17138	0.0201734	0	4.31503	0.0472292	0
BAHCC1	0	7.23736	0.105588	0	2.32198	20.4626	0	28.9339
BAHD1	3.28762	0.0307997	0.587953	0.0838224	13.9333	0.722401	0.297578	0
BAIAP2	13.8957	0	0.23452	0	0.0938	0	0	3.0169
BAIAP2-AS1	0	0.220555	0	0.223513	2.69697	0.406278	1.61074	7.91168
BAIAP2L1	0	0	0.488002	0	0.154716	4.35487	0	0
BAIAP2L2	2018.91	0	8.73641	72.1319	9.02711	26.9126	0	0.0979306
BAIAP3	18.5284	0.604846	0	1110.12	20.7461	0.345563	0	0.0291627
BAK1	1.54391	0	0	24.0776	4.33791	0.0099262	0.35521	20.0127
BAMBI	2.70324	9.846	0.487992	0	4.28037	0.274825	0	87.6278
BANCR	0.2211	6.38553	4.5733	0.161412	0	0	258.828	2.11705
BANF1	0	0	0	0	0	0.419037	0	11.6596
BANF2	227.1	0	14.2941	0	0.354499	0.824245	0.399129	0
BANK1	0	0.0688412	7.45301	0	7.23903	0.402304	8.71051	112.862
BANP	0	1.7	0	0	15.0185	4.03674	3.07921	0.13051
BAP1	23.5965	0	8.65923	0.49587	0.0286066	0	0	30.6007
BARD1	15.932	0	28.9191	9.75387	0	0	0	1.20832
BARHL1	0.0674261	0	0.0184229	0.153632	0	7.61748	27.8866	0.583724
BARHL2	0.155747	4.65218	10392	0	51.1102	44.1335	1.62798	15.2326
BARX1	10.6083	0.0227474	0	0	0	0	0	42.682
BARX2	6.1471	0.475306	0	0.0702131	6.69488	0	6.66546	66.6817
BASP1	8.62276	15.8826	0.0784886	42.3804	0.194465	2.29148	0.00922133	9.8109
BASP1P1	19.8602	175.913	36.7617	0.128009	15.746	0	4.21384	17.1348
BATF	0.138584	0.262758	2.79115	0.472791	0	5.9162	72.6104	0
BATF2	0	0	0.935468	0	0	0	3.21697	0
BATF3	0.927222	0	1.31575	0.56096	2.79235	0.302843	13.5932	0.403193
BAX	0	0	0	4.93049	7.053	9.99907	15.7548	3.01628
BAZ1A	0	0	1.24713	0.882038	4.45887	2.39583	153.044	0
BAZ1B	0.169501	7.96225	2.81217	0	0	2.62181	0	1.96076
BAZ2A	0	0	25.8584	0	0.50726	22.9931	0	0.938539
BAZ2B	1.49962	2.84795	0	15.7512	20.3444	2.37666	0	0
BBC3	32.1172	142.737	5.1026	1.63593	13.58	0.182011	3.93005	0.176886
BBIP1	5.24724	999.134	4.19989	0	4.86924	0.00995053	0.578999	8.39086
BBOX1	9.66207	0.0593381	2.41767	79.9408	0	1.39063	1.43008	11.0081
BBOX1-AS1	15.4004	4.87418	0	11.9857	0	0	2.5121	2.9742
BBS1	10.1118	0	0	23.0271	0	0.239912	15.5398	4.94101
BBS10	0.779347	6.43686	0.0127255	0	12.8783	0	35.7228	1.60251
BBS12	0.0608821	0	16.6655	2.93247	15.4011	6.42604	4.08804	0
BBS2	0	10.2525	12.3992	0	33.8594	0	0	0.0907058
BBS4	0	9.99058	24.9823	0	0	0.0185576	0	0.500726
BBS5	0	0	0	27.1362	8.92425	0	47.6969	1.06757
BBS7	0.1026	0	9.39024	20.0757	10.9569	6.48164	2.64866	6.89818
BBS9	26.6584	4.6167	3.42423	8.86131	1.0403	2.79628	8.84498	30.5457
BBX	0	0.272642	12.1502	134.414	46.2749	8.85537	0.103799	2.96586
BCAM	3.00298	0.569924	0.510763	2.94815	1.08657	0	32.0127	31.8688
BCAN	13.3648	0.071832	0	0.961573	0.0340701	9.73637	8.8809	0.863573
BCAP29	621.099	6.58039	5.04593	0	0	0	0	0.33128
BCAP31	4.91298	0.0891799	0	0	5.69134	31.1153	0	0.456813
BCAR1	8.74449	0.975047	0.598834	18.5291	0.31442	0	0	0
BCAR3	0	0	7.55746	0	0	0	0	24.3736
BCAR4	5.4117	0	35.4284	14.1807	18.5592	4.55256	77.0444	0
BCAS1	0	7.55316	23.9357	17.9123	0.435428	0.53044	57.2618	4.1712
BCAS2	1.36772	0.481659	0	7.31292	0	4.38411	0.0840514	9.44668
BCAS3	8.95169	0.140414	0	51.4484	6.39734	3.59645	41.7997	1.042
BCAS4	3.72382	0.0380256	0.141439	12.9915	17.9824	0	0.370627	0.305817
BCAT1	0	1.28821	2.1015	0.489336	0.0447022	0.618851	0.293993	0.0372512
BCAT2	38.5655	6.11603	11.6003	0	0	0	0.666783	0.673581
BCCIP	12.8627	17.1298	0	0.142292	0.134132	10.7153	0.0983497	0
BCDIN3D	39.4133	52.3591	6.15525	0	127.237	0.107436	1.5775	33.5156
BCDIN3D-AS1	11.1062	2.66908	16.4271	0	1.28294	0.0537827	3.13133	0.221041
BCHE	1.52929	1.72208	0	1.83898	14.1838	2.83184	0.164011	3.90641
BCKDHA	4.49054	7.29639	0	0	0	47.1527	0.420157	0.788001
BCKDHB	15.5767	0.236683	0	0.0202419	20.7634	6.74349	0	0.261471
BCKDK	9.94838	6.37302	2.41863	0	44.9099	0	0	0.295624
BCL10	38.4874	2.49907	0.774048	0	0.429542	18.3624	0	0
BCL11A	24.348	0	0	3.77551	1.27947	12.9426	0	0.0169927
BCL11B	6.00324	1.2132	0.136472	0.282034	7.11165	0.394099	4.14895	0
BCL2	0.0117651	11.1745	0.148845	26.3365	5.99661	10.4788	0.989772	0.052066
BCL2A1	0	21.8929	6.62384	0.359418	4.25086	10.549	1.00131	0
BCL2L1	0.415221	0.0431053	0	10.3725	1.04676	0	1.2733	1365.16
BCL2L10	82.0279	0	0	0.895811	0	17.8346	0	98.4913
BCL2L11	0.147526	0	0	0.0676348	14.5757	298.222	0	12.9166
BCL2L12	10.5115	17.7227	0	0.0550202	0	0	7.19083	9.42498
BCL2L13	3.07441	33.2493	0	157.779	21.3799	0.14833	2.67431	0
BCL2L14	0	0	9.31959	0	0	0.0959776	0	4.13136
BCL2L15	47.1189	0	0.0159347	0	1.86466	8.41749	0	10.2273
BCL2L2	7.94034	0.0669391	2.77807	7.96854	6.9385	14.9618	0.0230367	19.1255
BCL2L2-PABPN1	45.7604	0.0714215	0	28.4277	0	0.68898	0	14.2789
BCL3	0	0.155831	0	0.437847	25.1711	0	21.6076	16.0495
BCL6	5.87324	0.0958885	0	7.29219	45.8331	0	0.211485	0.236559
BCL6B	0.149893	0	116.481	0.421175	4.5665	0	6.64775	47.7574
BCL7A	1.94401	0	7.71841	9.23941	58.2529	0.0712717	2.00049	22.3235
BCL7B	0.37561	0.203672	12.531	14.2475	1.30946	5.96302	0.0100477	0
BCL7C	6.83451	5.19281	19.3038	5.3064	3.53218	2.93147	3.62931	0
BCL9	3.52302	4.5251	5.27551	0	0	0.140796	96.7124	0
BCL9L	4.54232	21.6906	0	0	0.481219	34.9588	0.063348	0.154758
BCLAF1	0	0.823022	0	15.2162	0	0	0	34.0864
BCO1	0	18.9587	2.13386	12.8201	940.901	10.4048	69.4545	0.643765
BCO2	0.762742	0	1.32783	0	2.9574	0	0.131761	0
BCOR	6.45974	198.972	0.462052	3.76858	0	1.13974	0.0851711	1.31788
BCORL1	0	0.189735	0.168198	28.2261	1.72769	0	0	2.19481
BCORP1	0	0.24972	162.128	64.8611	0	1.10657	0	4.9662
BCR	2.79032	0	20.0013	0	0	1.13541	28.4977	11.9686
BCRP2	0	38.7717	6.22252	24.971	94.3392	0.277332	0	0
BCRP3	9.02048	0	0.0526482	25.8691	39.1632	0.950684	0.589292	0
BCS1L	18.4954	16.217	0.150868	116.757	17.5024	26.8288	0.296349	2.43871
BCYRN1	0.0914136	14.1836	0.324827	0	4.9729	6.91664	7.20144	0.947019
BDH1	0	6.73784	33.8211	0.267578	4.15486	12.2133	0.404898	0
BDH2	2.19926	7.27704	3.79644	0.121519	7.86831	0	7.34641	0
BDKRB1	0.291506	0	0.5108	0	0.145438	0	0.910201	22.2456
BDKRB2	0.197626	9.85429	1.14212	1.34569	30.9704	135.748	0	0
BDNF	0	0	0.127819	64.894	54.1457	0	45.4353	10.0498
BDNF-AS	30.0827	6.55995	3.81576	3.53356	0	0.0597691	2.86033	0
BDP1	0	1.02783	2.43659	1.8788	0	81.5009	2.43351	15.0902
BEAN1	0	0.460586	43.9251	5.09487	0.176816	14.8577	5.52932	0
BEAN1-AS1	1.7112	3.95902	8.14816	26.6685	1.8436	0	9.72574	2.93283
BECN1	0.0463343	0.546233	3.60374	0	0	0.210381	0.843063	0.150076
BECN2	4.3825	0	0.128675	0.617203	3.75898	13.0528	0	4.21916
BEGAIN	25.3688	0	23.4221	0	0.547839	262.292	14.1994	0
BEND2	0	0	0	0	5.78139	0.118489	0	0.101106
BEND3	2.26598	2.41154	2.41237	1.76274	0.227485	2.97506	0.0443523	1.9919
BEND3P3	0	6.29639	0.0623015	0.0133798	1.53795	0	4.545	0
BEND4	11.5806	10.5429	0	33.2997	16.5144	0	0.505094	0.0729955
BEND5	5.48448	0	17.5413	0.394342	3.47148	0	0	0
BEND6	0	0	0	37.6994	5.1802	1.04807	0	0.589664
BEND7	23.3183	50.7291	1.89167	0.0714015	0.739595	0.0608446	0.176952	0.376668
BEST1	6.29766	137.836	233.481	0.0254756	67.9	116.662	0	17.548
BEST2	0.423337	0	9.21967	0	0	7.14027	0.961381	0.19306
BEST3	3.3775	0.0857307	0.257248	11.9478	4.33518	0.608909	3.74231	0.267291
BEST4	1.0656	0.0439785	0.962324	2.67146	0.0944555	0	7.83977	0.850044
BET1	0	0	61.4064	0	0	2.67889	0.217684	4.82668
BET1L	8.48031	6.98566	52.169	47.5209	1.56275	0.666903	4.67474	6.03933
BEX1	0.133385	0.344076	0.228892	0	0	0	21.6225	2.4617
BEX2	0	0	0.663343	35.3537	65.042	0	0	8.47159
BEX4	0	4.1826	33.6745	0	0	0	9.37136	46.2533
BEX5	0	10.3802	7.05384	3.14032	7.63425	0	37.8067	0.0387787
BFAR	0	0	0	0.0724002	61.1375	0.0410887	0.438708	99.1952
BFSP1	5.83545	4.05289	65.257	0.0959601	21.5057	31.6298	23.8523	14.2814
BFSP2	0	23.0574	9.1472	5.32497	0	0	0.0937004	7.9101
BGLAP	0	15.1081	0.0299905	0.508203	0.0560406	0	0.0233375	14.8779
BGLT3	0.174921	0	4.68186	0	29.6013	3.11044	0	0
BGN	0.353397	0	0.170511	0.245956	0	10.7093	1.92712	0.385942
BHLHA15	0.164284	2.37669	25.7113	0	3.95974	0	0	0.111066
BHLHA9	0	0	12.2009	0	0	0.225536	0	3.78827
BHLHB9	20.3548	0.0951605	0.172507	6.12539	0.455172	1.83233	0.0302942	86.8802
BHLHE22	0	3.65338	0.0218949	0.0807708	7.96872	23.2765	1.7437	7.48062
BHLHE23	0.0277411	9.03274	0	4.99245	0.0699631	121.767	0	57.7289
BHLHE40	0	1.51217	7.03407	9.58405	0.452785	0	7.67574	0
BHLHE40-AS1	10.4184	2.14101	2.61652	0	27.5241	0.0347527	0	0
BHLHE41	0	0.140611	16.9367	0.301282	6.45948	0	5.88831	21.1609
BHMG1	0	23.0567	0.170671	47.5866	0	0	77.2497	6.96871
BHMT	0.360383	0.07918	1.11942	0.737458	0	0.706649	0	6.65712
BHMT2	0.0249992	74.4542	44.5665	0	0.746668	0	11.8438	0.0442496
BICC1	0	41.3373	0	0.0280852	22.749	0.228401	0	0.946139
BICD1	14.1502	4.28744	0	0	0	1.51613e-05	0.522731	9.90809
BICD2	2.96652	11.5984	0.183918	0	0.0661999	1.36599	10.5056	73.7126
BID	18.8489	0	7.3803	0	0.0717529	0	0.0838855	27.9737
BIK	7.8438	6.53362	88.3647	4.96394	0.971734	24.0799	0.0608284	0.708926
BIN1	0	6.39103	12.2498	15.9067	0.265162	38.3802	0	0
BIN2	0	0.383789	0	0.0129448	11.6994	0	2.23654	2827.04
BIN3	4.57036	13.4603	2.98892	3.11671	0.22433	0	0.0631334	50.9596
BIN3-IT1	24.3087	0	59.1269	0.152256	1.24805	0.921144	0	0
BIRC2	2.12118	0	2.98441	0.326159	11.3957	0	1.93714	137.527
BIRC3	0.0881086	0	8.26934	8.39864	0	1.4315	5.26352	0.236229
BIRC5	1.05804	18.1908	15.6503	0.294304	24.6301	0.0747559	1.42246	9.42641
BIRC6	0	198.654	2.56383	1.36495	0	12.0421	4.85669	0.587436
BIRC6-AS2	0.868431	0.0930123	0	10.0261	7.92056	0	0.132616	0
BIRC7	4.5934	0	14.5412	4.32126	0	1.88905	2.81852	0
BIRC8	1.17859	0.489096	5.19809	0	1.11147	0.0455812	5.64049	0
BISPR	12.2258	0	0	0.0602395	9.23856	0.617509	1.73655	0.999633
BIVM	6.79247	0.318609	0.790245	0.115182	0	0	8.55903	11.6003
BIVM-ERCC5	0.0672347	0	12.642	0	0.461806	0.729582	0	0
BLACAT1	0	5.60179	0	4.1601	0	3.00001	2.15324	2.968
BLACE	0.310418	0	0	6.499	8.32692	0	0	0
BLCAP	3.04487	2.09695	12.0734	3.27532	0	2.80199	1.17501	1.38552
BLID	6.68082	52.9851	0	44.3559	0.214358	2.84311	0	0.215314
BLK	0	0	6.20432	0.208509	0.678432	531.582	0	2.38318
BLM	0.105865	6.29361	55.286	4.06116	0	14.6476	22.8926	20.1789
BLMH	10.0105	3.26631	0	4.03212	34.12	0	701.954	0.67771
BLNK	0	0	21.3481	0.0188314	0.444639	0.13597	0.2456	0.240204
BLOC1S1	4.78757	7.25082	0	7.45565	0	53.6974	4.79095	0
BLOC1S1-RDH5	44.3717	0.977082	0	0	0.276108	0	13.077	0
BLOC1S2	10.7735	2.60485	2.09179	0.831731	1.31493	30.6227	7.91465	0.0267861
BLOC1S3	160.566	0	0	0	0	11.2071	6.44582	0
BLOC1S4	0	12.5643	0.0671788	0	0.110992	9.69814	77.1462	29.7249
BLOC1S5	0.2715	0.394575	0	0.0567519	0.446409	0	33.1142	0
BLOC1S5-TXNDC5	18.7568	0.308894	74.6727	0.156997	2.22856	15.6635	1.15812	0
BLOC1S6	24.9557	842.528	0	0.105883	0.836981	8.43315	0	16.6477
BLVRA	0	0.235637	0.165265	0	6.56901	0.0956182	0	0
BLVRB	0	13.1414	7.04574	0.0140862	456.579	1.69567	88.7951	47.524
BLZF1	0	19.3035	0	1.39991	15.5476	0.0799247	189.809	3.54032
BMF	27.6989	6.6969	0	0.110224	10.9271	0.380173	0.971409	32.4893
BMI1	0.512903	0.486203	3.01954	257.664	16.4289	0.869547	0	0.0279827
BMP1	10.3127	0.180015	0.0972073	0.933249	1.50564	5.27887	0	0
BMP10	0.0686194	29.3609	0.193966	15.6534	2.87332	1.4636	0	0.0813202
BMP15	0.0543956	10.4984	4.25206	0	2.79433	0	0.117874	0
BMP2	0.359189	0.778852	4.74141	0	1.78878	0	0	0
BMP2K	5.11847	1.06954	0.0738811	4.58892	2.07516	3.46634	0	0.211593
BMP3	0	82.0865	8.07452	0	317.213	0.0111213	0.0617717	6.16898
BMP4	0.12982	24.4476	10.7949	0.0198476	19.1755	2.73363	0	0
BMP5	3.06583	0	21.1778	0.69095	6.40786	0.0779516	0.747475	1.21518
BMP6	15.7196	0	0.176361	0	6.45399	0	0.216637	0
BMP7	0.852068	27.9958	0	0.620581	0.580857	5.72036	1.01931	2.44717
BMP7-AS1	6.44651	0	0	0.244151	0	0	6.13605	0.115409
BMP8A	2.40739	0.552873	0.0423104	2.87695	15.5598	22.1115	0	0.0821251
BMP8B	0.236456	1.0824	6.84771	0.134367	42.8639	0	0.514887	85.005
BMPER	28.2459	1.71686	0	3.72979	0	0	17.9663	0.0310499
BMPR1A	41.128	18.4913	6.20128	4.62091	11.6656	0.0705858	0.398884	19.6874
BMPR1B	0	0.0725691	12.4104	0	320.236	18.4743	0	77.1515
BMPR1B-AS1	0.044178	0	159.686	1.25539	0	5.1694	0.933015	0
BMPR2	0	0.225729	13.9199	14.852	0.134006	0	8.92524	6.85179
BMS1	0	11.6074	3.58308	0	0.0570914	0.0625141	0	13.778
BMS1P17	0.0490026	22.0368	10.3754	0	13.6767	7.14445	0.143974	29.9705
BMS1P18	81.2926	0	0.0679478	0	6.1754	9.49545	5.12876	0
BMS1P20	191.688	18.6521	33.9103	2.54888	0	0	4.47797	16.4031
BMS1P21	0.394883	11.306	288.232	0	28.4271	14.3844	11.3878	4.85693
BMS1P4	0	8.5279	8.78458	2.62376	0.184497	22.5937	8.92835	0.0175619
BMS1P5	6.48074	6.28848	3.85062	12.5874	5.11857	0.832318	4.36934	60.4442
BMS1P6	19.3046	0.0253248	0.107059	2.97718	8.93174	0	0.0376399	0
BMX	0	0	68.0982	9.22678	0.145897	1.72523	95.0278	0.254241
BNC1	20.2312	0	0.178488	20.4411	0	12.6326	0	0
BNC2	0	0	0.188596	7.08105	0	31.9355	3.95893	1.94596
BNIP1	0.677016	0.563956	133.568	7.10336	0	0	27.2859	27.4227
BNIP2	0	0	0	0	54.2884	0.406208	0.184261	0
BNIP3	41.7997	0	81.6503	0	0.238314	0.08646	1.59537	15.7295
BNIP3L	39.2556	1.51922	0.084214	0	3.54174	14.6286	21.6228	10.435
BNIPL	7.70241	1.51671	15.4838	0	0	0.400264	0	21.1134
BOC	0	5.1261	0	0.236369	0.760901	11.8716	0.0796782	0
BOD1	0	0	4.40558	0	2.26322	30.0945	0.656757	13.6451
BOD1L1	0.0760505	0.780149	50.5401	0.969548	0	1.92267	1.9917	8.56065
BOD1L2	0	9.92416	0	0.743476	1.58533	2.25116	0.015424	22.7964
BOK	0.258349	49.6087	0	0	18.0404	1.17754	4.83916	12.3445
BOK-AS1	3.14942	0	0	31.7115	2.95977	0	6.78344	0.384098
BOLA1	2.32518	17.1172	0.414415	0	0	0.596894	0.0609214	0
BOLA2	8.69917	4.11955	8.06483	25.1851	8.57691	51.5308	1.05694	0.433772
BOLA3	1.70963	112.612	34.5469	22.235	0	0	7.91057	14.0445
BOLA3-AS1	7.08207	0.0511436	0	21.7911	6.25844	0.040952	0.107352	0
BOLL	0	0.0109333	5.43685	0.891899	0.143224	30.5588	0.0230651	10.7909
BOP1	0	0	2.44036	14.0558	10.1772	0.0785444	0.0793208	12.1733
BORA	0	0.661221	6.81439	1.29081	6.68048	5.36658	0	0
BPESC1	16.7168	0.256255	0.424024	6.53211	17.2692	0.75538	1.24938	0
BPGM	0	0	0	5.09359	0	3.05153	37.1362	23.8179
BPHL	5.83789	23.8601	0	5.44776	0.969095	1.53075	0	730.803
BPI	3.87857	0	0	0	19.9607	0.690374	8.89149	16.3798
BPIFA1	1.74034	62.4414	0	3.3081	0	1.31969	0.298108	0.106334
BPIFA2	6.83177	3.94722	0.920831	0.0527982	16.4886	0.188449	0.0278663	29.3235
BPIFA3	0	0.204636	0.358844	0	5.4542	0	0	3.4424
BPIFA4P	0.0371913	47.5371	13.3518	7.28394	0.0616141	1.55242	2.06811	0.204996
BPIFB1	0	0.904203	20.082	0	12.7673	29.4875	0	2.77003
BPIFB2	0	0.0909125	5.34611	645.371	0	1.63634	0.242521	0.439551
BPIFB3	88.7985	14.2445	0	0.181494	0.505304	5.05758	10.7104	0
BPIFB4	0	0	0	1.9013	0	2.93653	2.98726	4.72586
BPIFB6	0	6.11395	54.877	0	0.0424109	0	0.201795	50.0094
BPIFC	0	6.61245	1.75184	17.9343	2.03647	0	0.113261	4.79761
BPNT1	0.0272108	0	0	1.75454	5.24533	6.01155	21.9022	0
BPTF	0	51.0595	0	25.0208	9.0347	0	0	1.49436
BPY2	6.7479	181.292	140.418	0.0137894	9.75883	3.65089	0.143458	19.8463
BPY2B	22.5753	242.856	0.138879	23.2259	7.46343	0	102.662	2.54972
BRAF	0.437596	0.160427	42.0541	7.93833	6.50191	4.39474	0.102314	5.4733
BRAP	2.9332	15.8854	0	19.8253	0.35392	8.9438	11.4548	0
BRAT1	3.05571	0	0	38.1029	0.450687	0	0	0
BRCA1	9.0731	0	12.201	4.27393	0	0.0158477	0	0.811111
BRCA2	0	0.029269	4.05561	0	13.193	0	0	0.522646
BRCAT107	0	13.5863	7.35837	21.2368	0	44.5682	0	0
BRCAT54	1.47855	0	95.5893	0.0141664	86.5168	0	0	0.0640791
BRCC3	4.83103	29.4082	4.20566	145.345	0	27.2994	3.80877	3.84265
BRD1	23.8327	0	49.9373	0	19.8443	0	0.894379	0
BRD2	12.5667	37.1134	0.74959	17.5964	0	0.104386	0	20.4651
BRD3	1.85528	72.2885	0.599649	0.10959	0	0	1.82465	6.01534
BRD4	0.564707	0.146165	12.7406	9.06208	0.219261	204.397	108.229	0
BRD7	7.62433	3.39354	0	4.51965	25.2836	15.082	0	5.77101
BRD7P3	0.0537893	0	0	0.0724436	2.09184	0	10.0852	0
BRD8	8.82647	2.998	0.955374	0	2.07347	19.2803	1.50072	0
BRD9	0	3.81845	16.2018	9.90552	0.0753656	0.833073	0.0505637	13.453
BRDT	0	0	2.61468	0	0.118052	0.470969	59.7745	67.8405
BRDTP1	0	0.0850126	0	0.221734	71.3256	0.431541	5.12647	0
BRE	17.2666	0	17.0721	7.8798	0.0580358	10.9896	5.41043	0
BRE-AS1	0.385392	20.479	4.30583	1.53646	0.103052	0	2.49931	2.88405
BREA2	0.291116	2.09139	0.0949654	0	80.4012	0.850886	28.9416	1.52046
BRF1	0.0257123	3.51723	0	0	0	0	1.96318	0
BRF2	0.402752	8.26417	1.9547	0	17.4547	0	1.29655	14.4905
BRI3	1.26637	0	53.6835	0.137767	2.2565	5.94631	1.73636	3.65902
BRI3BP	0.331118	18.4695	0.913319	0.91137	1.19964	0	8.35521	2.51636
BRICD5	0	35.9605	1.27712	13.7803	18.046	0	0	8.35484
BRINP1	0.446414	0	0	0.0705486	0	35.4641	0	0
BRINP2	38.1425	3.63632	6.1647	8.42928	0	4.68624	186.696	18.844
BRINP3	0.505318	0	5.82389	0.261446	0.516245	13.1731	0	0.5432
BRIP1	0.314789	0	0.296401	0	14.8654	1.75639	0.635435	0
BRIX1	2.26158	35.6398	0	23.4841	28.2236	0	0	6.72967
BRK1	2.50691	0.12855	0.110114	0.0741902	0	0	0	3.55092
BRMS1	0	124.661	0	0	13.9733	1.7265	3.58162	5.29989
BRMS1L	0.54829	0	0.202853	0	2.30258	0	0	8933.12
BROX	0	2.40215	2.89714	0	1.18231	13.2383	2.71706	3.53832
BRPF1	5.38612	3.54961	0.802667	0.121361	0	4.133	5.50453	36.4235
BRPF3	7.05924	19.7673	0	0	0	0.023586	0.242301	14.2059
BRS3	0	0.0562386	0	136.118	0.375145	0.963522	8.06635	30.274
BRSK1	2.7406	60.2671	4.50698	0.0477788	35.7463	8.74966	0	0.115115
BRSK2	7.38947	0.0217945	1789	0.0948134	0	0.922083	0	0.0705112
BRWD1	33.4962	1.07493	12.4347	22.6147	0	14.2581	1.06236	15.6367
BRWD1-AS1	0.0569616	0.0393192	8.8484	9.49162	1.64518	0.0135504	0.227015	0
BRWD1-IT2	34.6168	40.0594	0	7.79882	72.1395	3.98178	1.95066	0
BRWD3	0	74.8199	0	1.98178	0.694344	0	0.0447993	0.0467443
BSCL2	0.0208902	10.2196	105.341	16.0203	13.7834	0.413173	9.81572	16.129
BSDC1	1.34219	0.29886	0	0	2.99724	0.651701	0	0.0181094
BSG	0.0625336	0.0258884	0	0	0	18.6992	0	0
BSN	0	0	0	0	2.64072	1371.12	0	1.28454
BSN-AS2	0	2.26936	1.75568	0.467208	0.142192	10.0508	0	1.54967
BSND	0.209467	12.7029	1.6411	0	0	0.110443	1.61336	4.05681
BSPH1	0	0.26584	4.48635	5.35251	43.8007	0	0.0589465	7.65801
BSPRY	4.58681	0.370831	7.17538	1.28197	0	0.471196	2.53549	7.0878
BST1	4.09519	15.4388	17.2106	26.4497	0	0	0	10.3299
BST2	5.82327	12.1116	0.590039	9.62119	0	2.53539	0	0.254608
BSX	4.58568	0	3.22056	9.31102	1.19968	0	0	372.766
BTAF1	25.4192	2.79393	3.50772	10.7151	43.1126	55.1667	0.0223305	0
BTBD1	0.0486999	79.415	1.71743	0	0	0.025839	6.58273	0
BTBD10	12.6528	4.44953	3.52075	0	17.1852	0.563375	12.7407	17.7414
BTBD11	51.6322	0	0.101597	0.285496	0	3.09344	0	134.614
BTBD16	1.15132	3.7047	0	6.48866	9.85933	0.943364	0.0345442	0.0501419
BTBD17	2.0356	0	6.51286	1.10183	108.894	3.32891	0.27451	0
BTBD18	10.1857	0	0.0567495	3.32697	0.0715693	2.59636	0	2.44842
BTBD19	0	0	0.14992	0.0433156	0	0.95871	2.10621	0
BTBD2	76.7556	4.57022	0.118656	0.0201445	13.6961	13.3732	0.127542	0
BTBD3	7.13544	0	0	0	0.764369	0.0914091	4.35614	14.5738
BTBD6	0	0.750089	46.7271	23.5597	6.95896	0	0.111442	0
BTBD7	18.6987	0	12.013	0	0.17776	0.0277775	1.38151	0.0334654
BTBD8	30.2472	0.0599151	2.50217	5.3842	0	0	0.259818	0.235788
BTBD9	3.75791	0	1.29547	2.06728	31.1571	0	2.01228	13.4549
BTC	0.172915	45.2499	24.2758	0.575275	0	0.97903	0	0
BTD	0	0.532685	2.71771	0	38.0677	410.563	0	17.7729
BTF3	0	13.3262	3.28464	24.9852	0	0.122398	0.0287456	1.53962
BTF3L4	0	7.36128	9.89312	0	0.476113	0	0.51484	1.54173
BTF3P11	0	10.3832	7.04112	19.0365	3.09642	14.7035	0	4.03613
BTG1	0	3.45273	0.154245	0	8.64191	9.55667	3.72954	0
BTG2	0	0	12.3374	0	16.4803	0.515946	3.27414	14.6396
BTG3	31.2631	271.363	0	11.8846	42.0441	6.7156	3.09707	29.8642
BTG4	1.81298	2.52232	0.475557	1.04956	1.27899	25.6049	105.971	60.9047
BTK	0.00582306	0	0.540738	0.0584566	0.0370768	0	309.57	16.721
BTLA	0.879514	8.02252	0	0.702716	111.539	8.83532	33.0623	11.3927
BTN1A1	7.5908	27.7023	2.90793	2.14767	6.87259	2.0699	0	0
BTN2A1	5.06362	0.0525814	6.82937	0.372188	0.216916	69.3706	0.0354734	0
BTN2A2	0.0971129	5.32969	4.04479	0.343149	1.83756	21.5167	0.626637	0.281098
BTN2A3P	0.113199	0.314146	0.761759	0	0	1.71004	18.0129	189.569
BTN3A1	2.83257	0	0.26538	2.01655	8.45633	34.7071	0	0
BTN3A2	21.2461	0	0.765161	4.69285	0.209117	0	12.2744	0.648417
BTN3A3	0	156.713	0.417485	0	4.81295	2.05901	0.70686	41.1781
BTNL10	0.475268	0.0321804	4.02865	0.216389	0	24.3711	0.0639244	1.64582
BTNL2	0	0	5.79051	0	1.14617	65.9028	0	8.92258
BTNL3	18.7547	0.403497	0	11.91	146.225	6.70223	0.0494772	12.2529
BTNL8	0	0.916569	0	3.09477	11.0684	0.0172511	0.36948	1.77129
BTNL9	3.08688	0	0.0969673	8.43219	4.91574	4.50332	0	31.6821
BTRC	0	0	0	0	4.60003	0	0	1.82124
BUB1	0.26524	0	15.1889	3.36509	0.0838479	11.679	0	8.38335
BUB1B	7.54317	0	0	0.510862	102.436	0	0	0
BUB3	4.38764	1.70119	0	2.1739	32.8242	0	4.4107	1.01777
BUD13	8.63328	0.77484	1.73773	0	207.017	6.18064	7.32216	0
BUD31	0.0717114	0	36.2116	0	0.297292	0.0690422	0	10.9661
BVES	0	0.0248135	12.4625	0.266995	0.335004	0.494592	2.33559	2.8601
BVES-AS1	1.84084	0.334437	0	0.362484	29.7147	0	3.83702	0
BYSL	1.50381	2.06373	22.9041	0	31.5773	0.0540578	90.0721	301.577
BZRAP1	0	1.881	15.4195	4.18278	0	0	8.98675	0
BZRAP1-AS1	1.92318	0	6.72806	6.75048	0.214414	6.21789	0	0
BZW1	0	0	5.3209	1.58201	0	11.3261	0.409302	5.19881
BZW2	0	23.4233	9.23672	13.0684	0	1.24031	0.149824	14.2162
C10orf10	14.0124	2.98331	0	9.32564	5.09817	0	0	8.5796
C10orf105	13.03	5.72355	12.4089	0	0	3.38874	11.8389	31.5578
C10orf107	17.483	6.96173	0.627041	11.7704	1.20324	0	30.9566	0
C10orf11	0	0	27.6555	0	6.32665	0.0556239	0.94863	0
C10orf111	0	4.42026	0	22.7772	0	1.57509	0	0.0760148
C10orf113	0.244613	0	3.51133	30.4278	51.0455	0.0824361	0	10.3622
C10orf12	148.31	0	0.136258	64.7304	5.85214	15.923	0	0.183457
C10orf120	36.7566	1.58418	29.9148	3.59059	0.70549	0	0	0.0232654
C10orf126	0	3.17245	3.97641	0	6.62633	8.24219	16.2557	0.439232
C10orf128	36.6053	13.1891	0	0	0	1.13278	0	9.61052
C10orf131	0	0.728872	0	3.19759	0	0.997514	0.334076	10.8204
C10orf142	0.0294165	0.117462	0	0.281213	0	3.5001	0	0.029707
C10orf2	0	0	1.81487	0	21.1354	8.88856	18.6779	0
C10orf25	0	0.565418	0	0	23.6901	0.31404	0	0
C10orf32	2.53922	11.6301	0	20.4216	0	0.803029	1.57167	0
C10orf32-ASMT	0.167726	0	39.8584	9.91451	0.101086	6.86423	0	1.82994
C10orf35	0.0547633	10.0286	6.58325	0.897653	0	12.5014	0	0
C10orf53	0	0	16.5735	0	0.674278	26.0364	4.45527	0.211743
C10orf54	0	5.0421	37.5971	0	22.369	0	13.1906	0
C10orf55	1.84385	0	5.27112	64.7092	3.88349	4.07347	0	17.0697
C10orf62	0.107469	0.174936	39.5297	0	15.8236	3.64317	1.65089	0
C10orf67	0.460682	5.35371	0	0	0	4.84863	2.55786	0.0576178
C10orf71	0	0.749068	191.29	0	9.61976	0	176.896	8.85012
C10orf71-AS1	0.290817	23.9477	18.1246	36.2729	0	0	0	0
C10orf76	4.24191	5.53136	15.2773	0	21.292	4.87365	43.9795	0
C10orf82	5.24372	2.10743	0.0556199	0	0	1.85193	6.55985	0
C10orf88	17.056	4.23288	4.8245	45.9286	14.4084	0.064948	0	0.959524
C10orf90	1.17228	34.5994	0	6.63759	3.51859	2.96937	9.73076	3.62354
C10orf91	0	1.72817	0.0666196	14.2516	0.903735	0	0	26.0805
C10orf95	46.2144	9.84967	0	15.8263	0.581568	13.1806	0	5.28638
C10orf99	1.64646	0	0.312537	8.3857	1.09833	0	1.58276	0.478316
C11orf1	0	4.60894	4.98195	19.6542	2.49645	0	11.2068	4.73098
C11orf16	0	0.297997	1.11694	2.28112	7.99114	11.4905	0.671648	0
C11orf21	0	0.685182	0.0993463	39.5618	13.6181	0.951985	27.6076	0.134181
C11orf24	19.0377	3.02439	5.04982	29.3878	5.12181	0.400963	0	5.61308
C11orf30	0.061627	0	2.11183	22.4527	4.36165	10.5047	29.754	1.26557
C11orf31	0	58.2424	0	0.0682003	0	9.31954	15.7414	0.0933583
C11orf39	4.61285	0	3.07853	26.8132	3.98442	0.817034	5.17522	8.53001
C11orf40	0	0.0798795	10.9147	0	0	0	0.54435	0.0358861
C11orf42	2.03445	101.313	0	30.7411	0	0.0262445	0.450873	14.9807
C11orf44	22.7841	0.0340481	28.5949	16.1642	6.38126	0.0561133	0.217569	0.218136
C11orf45	0	2.39223	0.101604	9.76299	0	0	0	6.23759
C11orf49	0	0	7.22308	0	0	0	4.42903	0
C11orf52	12.1127	0	0	62.9471	3.18176	0	0.0547925	0.156498
C11orf53	0	24.1767	0.0227137	31.646	2.42436	0.433383	2.59505	0
C11orf54	28.2848	0.792036	5.66711	0.438678	177.599	9.95652	0.0197578	3.6252
C11orf57	0	4.04381	4.94143	0	0.0537362	1.87643	0	0
C11orf58	0	2.03997	0	0.773533	5.81203	0	0	0.303662
C11orf63	47.3595	0	18.2149	8.41717	60.7297	0.499263	0	0.171555
C11orf65	3.52134	8.90886	0.583079	2.72035	19.0426	0	0	0.186132
C11orf68	1.91885	0	0.153369	0	0.160869	0	0	3.48701
C11orf70	10.1803	3.34532	0	0.176095	0	0	0.115753	0
C11orf71	11.6307	0.152349	0.322643	4.84996	1.13222	14.3589	0	9.60104
C11orf72	75.1673	0	0	1.28227	0	0	128.515	6.99352
C11orf73	0	0	0.16559	39.3825	0.0736189	0	6.06284	0.0988552
C11orf74	0	31.3127	0.310002	7.07654	4.36664	23.9129	0	0.00675619
C11orf80	0	0.4746	0	76.1122	0	0	0.0825327	0
C11orf84	5.43363	6.91495	51.482	0	29.9577	0.0315948	28.6421	0.14534
C11orf85	13.5807	0.596828	4.90394	60.7151	0	25.4031	467.497	5.82865
C11orf86	10.4074	0.0422686	0.73385	0.460443	0.480949	3.65424	0.375576	0
C11orf87	0	19.5623	0	0	0	212.705	0	0
C11orf88	0	0.2774	0	0.0273722	4.41232	18.2914	2.35281	0
C11orf91	0	4.46936	11.8818	1.92571	0.127698	5.01959	0.286734	0
C11orf94	6.10354	0.0437984	0	1.6566	0	0.149811	0.275598	14.505
C11orf95	12.4091	0.188209	0	1.65413	0	19.8139	0.794319	215.019
C11orf96	0.00705355	2.9939	5.35247	8.20855	9.1153	12.4195	0.408353	0.930792
C11orf97	1.13848	0	10.3613	2.13592	0.700069	0	0	0.6476
C11orf98	0.421739	0	0	25.2478	3.71436	2.01744	0	0
C12orf10	0.999561	0.185012	0	17.2705	10.6471	0.143019	13.7927	0
C12orf29	11.6416	10.4285	3.55082	21.0492	24.3996	11.4505	0.60366	0
C12orf4	0	0.0761554	0	4.78544	0.670923	7.49233	1.90999	0.893367
C12orf40	10.5384	0.0345484	0.247002	0	0	5.47436	0.0127552	2.39595
C12orf42	0.180852	0.189831	2.10299	0	0.880764	11.0925	50.5554	2.70353
C12orf43	0.10274	91.1299	14.6813	0	0	0	0	0
[truncated: 24,257 more rows]
